# Supplementary material for: RNA-Seq Analysis Identifies New Genes Regulated by the Histone-Like Nucleoid Structuring Protein (H-NS) Affecting Vibrio cholerae Virulence, Stress Response and Chemotaxis
Source: PLoS One. 2015 Feb 13;10(2):e0118295. doi: 10.1371/journal.pone.0118295 (PMC4332508; doi:10.1371/journal.pone.0118295)
Supplement: S1 Table — (XLSX) [file pone.0118295.s002.xlsx]

## Sheet: gene_exp
S1 TABLE. GENES DIFFERENTIALLY EXPRESSED IN HNS MUTANT IN MID-EXPONENTIAL PHASE
Locus					hns vs WT fold change	log2(fold change)	test stat	p value	q value
VC0156					-2.41177	-1.27009	3.13769	0.00170285	0.0258989
VC0177					8.24538	3.04359	-6.78746	1.14129e-11	6.26024e-10
VC0362					-2.99068	-1.58047	5.59565	2.19795e-08	9.07943e-07
VC0388					-5.58996	-2.48284	3.98211	6.83069e-05	0.00160954
VC0538					-3.10509	-1.63463	3.36722	0.000759306	0.0130289
VC0554					3.17294	1.66582	-3.79698	0.000146469	0.00312156
VC0770					-3.48716	-1.80205	4.31276	1.61229e-05	0.00044956
VC0796					30.9945	4.95394	-9.17189	0	0
VC0797,VC0798,VC0799,VC0800,VC0801					8.38346	3.06754	-4.53232	5.8339e-06	0.000185907
VC0809					3.63448	1.86176	-4.16606	3.09904e-05	0.00078556
VC0810					14.5171	3.85968	-8.74784	0	0
VC0817					3.78202	1.91916	-4.39894	1.0878e-05	0.000319563
VC0820					180.253	7.49389	-17.6591	0	0
VC0821					105.274	6.71801	-15.7526	0	0
VC0822,VC0823					30.7571	4.94285	-9.28873	0	0
VC0824					10.1486	3.34321	-8.10731	4.44089e-16	3.3771e-14
VC0826,VC0827					6.28993	2.65304	-4.96734	6.78759e-07	2.44207e-05
VC0828					594.123	9.21461	-23.4886	0	0
VC0829,VC0830					294.645	8.20284	-14.6441	0	0
VC0831,VC0832,VC0833					231.409	7.8543	-13.3789	0	0
VC0834,VC0835,VC0836					181.301	7.50224	-12.7621	0	0
VC0837					172.921	7.43397	-17.916	0	0
VC0838,VC0839					99.1983	6.63224	-13.16	0	0
VC0840					56.0152	5.80775	-13.6273	0	0
VC0841					84.8664	6.40712	-15.2315	0	0
VC0842					72.3786	6.17749	-13.8279	0	0
VC0843					45.471	5.50688	-12.923	0	0
VC0845					40.8192	5.35118	-12.9258	0	0
VC0858,VC0859,VC0860,VC0861					4.99768	2.32126	-3.44599	0.000568961	0.0100727
VC0916					6.67846	2.73952	-6.18905	6.05279e-10	2.81287e-08
VC0917					12.909	3.6903	-8.56501	0	0
VC0919,VC0920,VC0921,VC0922,VC0918					8.31113	3.05504	-4.86652	1.13582e-06	3.95881e-05
VC0923,VC0924,VC0925,VC0926,VC0927					4.83293	2.27289	-3.36401	0.000768197	0.0131142
VC0928					9.9414	3.31345	-7.48235	7.30527e-14	4.61197e-12
VC0929					12.0052	3.5856	-7.98618	1.33227e-15	9.48461e-14
VC0930					2.86537	1.51872	-3.5121	0.000444581	0.00817345
VC0934					37.381	5.22424	-11.625	0	0
VC0935					32.1717	5.00772	-11.3522	0	0
VC0936					24.5924	4.62014	-10.146	0	0
VC0972					3.31553	1.72924	-3.80405	0.000142347	0.00307285
VC1073					3.87272	1.95335	-4.4227	9.74732e-06	0.000293825
VC1225					6.99204	2.80571	-5.96682	2.41927e-09	1.0939e-07
VC1259					-2.45636	-1.29652	2.9911	0.00277971	0.038593
VC1281					9.99889	3.32177	-6.48296	8.99387e-11	4.70211e-09
VC1282					4.12801	2.04545	-4.4638	8.05199e-06	0.000249462
VC1329					3.31947	1.73096	-3.84981	0.000118208	0.00266689
VC1330					5.88074	2.556	-5.63267	1.77443e-08	7.42156e-07
VC1415					11.0092	3.46064	-8.03349	8.88178e-16	6.46053e-14
VC1418,VC1419					5.7089	2.51321	-4.21027	2.55062e-05	0.000666749
VC1420					9.17365	3.19749	-6.81813	9.22329e-12	5.14352e-10
VC1421					2.79149	1.48103	-3.23136	0.00123204	0.0198193
VC1449					9.76934	3.28825	-7.62695	2.39808e-14	1.57333e-12
VC1565,VC1566					4.16066	2.05681	-3.79988	0.000144766	0.00310504
VC1587					5.74896	2.5233	-4.22058	2.43677e-05	0.000642003
VC1650					3.75029	1.90701	-4.36939	1.24593e-05	0.000356315
VC1655					3.13596	1.64891	-3.96375	7.37812e-05	0.00171439
VC1658					-2.68534	-1.4251	3.0329	0.00242216	0.0340527
VC1709					-2.60483	-1.38119	3.16494	0.00155115	0.024253
VC1718					2.4456	1.29019	-2.94782	0.0032002	0.0426608
VC1772					2.71889	1.44302	-3.1895	0.00142519	0.0225602
VC1804					3.57863	1.83941	-3.77068	0.000162801	0.00340673
VC1805					5.91107	2.56342	-5.49366	3.93699e-08	1.53176e-06
VC1806					26.5255	4.72931	-10.6161	0	0
VC1808					21.9807	4.45816	-9.74647	0	0
VC1820					5.13447	2.36022	-4.43391	9.25407e-06	0.000281492
VC1821					6.23136	2.63955	-5.5872	2.30766e-08	9.4164e-07
VC1826					3.92791	1.97375	-4.1916	2.76999e-05	0.00071848
VC1827					4.05941	2.02127	-3.90168	9.55277e-05	0.00218929
VC1866					2.41639	1.27285	-3.57696	0.000347613	0.00657127
VC1944,VC1945					24.5358	4.61681	-8.40014	0	0
VC1948,VC1949					188.141	7.55567	-4.56062	5.1003e-06	0.000164092
VC1958					4.66241	2.22108	-3.04013	0.00236472	0.0333855
VC2305					-2.31161	-1.2089	3.04279	0.002344	0.0332331
VC2387					2.83997	1.50588	-3.26985	0.00107604	0.0176491
VC2511					-2.89319	-1.53266	3.41972	0.000626863	0.0109244
VC2545					-2.33339	-1.22242	3.0267	0.00247239	0.0346134
VC2620					-2.60166	-1.37943	3.22437	0.0012625	0.0202121
VC0010					-3.95673	-1.98431	4.11287	3.90772e-05	0.000961413
VC0184,VC0185					4.52247	2.17712	-4.03397	5.48417e-05	0.00132015
VC0290					-3.40768	-1.76879	4.02435	5.71323e-05	0.00136546
VC0353					3.56884	1.83545	-4.09889	4.15144e-05	0.00101392
VC0485					-2.32888	-1.21964	3.24621	0.00116952	0.0189044
VC0566					4.30101	2.10468	-5.1426	2.70962e-07	9.85476e-06
VC0687					-2.96165	-1.5664	3.41545	0.000636777	0.0110397
VC0708					2.53107	1.33975	-2.95903	0.00308606	0.0414696
VC0745					-3.23689	-1.69461	4.22485	2.391e-05	0.000640023
VC0773					2.86805	1.52008	-3.18865	0.0014294	0.0225602
VC0792					3.33356	1.73706	-3.6805	0.000232773	0.00466382
VC0793					4.18512	2.06527	-4.02177	5.77621e-05	0.00137072
VC0811					3.28037	1.71386	-3.66067	0.000251557	0.00494973
VC0818					49.8005	5.63809	-12.546	0	0
VC0819					652.153	9.34906	-22.1443	0	0
VC0825					52.2768	5.70809	-13.5029	0	0
VC0844					184.461	7.52717	-17.5225	0	0
VC0846					6.75593	2.75615	-5.87601	4.20273e-09	1.85031e-07
VC0873					2.54999	1.35049	-3.06183	0.0021999	0.0313229
VC0899					2.67827	1.4213	-3.15782	0.00158954	0.0246232
VC0931					13.9642	3.80367	-8.39748	0	0
VC0932,VC0933					35.7756	5.1609	-8.78794	0	0
VC0991					2.7782	1.47415	-3.16123	0.00157107	0.0244502
VC1061					7.44709	2.89668	-6.26448	3.74067e-10	1.76286e-08
VC1130					-7601.11	-12.892	10.7577	0	0
VC1191					2.99252	1.58136	-3.42567	0.000613287	0.0107438
VC1235					-5.92203	-2.56609	5.85016	4.91094e-09	2.10667e-07
VC1280					2.98671	1.57856	-3.53895	0.000401721	0.00746754
VC1300					-2.37331	-1.2469	3.00659	0.00264193	0.036833
VC1313					-2.77695	-1.4735	3.4015	0.000670173	0.0115587
VC1318					2.35221	1.23401	-3.78523	0.000153568	0.00325215
VC1332					4.15343	2.05431	-4.4914	7.0755e-06	0.000223345
VC1446					3.55806	1.83109	-4.1261	3.68971e-05	0.000914502
VC1447,VC1448					3.1403	1.65091	-2.94082	0.00327349	0.0432929
VC1456,VC1457					202.339	7.66063	-14.0346	0	0
VC1461					5.55929	2.4749	-5.15946	2.47669e-07	9.10661e-06
VC1513					2.71715	1.44209	-3.1062	0.00189512	0.0280578
VC1514					3.8032	1.92721	-3.68116	0.000232175	0.00466382
VC1515					3.19787	1.67711	-3.61749	0.000297475	0.00572042
VC1516					3.11875	1.64096	-3.55794	0.000373778	0.00702619
VC1558					-4.5135	-2.17425	4.61509	3.92927e-06	0.000130172
VC1583					7.61601	2.92904	-6.37024	1.88731e-10	9.2867e-09
VC1584					9.37639	3.22903	-6.90556	5.00067e-12	2.88487e-10
VC1585					13.8344	3.79018	-8.77618	0	0
VC1641					4.1669	2.05897	-4.71315	2.43921e-06	8.24403e-05
VC1642					3.89418	1.96132	-4.23892	2.24595e-05	0.000606043
VC1651					6.56223	2.71419	-6.13629	8.44694e-10	3.87171e-08
VC1652					7.22215	2.85243	-6.39329	1.6235e-10	8.23067e-09
VC1653					8.7762	3.1336	-7.02464	2.14628e-12	1.2824e-10
VC1773					2.78563	1.47801	-3.25664	0.00112741	0.0184015
VC1776					-2.56163	-1.35706	2.92689	0.00342373	0.0451015
VC1779					-3.48807	-1.80243	3.47652	0.000507973	0.00913804
VC1807					534.725	9.06265	-16.037	0	0
VC1809					9.69399	3.27709	-6.40686	1.48549e-10	7.64682e-09
VC1828					3.14757	1.65424	-3.5045	0.000457473	0.00831905
VC1947					36.2879	5.18141	-11.9019	0	0
VC1950					3.06771	1.61716	-3.67491	0.000237931	0.00471075
VC1953					-4.49231	-2.16746	4.59422	4.34367e-06	0.000142489
VC2013					-2.583	-1.36905	3.57703	0.00034752	0.00657127
VC2156					2.40866	1.26823	-2.96166	0.00305983	0.0414502
VC2240					5.31056	2.40886	-5.17868	2.23461e-07	8.49661e-06
VC2352					-3.14151	-1.65146	4.39175	1.12442e-05	0.000327157
VC2356					-2.39342	-1.25907	3.07789	0.00208469	0.0303277
VC2367					2.49378	1.31833	-2.91847	0.00351752	0.0461423
VC2384					4.25062	2.08767	-3.77053	0.000162904	0.00340673
VC2389					-2.29746	-1.20004	3.06962	0.00214328	0.0309103
VC2390					-3.03531	-1.60185	3.70093	0.00021481	0.00438265
VC2448					-2.14273	-1.09946	3.08471	0.00203754	0.0300335
VC2464,VC2466,VC2465					3.50957	1.81129	-3.52394	0.000425187	0.0078601
VC2467					4.31289	2.10865	-4.94726	7.52652e-07	2.65092e-05
VC2506					-2.35357	-1.23485	2.97433	0.00293631	0.0402659
VC2559					-3.29958	-1.72228	3.11794	0.00182119	0.027326
VC2560					-3.43793	-1.78154	3.14359	0.00166889	0.025513
VC2561					-4.0327	-2.01175	3.65924	0.00025296	0.00494973
VC2691					6.70186	2.74456	-5.71621	1.08928e-08	4.61356e-07
VC2706					-3.45986	-1.79071	4.24728	2.16385e-05	0.000588638
VC2753					-3.56314	-1.83315	3.35645	0.000789507	0.0134096
VCA0013					5.39197	2.43081	-5.40835	6.36065e-08	2.44629e-06
VCA0017					9.67076	3.27363	-7.61119	2.70894e-14	1.7431e-12
VCA0018,VCA0019,VCA0020					3.80489	1.92786	-2.96193	0.00305719	0.0414502
VCA0093					21.0293	4.39433	-2.96006	0.0030758	0.0414696
VCA0094					102.321	6.67696	-14.1068	0	0
VCA0095					66.9609	6.06524	-11.0801	0	0
VCA0096					13.0415	3.70503	-8.29426	0	0
VCA0107					3.26259	1.70602	-3.84383	0.000121129	0.00270151
VCA0108					2.97651	1.57362	-3.60776	0.000308854	0.0059053
VCA0109					3.70209	1.88834	-4.17398	2.99319e-05	0.0007704
VCA0110,VCA0111					3.79009	1.92224	-3.4571	0.000546032	0.0097182
VCA0112					3.75273	1.90794	-4.40514	1.05716e-05	0.000315826
VCA0113					3.33167	1.73624	-3.8285	0.000128928	0.00281957
VCA0114					2.83388	1.50278	-3.33116	0.000864841	0.0144688
VCA0115					2.72389	1.44567	-3.21907	0.00128606	0.0204912
VCA0116					2.62756	1.39372	-3.06475	0.0021785	0.0311508
VCA0119					2.59654	1.37659	-3.06835	0.00215245	0.0309103
VCA0120					2.51618	1.33123	-2.94388	0.00324126	0.0430367
VCA0163					11.6851	3.5466	-7.3125	2.62235e-13	1.59534e-11
VCA0179					-5.36042	-2.42234	5.16374	2.42067e-07	9.02244e-06
VCA0219					37.7004	5.23651	-11.349	0	0
VCA0220					3.5203	1.8157	-4.16726	3.08281e-05	0.00078556
VCA0279					2.86872	1.5204	-3.27661	0.00105062	0.0174029
VCA0292					2.79561	1.48316	-2.91477	0.00355956	0.0463435
VCA0334					2.95048	1.56095	-3.50978	0.000448473	0.00819996
VCA0363					6.83806	2.77359	-5.86824	4.40445e-09	1.91394e-07
VCA0365					3.19119	1.6741	-2.9784	0.00289757	0.0398982
VCA0374					4.93057	2.30175	-4.9647	6.88058e-07	2.44919e-05
VCA0375					4.69835	2.23215	-4.13623	3.53052e-05	0.000881576
VCA0405					2.7532	1.46111	-3.07538	0.00210232	0.0304517
VCA0406					2.65559	1.40903	-3.10661	0.00189245	0.0280578
VCA0413					4.01969	2.00708	-4.2535	2.10457e-05	0.000577204
VCA0414					3.5879	1.84314	-3.98003	6.89079e-05	0.00161235
VCA0415					3.32903	1.73511	-3.63182	0.000281426	0.00547472
VCA0436					2.49199	1.3173	-2.91734	0.00353032	0.0461423
VCA0446					3.31201	1.72771	-3.68443	0.000229212	0.00464813
VCA0447					3.41329	1.77116	-4.06127	4.88066e-05	0.00118338
VCA0449					4.07499	2.0268	-3.96188	7.43627e-05	0.00171598
VCA0450					3.41281	1.77096	-3.7475	0.000178603	0.00368893
VCA0451					4.71886	2.23843	-4.43733	9.10814e-06	0.000279595
VCA0455					3.38697	1.75999	-3.83051	0.00012788	0.00281504
VCA0457					3.31592	1.72941	-3.75725	0.000171793	0.00357031
VCA0458					4.26706	2.09324	-4.74435	2.09177e-06	7.14192e-05
VCA0459					4.08086	2.02888	-4.39875	1.08877e-05	0.000319563
VCA0519					-11.8205	-3.56321	6.34711	2.19393e-10	1.0639e-08
VCA0527					-4.04127	-2.01481	4.48092	7.43233e-06	0.000232417
VCA0576					6.0062	2.58645	-5.53047	3.19376e-08	1.28751e-06
VCA0628					2.7037	1.43494	-3.12283	0.00179121	0.0269973
VCA0721					4.19022	2.06702	-4.31935	1.56488e-05	0.000440008
VCA0754					-3.59851	-1.84741	3.89618	9.77204e-05	0.0022243
VCA0755					-2.82674	-1.49914	3.08104	0.00206279	0.0301401
VCA0844,VCA0845					4.53958	2.18256	-2.97003	0.00297772	0.0406671
VCA0862					-2.62938	-1.39473	3.14342	0.00166986	0.025513
VCA0863					-2.6488	-1.40534	3.35207	0.000802092	0.0134864
VCA0913					3.30706	1.72555	-3.62281	0.00029142	0.00563638
VCA0914					2.9869	1.57865	-3.08306	0.00204883	0.0300675
VCA0915					2.71027	1.43844	-3.11121	0.00186324	0.0278322
VCA0933					5.62647	2.49222	-5.49724	3.85774e-08	1.51859e-06
VCA0946					3.89458	1.96147	-4.38497	1.16001e-05	0.000334603
VCA0951					6.703	2.74481	-6.2656	3.71384e-10	1.76286e-08
VCA0962					2.43956	1.28662	-2.95289	0.00314815	0.0421348
VCA0964					4.14079	2.0499	-4.65495	3.24052e-06	0.000108428
VCA0965					7.26688	2.86134	-6.37357	1.84683e-10	9.22313e-09
VCA1029					3.11293	1.63827	-3.67629	0.000236652	0.00471075
VCA1064					25.803	4.68947	-3.17973	0.00147414	0.0231571
VCA0076					-3.30578	-1.72499	3.54796	0.000388229	0.00725707
VCA0160					9.29431	3.21635	-6.82768	8.62976e-12	4.8941e-10
VCA0161					84.3572	6.39844	-14.2804	0	0
VCA0164					3.82446	1.93526	-4.29324	1.76081e-05	0.000486914
VCA0175					4.52032	2.17643	-4.86208	1.16156e-06	4.00679e-05
VCA0218					3.53156	1.8203	-3.84867	0.000118759	0.00266689
VCA0223					2.7554	1.46226	-3.13476	0.00171993	0.0260403
VCA0224					7.34539	2.87684	-5.16326	2.42684e-07	9.02244e-06
VCA0453					10.4159	3.38072	-6.66202	2.70091e-11	1.43448e-09
VCA0454					3.28522	1.71599	-3.45732	0.000545583	0.0097182
VCA0516					-16.8198	-4.07209	7.3846	1.52989e-13	9.47964e-12
VCA0517					-41.6559	-5.38045	9.07951	0	0
VCA0518					-44.6137	-5.47942	9.74452	0	0
VCA0523					11.5541	3.53032	-8.08335	6.66134e-16	4.95307e-14
VCA0540					8.88947	3.1521	-6.75696	1.40916e-11	7.60493e-10
VCA0551					3.72519	1.89731	-4.14406	3.41209e-05	0.00085841
VCA0591					3.66536	1.87396	-4.3248	1.52673e-05	0.000432919
VCA0642					-4.51897	-2.17599	3.25098	0.0011501	0.0186807
VCA0688					8.25176	3.0447	-7.00677	2.43894e-12	1.4317e-10
VCA0689					13.135	3.71535	-7.72199	1.15463e-14	7.88449e-13
VCA0690					12.6118	3.6567	-7.93539	1.9984e-15	1.39305e-13
VCA0691					16.6473	4.05721	-8.36689	0	0
VCA0846					3.15866	1.65931	-3.82315	0.000131759	0.00286277
VCA0907					2.98779	1.57908	-3.27331	0.00106297	0.0175207
VCA0908,VCA0909					3.46432	1.79257	-2.98233	0.00286062	0.0395522
VCA0944					2.90455	1.53832	-3.49806	0.00046866	0.00847642
VCA0945					4.11547	2.04106	-4.56163	5.07569e-06	0.000164092
VCA0952					3.2294	1.69126	-3.84224	0.000121915	0.00270151
VCA0963					3.99028	1.99649	-4.22162	2.42552e-05	0.000642003
VCA1000					-2.97127	-1.57108	3.4381	0.000585808	0.0103164
VCA1028					10.7255	3.42297	-7.68138	1.57652e-14	1.055e-12
VCA1042,VCA1043					3.89715	1.96242	-3.35367	0.000797484	0.0134767
VCA1062					6.71667	2.74775	-5.92444	3.13365e-09	1.39802e-07
VCA1063					12.5815	3.65323	-8.33905	0	0
VCA1065					20.0017	4.32206	-5.51595	3.46899e-08	1.38181e-06
VCA1069					2.71892	1.44304	-3.29157	0.00099631	0.0165853
VCA1070					2.92106	1.54649	-3.14942	0.00163593	0.0252249

## Sheet: status = OK
test_id	gene_id	gene	locus	sample_1	sample_2	status	dLacZ FPKM	dHNS FPKM	dHNS vs. dLacZ fold change	log2(fold_change)	test_stat	p_value	q_value	significant
XLOC_000001	XLOC_000001	VC0011	NC_002505.1:7223-7352	dLacZ	dHNS	OK	49.3606	28.9488	-1.7051	-0.769856	0.803816	0.421503	0.809567	no
XLOC_000002	XLOC_000002	dnaA	NC_002505.1:7396-8815	dLacZ	dHNS	OK	336.936	218.762	-1.54019	-0.62311	1.50556	0.132181	0.513084	no
XLOC_000003	XLOC_000003	VC0013	NC_002505.1:8872-9973	dLacZ	dHNS	OK	357.391	223.066	-1.60218	-0.680032	1.61685	0.105911	0.472051	no
XLOC_000004	XLOC_000004	recF	NC_002505.1:9990-11082	dLacZ	dHNS	OK	218.198	150.142	-1.45328	-0.539304	1.25769	0.208505	0.621244	no
XLOC_000005	XLOC_000005	gyrB	NC_002505.1:11102-13520	dLacZ	dHNS	OK	394.66	254.842	-1.54865	-0.631005	1.63451	0.102151	0.462512	no
XLOC_000006	XLOC_000006	VC0016	NC_002505.1:13875-14367	dLacZ	dHNS	OK	12.02	11.8403	-1.01518	-0.0217347	0.0465133	0.962901	0.999315	no
XLOC_000007	XLOC_000007	VC0017	NC_002505.1:14376-14493	dLacZ	dHNS	OK	140.384	46.4169	-3.02442	-1.59666	1.31049	0.190031	0.603183	no
XLOC_000008	XLOC_000008	VC0018	NC_002505.1:14768-15206	dLacZ	dHNS	OK	83.3477	259.857	3.11775	1.6405	-3.72777	0.000193183	0.00396559	yes
XLOC_000009	XLOC_000009	VC0022	NC_002505.1:20234-20837	dLacZ	dHNS	OK	152.886	110.117	-1.3884	-0.473415	1.02565	0.305056	0.720336	no
XLOC_000010	XLOC_000010	VC0023	NC_002505.1:20942-21200	dLacZ	dHNS	OK	100.597	96.8626	-1.03855	-0.0545735	0.11823	0.905886	0.999315	no
XLOC_000011	XLOC_000011	VC0025	NC_002505.1:21655-21856	dLacZ	dHNS	OK	99.081	109.37	1.10384	0.142535	-0.3029	0.761966	0.965169	no
XLOC_000012	XLOC_000012	VC0032	NC_002505.1:30068-31592	dLacZ	dHNS	OK	2.38097	3.14534	1.32103	0.401666	-0.863975	0.387602	0.788878	no
XLOC_000013	XLOC_000013	VC0033	NC_002505.1:31681-32566	dLacZ	dHNS	OK	99.6187	42.9903	-2.31724	-1.21241	2.54025	0.0110773	0.109014	no
XLOC_000014	XLOC_000014	VC0039	NC_002505.1:36927-37770	dLacZ	dHNS	OK	49.7058	53.6737	1.07983	0.110799	-0.242901	0.808082	0.97793	no
XLOC_000015	XLOC_000015	VC0040	NC_002505.1:37847-38495	dLacZ	dHNS	OK	132.157	86.3199	-1.53101	-0.61449	1.31948	0.187009	0.599361	no
XLOC_000016	XLOC_000016	VC0047,VC0048	NC_002505.1:44899-47190	dLacZ	dHNS	OK	27.2286	24.5136	-1.11075	-0.15154	0.275628	0.782834	0.969397	no
XLOC_000017	XLOC_000017	VC0049	NC_002505.1:47192-47669	dLacZ	dHNS	OK	401.858	362.002	-1.1101	-0.150688	0.337767	0.735539	0.958419	no
XLOC_000018	XLOC_000018	VC0050	NC_002505.1:47678-48251	dLacZ	dHNS	OK	103.172	83.0887	-1.24171	-0.312323	0.675388	0.499429	0.854088	no
XLOC_000019	XLOC_000019	VC0053	NC_002505.1:49960-50086	dLacZ	dHNS	OK	37.7647	16.1376	-2.34017	-1.22661	0.845111	0.398049	0.794086	no
XLOC_000020	XLOC_000020	VC0054	NC_002505.1:50103-50670	dLacZ	dHNS	OK	57.9044	41.8612	-1.38325	-0.468059	1.04568	0.29571	0.711216	no
XLOC_000021	XLOC_000021	VC0055	NC_002505.1:50688-51606	dLacZ	dHNS	OK	55.5632	38.6512	-1.43755	-0.523617	1.12447	0.260812	0.679126	no
XLOC_000022	XLOC_000022	VC0057,aroE	NC_002505.1:51667-53311	dLacZ	dHNS	OK	122.656	102.974	-1.19114	-0.252336	0.304082	0.761065	0.965169	no
XLOC_000023	XLOC_000023	VC0059	NC_002505.1:53496-53637	dLacZ	dHNS	OK	4239.13	1489.84	-2.84536	-1.5086	2.86946	0.00411174	0.0527121	no
XLOC_000024	XLOC_000024	16Sa	NC_002505.1:53822-55357	dLacZ	dHNS	OK	12.7736	16.6345	1.30226	0.381013	-0.822035	0.411057	0.801114	no
XLOC_000025	XLOC_000025	tRNA-Ala-5	NC_002505.1:55420-55496	dLacZ	dHNS	OK	139.107	467.102	3.35786	1.74754	-0.824139	0.40986	0.80058	no
XLOC_000026	XLOC_000026	23Sa	NC_002505.1:55783-58670	dLacZ	dHNS	OK	9.09829	10.8943	1.1974	0.259903	-0.571417	0.567717	0.891703	no
XLOC_000027	XLOC_000027	5Sa	NC_002505.1:58797-58915	dLacZ	dHNS	OK	14.1884	12.4303	-1.14144	-0.19085	0.0717752	0.942781	0.999315	no
XLOC_000028	XLOC_000028	tRNA-Asp-4	NC_002505.1:58940-59017	dLacZ	dHNS	OK	519.135	184.296	-2.81685	-1.49408	0.776214	0.437623	0.81941	no
XLOC_000029	XLOC_000029	tRNA-Trp-1	NC_002505.1:59046-59123	dLacZ	dHNS	OK	1935.68	425.631	-4.54779	-2.18517	1.54058	0.123418	0.503313	no
XLOC_000030	XLOC_000030	ccrB	NC_002505.1:59355-59736	dLacZ	dHNS	OK	57	46.4552	-1.22699	-0.295122	0.667213	0.504636	0.857984	no
XLOC_000031	XLOC_000031	VC0061	NC_002505.1:59987-61925	dLacZ	dHNS	OK	26.3647	22.0384	-1.19631	-0.258587	0.55987	0.575568	0.892734	no
XLOC_000032	XLOC_000032	VC0063,VC0064,thiE	NC_002505.1:61928-64214	dLacZ	dHNS	OK	60.9199	56.2602	-1.08282	-0.114799	0.13445	0.893047	0.999315	no
XLOC_000033	XLOC_000033	thiG,thiH	NC_002505.1:64219-66099	dLacZ	dHNS	OK	39.8763	35.5087	-1.123	-0.167358	0.293302	0.769292	0.967161	no
XLOC_000034	XLOC_000034	VC0069	NC_002505.1:69295-70498	dLacZ	dHNS	OK	42.4896	19.5546	-2.17287	-1.1196	2.35924	0.0183123	0.162528	no
XLOC_000035	XLOC_000035	VC0070	NC_002505.1:70601-70886	dLacZ	dHNS	OK	371.043	273.59	-1.3562	-0.439569	0.948619	0.342814	0.754817	no
XLOC_000036	XLOC_000036	VC0072,VC0073	NC_002505.1:71511-74663	dLacZ	dHNS	OK	171.128	112.494	-1.52122	-0.605222	1.07374	0.282939	0.700572	no
XLOC_000037	XLOC_000037	VC0074	NC_002505.1:74780-75170	dLacZ	dHNS	OK	107.295	82.8145	-1.29561	-0.373627	0.826885	0.408302	0.80058	no
XLOC_000038	XLOC_000038	VC0077	NC_002505.1:76680-76776	dLacZ	dHNS	OK	158.888	325.709	2.04993	1.03558	-0.72666	0.467434	0.838219	no
XLOC_000039	XLOC_000039	VC0078	NC_002505.1:76781-77327	dLacZ	dHNS	OK	297.599	279.545	-1.06458	-0.0902932	0.201741	0.84012	0.987512	no
XLOC_000040	XLOC_000040	VC0079	NC_002505.1:77402-77726	dLacZ	dHNS	OK	93.5882	90.8923	-1.02966	-0.0421687	0.0946586	0.924586	0.999315	no
XLOC_000041	XLOC_000041	VC0080	NC_002505.1:77858-79963	dLacZ	dHNS	OK	65.041	33.3224	-1.95187	-0.964855	1.69371	0.0903205	0.432097	no
XLOC_000042	XLOC_000042	VC0082	NC_002505.1:80076-81618	dLacZ	dHNS	OK	43.4423	36.8733	-1.17815	-0.236523	0.5172	0.605017	0.906905	no
XLOC_000043	XLOC_000043	ubiE	NC_002505.1:81662-82445	dLacZ	dHNS	OK	268.441	191.045	-1.40512	-0.490691	1.12814	0.25926	0.67659	no
XLOC_000044	XLOC_000044	VC0084,ubiB	NC_002505.1:82453-84708	dLacZ	dHNS	OK	434.475	289.44	-1.50109	-0.586008	1.04801	0.294635	0.711216	no
XLOC_000045	XLOC_000045	tatA	NC_002505.1:84767-85016	dLacZ	dHNS	OK	665.64	544.534	-1.2224	-0.289719	0.617303	0.537035	0.877084	no
XLOC_000046	XLOC_000046	VC0087	NC_002505.1:85019-85421	dLacZ	dHNS	OK	303.509	263.884	-1.15016	-0.201837	0.447706	0.654365	0.931378	no
XLOC_000047	XLOC_000047	VC0088	NC_002505.1:85509-86262	dLacZ	dHNS	OK	108.706	75.8014	-1.43409	-0.520134	1.11947	0.262941	0.68122	no
XLOC_000048	XLOC_000048	VC0089	NC_002505.1:86573-87575	dLacZ	dHNS	OK	7.32244	6.08082	-1.20419	-0.268059	0.593939	0.552553	0.885885	no
XLOC_000049	XLOC_000049	VC0093	NC_002505.1:90961-93388	dLacZ	dHNS	OK	96.9028	61.338	-1.57982	-0.659758	1.54815	0.121587	0.503313	no
XLOC_000050	XLOC_000050	VC0097	NC_002505.1:95061-95472	dLacZ	dHNS	OK	82.7603	77.2646	-1.07113	-0.0991312	0.220927	0.825149	0.985701	no
XLOC_000051	XLOC_000051	VC0105	NC_002505.1:100689-101854	dLacZ	dHNS	OK	228.34	150.261	-1.51962	-0.603709	1.41137	0.158135	0.551165	no
XLOC_000052	XLOC_000052	VC0106	NC_002505.1:101957-102389	dLacZ	dHNS	OK	24.9987	13.2837	-1.88191	-0.912194	1.9589	0.050125	0.326877	no
XLOC_000053	XLOC_000053	VC0108	NC_002505.1:103097-105968	dLacZ	dHNS	OK	49.1638	35.8146	-1.37273	-0.457051	1.04227	0.297287	0.711216	no
XLOC_000054	XLOC_000054	VC0110	NC_002505.1:106164-106299	dLacZ	dHNS	OK	79.6832	43.0704	-1.85007	-0.887578	1.1804	0.23784	0.645427	no
XLOC_000055	XLOC_000055	VC0112	NC_002505.1:107408-108080	dLacZ	dHNS	OK	522.985	405.979	-1.28821	-0.365364	0.856562	0.391687	0.790676	no
XLOC_000056	XLOC_000056	VC0113,VC0114	NC_002505.1:108251-109468	dLacZ	dHNS	OK	453.361	287.065	-1.5793	-0.659283	1.27083	0.203788	0.618931	no
XLOC_000057	XLOC_000057	VC0115	NC_002505.1:109474-109966	dLacZ	dHNS	OK	292.054	169.437	-1.72367	-0.78549	1.75583	0.079117	0.404564	no
XLOC_000058	XLOC_000058	VC0116	NC_002505.1:110050-111493	dLacZ	dHNS	OK	178.353	119.432	-1.49334	-0.578544	1.36417	0.172515	0.579553	no
XLOC_000059	XLOC_000059	cyaA	NC_002505.1:116052-118584	dLacZ	dHNS	OK	340.05	201.722	-1.68574	-0.753381	1.88854	0.0589532	0.352245	no
XLOC_000060	XLOC_000060	VC0124	NC_002505.1:118689-119196	dLacZ	dHNS	OK	51.1093	43.8044	-1.16676	-0.22251	0.11091	0.911688	0.999315	no
XLOC_000061	XLOC_000061	VC0125	NC_002505.1:119228-120482	dLacZ	dHNS	OK	200.085	182.641	-1.09551	-0.131606	0.309992	0.756567	0.965169	no
XLOC_000062	XLOC_000062	dapF	NC_002505.1:120493-121324	dLacZ	dHNS	OK	167.931	142.21	-1.18087	-0.239843	0.543489	0.586793	0.897353	no
XLOC_000063	XLOC_000063	VC0127,xerC	NC_002505.1:121337-122940	dLacZ	dHNS	OK	286.829	236.878	-1.21087	-0.276046	0.515212	0.606405	0.906905	no
XLOC_000064	XLOC_000064	VC0129	NC_002505.1:122942-123662	dLacZ	dHNS	OK	80.0442	68.1271	-1.17492	-0.232569	0.504357	0.614011	0.913102	no
XLOC_000065	XLOC_000065	VC0130	NC_002505.1:123771-126261	dLacZ	dHNS	OK	35.4221	39.0246	1.1017	0.139732	-0.311312	0.755564	0.965169	no
XLOC_000066	XLOC_000066	VC0133	NC_002505.1:128443-128632	dLacZ	dHNS	OK	102.324	41.3883	-2.47229	-1.30585	2.4735	0.0133797	0.128276	no
XLOC_000067	XLOC_000067	VC0137,rhtB	NC_002505.1:130747-132611	dLacZ	dHNS	OK	164.316	118.964	-1.38122	-0.465944	0.80469	0.420999	0.809567	no
XLOC_000068	XLOC_000068	VC0141	NC_002505.1:133798-133903	dLacZ	dHNS	OK	177.78	403.946	2.27217	1.18407	-1.14372	0.252739	0.665877	no
XLOC_000069	XLOC_000069	VC0142	NC_002505.1:133964-134333	dLacZ	dHNS	OK	46.4516	61.5778	1.32563	0.406681	-0.892611	0.372065	0.772973	no
XLOC_000070	XLOC_000070	VC0143	NC_002505.1:134835-135093	dLacZ	dHNS	OK	52.6889	38.071	-1.38396	-0.468809	0.907325	0.364235	0.770154	no
XLOC_000071	XLOC_000071	VC0144	NC_002505.1:135209-135839	dLacZ	dHNS	OK	66.7345	57.4392	-1.16183	-0.216398	0.47432	0.635272	0.921635	no
XLOC_000072	XLOC_000072	VC0147	NC_002505.1:136953-138129	dLacZ	dHNS	OK	139.486	90.8976	-1.53454	-0.61781	1.41332	0.157561	0.551165	no
XLOC_000073	XLOC_000073	VC0148,VC0149	NC_002505.1:138150-139834	dLacZ	dHNS	OK	236.841	158.347	-1.49571	-0.580831	1.06669	0.286112	0.703921	no
XLOC_000074	XLOC_000074	VC0150	NC_002505.1:140003-140864	dLacZ	dHNS	OK	460.777	692.21	1.50227	0.587142	-1.42357	0.154571	0.54614	no
XLOC_000075	XLOC_000075	VC0152	NC_002505.1:142773-143415	dLacZ	dHNS	OK	85.93	70.1301	-1.22529	-0.293129	0.631156	0.527938	0.869396	no
XLOC_000076	XLOC_000076	VC0153	NC_002505.1:143454-143826	dLacZ	dHNS	OK	89.4407	68.0353	-1.31462	-0.394647	0.866271	0.386342	0.788231	no
XLOC_000077	XLOC_000077	VC0156	NC_002505.1:145369-147205	dLacZ	dHNS	OK	363.941	150.902	-2.41177	-1.27009	3.13769	0.00170285	0.0258989	yes
XLOC_000078	XLOC_000078	VC0158	NC_002505.1:149277-150499	dLacZ	dHNS	OK	181.302	106.457	-1.70305	-0.768124	1.509	0.1313	0.512637	no
XLOC_000079	XLOC_000079	VC0160	NC_002505.1:150904-151024	dLacZ	dHNS	OK	352.634	241.272	-1.46156	-0.547513	0.821133	0.41157	0.801114	no
XLOC_000080	XLOC_000080	16Sb	NC_002505.1:151058-152593	dLacZ	dHNS	OK	13.1144	17.1891	1.3107	0.390348	-0.844362	0.398467	0.794086	no
XLOC_000081	XLOC_000081	tRNA-Glu-1	NC_002505.1:152662-152738	dLacZ	dHNS	OK	40958	23327.3	-1.7558	-0.812125	1.5351	0.124759	0.505991	no
XLOC_000082	XLOC_000082	23Sb	NC_002505.1:153025-155912	dLacZ	dHNS	OK	9.57075	11.9146	1.2449	0.316027	-0.695782	0.486565	0.8506	no
XLOC_000083	XLOC_000083	5Sb	NC_002505.1:156040-156158	dLacZ	dHNS	OK	115.191	12.4303	-9.26695	-3.21209	1.52237	0.127916	0.508696	no
XLOC_000084	XLOC_000084	tRNA-Ser-1	NC_002505.1:156205-156296	dLacZ	dHNS	OK	398.265	190.995	-2.08521	-1.06019	0.699933	0.483969	0.848721	no
XLOC_000085	XLOC_000085	VC0162	NC_002505.1:157440-158925	dLacZ	dHNS	OK	78.3667	83.3862	1.06405	0.0895676	-0.199683	0.841729	0.987512	no
XLOC_000086	XLOC_000086	VC0167	NC_002505.1:164407-166423	dLacZ	dHNS	OK	82.7692	44.3142	-1.86778	-0.901324	2.07383	0.0380947	0.2711	no
XLOC_000087	XLOC_000087	tRNA-Arg-1	NC_002505.1:167186-167263	dLacZ	dHNS	OK	29641.8	15563	-1.90463	-0.929517	1.73118	0.0834191	0.417845	no
XLOC_000088	XLOC_000088	tRNA-His-1	NC_002505.1:167298-167374	dLacZ	dHNS	OK	21899.2	16370.4	-1.33773	-0.419789	0.744332	0.456676	0.832717	no
XLOC_000089	XLOC_000089	tRNA-Pro-1	NC_002505.1:167435-167512	dLacZ	dHNS	OK	4.6302	2.16614	-2.13753	-1.09595	0.0589668	0.952979	0.999315	no
XLOC_000090	XLOC_000090	tRNA-His-2	NC_002505.1:167582-167658	dLacZ	dHNS	OK	21899.2	16370.4	-1.33773	-0.419789	0.744332	0.456676	0.832717	no
XLOC_000091	XLOC_000091	tRNA-Pro-2	NC_002505.1:167719-167796	dLacZ	dHNS	OK	2617.22	1581.05	-1.65537	-0.727155	0.845746	0.397695	0.793966	no
XLOC_000092	XLOC_000092	VC0170	NC_002505.1:168531-170247	dLacZ	dHNS	OK	28.7295	27.8814	-1.03042	-0.0432317	0.0924008	0.92638	0.999315	no
XLOC_000093	XLOC_000093	VC0171	NC_002505.1:170266-171895	dLacZ	dHNS	OK	27.7117	32.8089	1.18394	0.24359	-0.531291	0.595217	0.905397	no
XLOC_000094	XLOC_000094	VC0172	NC_002505.1:171998-173027	dLacZ	dHNS	OK	8.90615	9.31068	1.04542	0.0640852	-0.137985	0.890252	0.999315	no
XLOC_000095	XLOC_000095	VC0173	NC_002505.1:173029-173968	dLacZ	dHNS	OK	7.49368	8.55831	1.14207	0.19165	-0.408387	0.68299	0.94797	no
XLOC_000096	XLOC_000096	VC0174	NC_002505.1:174142-175090	dLacZ	dHNS	OK	31.0603	36.0871	1.16184	0.216411	-0.476849	0.63347	0.921635	no
XLOC_000097	XLOC_000097	VC0177	NC_002505.1:177860-178424	dLacZ	dHNS	OK	14.8779	122.674	8.24538	3.04359	-6.78746	1.14129e-11	6.26024e-10	yes
XLOC_000098	XLOC_000098	VC0178	NC_002505.1:179337-180405	dLacZ	dHNS	OK	177.046	312.821	1.76689	0.821213	-1.89418	0.0582014	0.349384	no
XLOC_000099	XLOC_000099	VC0179	NC_002505.1:180418-181729	dLacZ	dHNS	OK	251.888	365.465	1.4509	0.536951	-1.28689	0.198132	0.611013	no
XLOC_000100	XLOC_000100	VC0180,VC0181	NC_002505.1:181731-183946	dLacZ	dHNS	OK	355.223	438.42	1.23421	0.303588	-0.498558	0.618091	0.915913	no
XLOC_000101	XLOC_000101	VC0188	NC_002505.1:192033-194076	dLacZ	dHNS	OK	166.627	253.31	1.52022	0.604282	-1.43877	0.150216	0.542202	no
XLOC_000102	XLOC_000102	VC0189	NC_002505.1:194100-194199	dLacZ	dHNS	OK	523.647	673.085	1.28538	0.362193	-0.437805	0.661527	0.936922	no
XLOC_000103	XLOC_000103	uvrD	NC_002505.1:194213-196385	dLacZ	dHNS	OK	104.052	67.25	-1.54724	-0.6297	1.47786	0.139445	0.524566	no
XLOC_000104	XLOC_000104	VC0196,VC0197	NC_002505.1:201829-203957	dLacZ	dHNS	OK	190.246	107.375	-1.77179	-0.825198	0.998384	0.318093	0.730031	no
XLOC_000105	XLOC_000105	VC0198	NC_002505.1:204112-204490	dLacZ	dHNS	OK	26.6627	18.598	-1.43363	-0.519677	1.11965	0.262864	0.68122	no
XLOC_000106	XLOC_000106	VC0200	NC_002505.1:206432-208589	dLacZ	dHNS	OK	49.8607	72.0727	1.44548	0.531548	-1.19515	0.232028	0.641573	no
XLOC_000107	XLOC_000107	VC0201,VC0202,VC0203	NC_002505.1:208647-212413	dLacZ	dHNS	OK	50.8464	53.9124	1.0603	0.0844701	-0.131936	0.895035	0.999315	no
XLOC_000108	XLOC_000108	VC0205,murQ	NC_002505.1:213330-214421	dLacZ	dHNS	OK	6.87171	7.28322	1.05988	0.0839062	-0.0664952	0.946984	0.999315	no
XLOC_000109	XLOC_000109	murP	NC_002505.1:214448-215897	dLacZ	dHNS	OK	19.8631	13.7086	-1.44895	-0.535012	1.18293	0.236838	0.643752	no
XLOC_000110	XLOC_000110	rph	NC_002505.1:217587-218304	dLacZ	dHNS	OK	337.556	193.327	-1.74604	-0.804082	1.87165	0.0612551	0.359449	no
XLOC_000111	XLOC_000111	pyrE	NC_002505.1:218669-219311	dLacZ	dHNS	OK	109.559	45.97	-2.38327	-1.25294	2.67203	0.00753946	0.081815	no
XLOC_000112	XLOC_000112	VC0216	NC_002505.1:223453-225148	dLacZ	dHNS	OK	19.1217	30.7986	1.61066	0.687659	-1.49289	0.135467	0.51752	no
XLOC_000113	XLOC_000113	radC	NC_002505.1:225259-225934	dLacZ	dHNS	OK	3.75113	3.95105	1.0533	0.0749112	-0.148921	0.881616	0.999315	no
XLOC_000114	XLOC_000114	rpmB	NC_002505.1:226228-226465	dLacZ	dHNS	OK	11368.5	7675.09	-1.48122	-0.566787	1.43523	0.15122	0.543364	no
XLOC_000115	XLOC_000115	rpmG	NC_002505.1:226478-226646	dLacZ	dHNS	OK	10116.3	6032.39	-1.677	-0.745878	1.72107	0.0852378	0.422527	no
XLOC_000116	XLOC_000116	VC0220	NC_002505.1:226866-227355	dLacZ	dHNS	OK	80.3809	52.0734	-1.54361	-0.626304	1.39481	0.163075	0.561778	no
XLOC_000117	XLOC_000117	VC0221	NC_002505.1:227364-228174	dLacZ	dHNS	OK	65.1356	40.6291	-1.60318	-0.680932	1.44144	0.149462	0.541901	no
XLOC_000118	XLOC_000118	VC0223	NC_002505.1:228875-229913	dLacZ	dHNS	OK	105.915	65.8011	-1.60962	-0.686718	1.52709	0.126738	0.508696	no
XLOC_000119	XLOC_000119	VC0227	NC_002505.1:231872-232705	dLacZ	dHNS	OK	172.275	122.931	-1.4014	-0.486864	1.08604	0.277461	0.697509	no
XLOC_000120	XLOC_000120	VC0228	NC_002505.1:232708-233668	dLacZ	dHNS	OK	165.31	250.533	1.51553	0.599827	-1.33034	0.183406	0.594648	no
XLOC_000121	XLOC_000121	VC0241	NC_002505.1:246528-247926	dLacZ	dHNS	OK	838.95	508.45	-1.65001	-0.72248	1.88406	0.0595569	0.353956	no
XLOC_000122	XLOC_000122	VC0242	NC_002505.1:247928-249320	dLacZ	dHNS	OK	774.538	511.665	-1.51376	-0.598137	1.54535	0.122263	0.503313	no
XLOC_000123	XLOC_000123	VC0243	NC_002505.1:249322-250444	dLacZ	dHNS	OK	1698.9	1681.85	-1.01014	-0.0145528	0.0407177	0.967521	0.999315	no
XLOC_000124	XLOC_000124	VC0244,VC0245,VC0246,VC0247	NC_002505.1:250454-254466	dLacZ	dHNS	OK	6444.63	7409.81	1.14976	0.20134	-0.512101	0.60858	0.907918	no
XLOC_000125	XLOC_000125	VC0248	NC_002505.1:254504-254747	dLacZ	dHNS	OK	2654.14	3894.2	1.46722	0.553082	-1.28235	0.199718	0.613643	no
XLOC_000126	XLOC_000126	VC0249	NC_002505.1:254752-256168	dLacZ	dHNS	OK	1177.89	1852.67	1.57287	0.653402	-1.83134	0.0670495	0.373913	no
XLOC_000127	XLOC_000127	VC0250,VC0251	NC_002505.1:256176-259769	dLacZ	dHNS	OK	2789.15	4610.39	1.65297	0.72506	-1.86593	0.0620507	0.36171	no
XLOC_000128	XLOC_000128	VC0252	NC_002505.1:259838-260405	dLacZ	dHNS	OK	1145.14	1758.97	1.53603	0.619203	-1.52911	0.126237	0.508696	no
XLOC_000129	XLOC_000129	VC0254	NC_002505.1:260792-261920	dLacZ	dHNS	OK	409.566	664.761	1.62309	0.69874	-1.7143	0.086474	0.424255	no
XLOC_000130	XLOC_000130	VC0255	NC_002505.1:262097-262319	dLacZ	dHNS	OK	1302.23	2029.98	1.55885	0.64048	-1.42737	0.153473	0.545849	no
XLOC_000131	XLOC_000131	VC0256,VC0257,VC0258	NC_002505.1:262325-264219	dLacZ	dHNS	OK	967.873	1441.4	1.48924	0.574582	-1.37241	0.169937	0.574353	no
XLOC_000132	XLOC_000132	VC0262	NC_002505.1:267299-268363	dLacZ	dHNS	OK	94.9312	78.6547	-1.20694	-0.271349	0.596446	0.550878	0.884895	no
XLOC_000133	XLOC_000133	VC0263	NC_002505.1:268370-268925	dLacZ	dHNS	OK	100.031	80.2509	-1.24648	-0.317853	0.688734	0.490991	0.851144	no
XLOC_000134	XLOC_000134	VC0264	NC_002505.1:269067-270435	dLacZ	dHNS	OK	38.3026	32.3361	-1.18452	-0.244296	0.525714	0.599087	0.906365	no
XLOC_000135	XLOC_000135	VC0268	NC_002505.1:271989-274146	dLacZ	dHNS	OK	217.878	137.897	-1.58001	-0.659928	1.2618	0.207022	0.620133	no
XLOC_000136	XLOC_000136	VC0269,VC0270	NC_002505.1:274508-276654	dLacZ	dHNS	OK	463.289	458.816	-1.00975	-0.0139965	0.0280584	0.977616	0.999315	no
XLOC_000137	XLOC_000137	VC0272	NC_002505.1:278068-278233	dLacZ	dHNS	OK	84.5219	148.981	1.76263	0.817728	-1.61448	0.106424	0.472252	no
XLOC_000138	XLOC_000138	VC0273	NC_002505.1:278431-278704	dLacZ	dHNS	OK	2255.73	1784.71	-1.26392	-0.337903	0.799472	0.424017	0.810669	no
XLOC_000139	XLOC_000139	VC0274	NC_002505.1:278704-279439	dLacZ	dHNS	OK	150.263	121.361	-1.23815	-0.308187	0.687995	0.491456	0.851144	no
XLOC_000140	XLOC_000140	zntR	NC_002505.1:282764-283166	dLacZ	dHNS	OK	33.0764	28.8978	-1.1446	-0.194845	0.438636	0.660926	0.936922	no
XLOC_000141	XLOC_000141	VC0278	NC_002505.1:283326-284952	dLacZ	dHNS	OK	26.8029	30.8408	1.15065	0.202452	-0.443796	0.65719	0.933591	no
XLOC_000142	XLOC_000142	VC0279	NC_002505.1:285374-285503	dLacZ	dHNS	OK	20.0336	20.191	1.00786	0.0112882	-0.00756503	0.993964	0.999315	no
XLOC_000143	XLOC_000143	cadB	NC_002505.1:285651-286989	dLacZ	dHNS	OK	3.46727	2.7692	-1.25208	-0.324328	0.683984	0.493985	0.85159	no
XLOC_000144	XLOC_000144	VC0281	NC_002505.1:287032-289234	dLacZ	dHNS	OK	2.04064	2.10362	1.03086	0.0438571	-0.0951141	0.924224	0.999315	no
XLOC_000145	XLOC_000145	VC0287,VC0288	NC_002505.1:296366-298675	dLacZ	dHNS	OK	18.2175	11.2771	-1.61544	-0.691924	1.04169	0.297555	0.711216	no
XLOC_000146	XLOC_000146	VC0302	NC_002505.1:309993-311184	dLacZ	dHNS	OK	232.45	95.4095	-2.43634	-1.28472	2.74256	0.00609617	0.0708257	no
XLOC_000147	XLOC_000147	VC0303	NC_002505.1:311276-314720	dLacZ	dHNS	OK	12.2643	9.72333	-1.26133	-0.334942	0.702127	0.4826	0.847529	no
XLOC_000148	XLOC_000148	VC0306	NC_002505.1:317771-318098	dLacZ	dHNS	OK	1260.42	850.825	-1.48141	-0.566967	1.32414	0.185456	0.598638	no
XLOC_000149	XLOC_000149	rho	NC_002505.1:318295-319555	dLacZ	dHNS	OK	944.247	569.658	-1.65757	-0.729068	1.90656	0.056578	0.345456	no
XLOC_000150	XLOC_000150	VC0308	NC_002505.1:319653-320646	dLacZ	dHNS	OK	19.0002	15.8152	-1.20139	-0.264701	0.598434	0.54955	0.884462	no
XLOC_000151	XLOC_000151	VC0309,VC0311	NC_002505.1:320727-322835	dLacZ	dHNS	OK	275.338	188.775	-1.45855	-0.544536	0.565003	0.572072	0.891703	no
XLOC_000152	XLOC_000152	fre	NC_002505.1:322850-323561	dLacZ	dHNS	OK	205.019	143.7	-1.42672	-0.512693	1.1575	0.24707	0.658476	no
XLOC_000153	XLOC_000153	VC0313	NC_002505.1:323720-323816	dLacZ	dHNS	OK	288.863	313.934	1.08679	0.120075	-0.112002	0.910822	0.999315	no
XLOC_000154	XLOC_000154	VC0314	NC_002505.1:323973-325681	dLacZ	dHNS	OK	376.677	214.951	-1.75239	-0.809319	0.986495	0.32389	0.734433	no
XLOC_000155	XLOC_000155	tRNA-Ile-2	NC_002505.1:325744-325821	dLacZ	dHNS	OK	2061.33	1031.76	-1.99788	-0.998473	1.01755	0.308892	0.722423	no
XLOC_000156	XLOC_000156	tRNA-Ala-3	NC_002505.1:325829-325905	dLacZ	dHNS	OK	3006.48	2423.88	-1.24036	-0.310759	0.383414	0.701413	0.94826	no
XLOC_000157	XLOC_000157	23Sc	NC_002505.1:326192-329079	dLacZ	dHNS	OK	10.3571	12.0947	1.16777	0.223749	-0.489735	0.624322	0.920046	no
XLOC_000158	XLOC_000158	5Sc	NC_002505.1:329206-329324	dLacZ	dHNS	OK	13.4962	12.4303	-1.08575	-0.118692	0.0435828	0.965237	0.999315	no
XLOC_000159	XLOC_000159	tRNA-Asp-2	NC_002505.1:329349-329426	dLacZ	dHNS	OK	592.113	261.495	-2.26434	-1.17909	0.675778	0.499182	0.854088	no
XLOC_000160	XLOC_000160	VC0316	NC_002505.1:329710-331592	dLacZ	dHNS	OK	78.0055	46.863	-1.66454	-0.735127	0.106971	0.914812	0.999315	no
XLOC_000161	XLOC_000161	VC0319,murB	NC_002505.1:331604-333637	dLacZ	dHNS	OK	261.873	213.881	-1.22439	-0.292059	0.564921	0.572127	0.891703	no
XLOC_000162	XLOC_000162	tRNA-Thr-2	NC_002505.1:334818-334894	dLacZ	dHNS	OK	39768.3	21912.6	-1.81486	-0.859858	1.66635	0.095644	0.444704	no
XLOC_000163	XLOC_000163	tRNA-Tyr-1	NC_002505.1:334929-335014	dLacZ	dHNS	OK	10990.7	7270.33	-1.51172	-0.596192	1.06308	0.287746	0.704945	no
XLOC_000164	XLOC_000164	tRNA-Gly-3	NC_002505.1:335049-335124	dLacZ	dHNS	OK	48587.6	24676.1	-1.96901	-0.977473	1.91	0.0561332	0.344012	no
XLOC_000165	XLOC_000165	tRNA-Thr-3	NC_002505.1:335137-335213	dLacZ	dHNS	OK	76156.4	35145.7	-2.16688	-1.11562	2.28592	0.0222589	0.189031	no
XLOC_000166	XLOC_000166	tuf	NC_002505.1:335325-336510	dLacZ	dHNS	OK	8160.57	2728.67	-2.99068	-1.58047	5.59565	2.19795e-08	9.07943e-07	yes
XLOC_000167	XLOC_000167	secE	NC_002505.1:336718-337114	dLacZ	dHNS	OK	1729.68	1118.09	-1.547	-0.629472	1.51017	0.131	0.512063	no
XLOC_000168	XLOC_000168	nusG	NC_002505.1:337129-337678	dLacZ	dHNS	OK	1808.85	1207.59	-1.4979	-0.582948	1.46599	0.142651	0.529756	no
XLOC_000169	XLOC_000169	rplK	NC_002505.1:337808-338237	dLacZ	dHNS	OK	15478	10304.8	-1.50202	-0.586896	1.85827	0.0631308	0.363617	no
XLOC_000170	XLOC_000170	rplA	NC_002505.1:338241-338943	dLacZ	dHNS	OK	11464.4	8453.34	-1.3562	-0.439574	1.52809	0.126489	0.508696	no
XLOC_000171	XLOC_000171	rplJ	NC_002505.1:339212-339701	dLacZ	dHNS	OK	18607.2	13473	-1.38107	-0.465786	1.60383	0.108752	0.479325	no
XLOC_000172	XLOC_000172	rplL	NC_002505.1:339767-340133	dLacZ	dHNS	OK	19111.6	13785.2	-1.38639	-0.47133	1.48997	0.136232	0.517768	no
XLOC_000173	XLOC_000173	rpoB	NC_002505.1:340271-344399	dLacZ	dHNS	OK	2280.57	1769.98	-1.28847	-0.365659	1.38154	0.167114	0.570575	no
XLOC_000174	XLOC_000174	VC0329	NC_002505.1:344503-348709	dLacZ	dHNS	OK	2282.98	1921.63	-1.18804	-0.248585	0.949478	0.342377	0.754739	no
XLOC_000175	XLOC_000175	nudC	NC_002505.1:349458-350268	dLacZ	dHNS	OK	34.5125	24.7016	-1.39718	-0.482515	1.07955	0.280344	0.700096	no
XLOC_000176	XLOC_000176	hemE	NC_002505.1:350510-351590	dLacZ	dHNS	OK	180.571	127.642	-1.41467	-0.500469	1.15355	0.248685	0.659168	no
XLOC_000177	XLOC_000177	VC0333	NC_002505.1:351595-352324	dLacZ	dHNS	OK	103.834	70.8334	-1.46589	-0.551783	1.19078	0.23374	0.641573	no
XLOC_000178	XLOC_000178	VC0334	NC_002505.1:352410-354515	dLacZ	dHNS	OK	56.9798	32.0507	-1.7778	-0.830098	1.13784	0.255186	0.670213	no
XLOC_000179	XLOC_000179	VC0341	NC_002505.1:361156-361702	dLacZ	dHNS	OK	174.073	115.217	-1.51083	-0.595336	1.29663	0.19476	0.607332	no
XLOC_000180	XLOC_000180	tRNA-Gly-4	NC_002505.1:361860-361936	dLacZ	dHNS	OK	22510.8	11881.5	-1.89461	-0.921897	1.56103	0.118517	0.501436	no
XLOC_000181	XLOC_000181	tRNA-Gly-5	NC_002505.1:361970-362046	dLacZ	dHNS	OK	22564.5	11881.5	-1.89913	-0.925334	1.56679	0.117164	0.498767	no
XLOC_000182	XLOC_000182	tRNA-Gly-6	NC_002505.1:362202-362278	dLacZ	dHNS	OK	22476	11881.5	-1.89168	-0.919668	1.55727	0.119405	0.501564	no
XLOC_000183	XLOC_000183	tRNA-Met-4	NC_002505.1:362317-362394	dLacZ	dHNS	OK	16803.6	6912.39	-2.43094	-1.28151	2.01422	0.0439859	0.297327	no
XLOC_000184	XLOC_000184	tRNA-Gly-7	NC_002505.1:362428-362504	dLacZ	dHNS	OK	22532	11881.5	-1.89639	-0.923255	1.56334	0.117973	0.500935	no
XLOC_000185	XLOC_000185	tRNA-Met-5	NC_002505.1:362690-362767	dLacZ	dHNS	OK	185086	132729	-1.39447	-0.479707	0.946612	0.343837	0.755776	no
XLOC_000186	XLOC_000186	tRNA-Met-6	NC_002505.1:362809-362886	dLacZ	dHNS	OK	35409.8	16632.9	-2.1289	-1.09011	2.02231	0.0431445	0.293418	no
XLOC_000187	XLOC_000187	tRNA-Met-7	NC_002505.1:362928-363005	dLacZ	dHNS	OK	8816.51	6193.05	-1.42361	-0.509558	0.80249	0.42227	0.809567	no
XLOC_000188	XLOC_000188	VC0343,VC0344	NC_002505.1:364786-367065	dLacZ	dHNS	OK	185.833	154.533	-1.20255	-0.266094	0.437223	0.66195	0.936922	no
XLOC_000189	XLOC_000189	miaA,mutL	NC_002505.1:367071-369977	dLacZ	dHNS	OK	455.607	482.095	1.05814	0.0815268	-0.165365	0.868657	0.997752	no
XLOC_000190	XLOC_000190	hfq	NC_002505.1:370148-370412	dLacZ	dHNS	OK	1286.78	1718.15	1.33523	0.417097	-0.94942	0.342407	0.754739	no
XLOC_000191	XLOC_000191	VC0348	NC_002505.1:370444-371734	dLacZ	dHNS	OK	443.218	631.682	1.42522	0.511182	-1.27575	0.202043	0.617384	no
XLOC_000192	XLOC_000192	VC0349	NC_002505.1:371779-372967	dLacZ	dHNS	OK	612.882	649.749	1.06015	0.0842743	-0.211714	0.83233	0.987131	no
XLOC_000193	XLOC_000193	VC0350	NC_002505.1:372969-373950	dLacZ	dHNS	OK	569.774	596.37	1.04668	0.065818	-0.161063	0.872044	0.998189	no
XLOC_000194	XLOC_000194	VC0351	NC_002505.1:373992-374199	dLacZ	dHNS	OK	74.1458	56.2227	-1.31879	-0.399213	0.838341	0.401839	0.795658	no
XLOC_000195	XLOC_000195	VC0354	NC_002505.1:375589-376369	dLacZ	dHNS	OK	1205.32	2192.83	1.81929	0.863384	-2.26195	0.0237002	0.19975	no
XLOC_000196	XLOC_000196	VC0355,VC0356,VC0357	NC_002505.1:376567-378035	dLacZ	dHNS	OK	803.528	782.872	-1.02638	-0.0375711	0.0651162	0.948081	0.999315	no
XLOC_000197	XLOC_000197	VC0358	NC_002505.1:378044-378320	dLacZ	dHNS	OK	156.664	163.375	1.04284	0.0605123	-0.134125	0.893304	0.999315	no
XLOC_000198	XLOC_000198	rpsL	NC_002505.1:378504-378879	dLacZ	dHNS	OK	13519.6	8952.43	-1.51016	-0.594706	1.76631	0.0773437	0.401228	no
XLOC_000199	XLOC_000199	VC0360	NC_002505.1:378994-379465	dLacZ	dHNS	OK	11609.8	7818.76	-1.48486	-0.570338	1.76088	0.0782585	0.404094	no
XLOC_000200	XLOC_000200	fusA	NC_002505.1:379540-381637	dLacZ	dHNS	OK	2801.49	2083.12	-1.34485	-0.427449	1.44712	0.147864	0.538974	no
XLOC_000202	XLOC_000202	VC0364	NC_002505.1:383246-383435	dLacZ	dHNS	OK	403.471	487.783	1.20897	0.273773	-0.60807	0.543141	0.879812	no
XLOC_000203	XLOC_000203	VC0365	NC_002505.1:383504-383981	dLacZ	dHNS	OK	120.629	149.498	1.23932	0.309543	-0.677249	0.498248	0.854088	no
XLOC_000204	XLOC_000204	rpsF	NC_002505.1:384192-384561	dLacZ	dHNS	OK	10554	7411.35	-1.42403	-0.509984	1.46869	0.141918	0.528795	no
XLOC_000205	XLOC_000205	VC0367	NC_002505.1:384568-384871	dLacZ	dHNS	OK	11314.5	8053.94	-1.40484	-0.49041	1.31845	0.187355	0.599894	no
XLOC_000206	XLOC_000206	rpsR	NC_002505.1:384886-385114	dLacZ	dHNS	OK	13638.4	9164.39	-1.4882	-0.57356	1.46881	0.141884	0.528795	no
XLOC_000207	XLOC_000207	rplI	NC_002505.1:385147-385597	dLacZ	dHNS	OK	8257.72	6002.25	-1.37577	-0.46024	1.34464	0.178743	0.590533	no
XLOC_000208	XLOC_000208	VC0371,alr	NC_002505.1:386593-389099	dLacZ	dHNS	OK	378.997	299.854	-1.26394	-0.337924	0.683955	0.494003	0.85159	no
XLOC_000209	XLOC_000209	pgi	NC_002505.1:389885-391538	dLacZ	dHNS	OK	423.482	252.275	-1.67865	-0.747305	1.85406	0.0637308	0.364518	no
XLOC_000210	XLOC_000210	VC0376	NC_002505.1:391740-392919	dLacZ	dHNS	OK	15.3443	10.1326	-1.51435	-0.598689	1.35026	0.176933	0.586738	no
XLOC_000211	XLOC_000211	VC0379	NC_002505.1:394328-395312	dLacZ	dHNS	OK	115.361	56.2754	-2.04994	-1.03558	2.26829	0.0233114	0.19697	no
XLOC_000212	XLOC_000212	VC0381,VC0382,VC0383	NC_002505.1:395773-396790	dLacZ	dHNS	OK	205.847	105.096	-1.95866	-0.969867	1.0633	0.287648	0.704945	no
XLOC_000213	XLOC_000213	VC0384,VC0385,VC0386	NC_002505.1:396875-401207	dLacZ	dHNS	OK	201.037	68.3605	-2.94084	-1.55623	2.35944	0.0183025	0.162528	no
XLOC_000214	XLOC_000214	VC0387	NC_002505.1:401343-401439	dLacZ	dHNS	OK	488.085	319.906	-1.52571	-0.609485	0.594089	0.552453	0.885885	no
XLOC_000215	XLOC_000215	VC0388	NC_002505.1:401596-401716	dLacZ	dHNS	OK	1362.57	243.753	-5.58996	-2.48284	3.98211	6.83069e-05	0.00160954	yes
XLOC_000216	XLOC_000216	16Sd	NC_002505.1:401750-403286	dLacZ	dHNS	OK	7.42942	10.009	1.34721	0.429972	-0.916949	0.359169	0.764492	no
XLOC_000217	XLOC_000217	tRNA-Ile-3	NC_002505.1:403349-403426	dLacZ	dHNS	OK	1928.42	1107.15	-1.74179	-0.800577	0.821606	0.411301	0.801114	no
XLOC_000219	XLOC_000219	23Sd	NC_002505.1:403798-406685	dLacZ	dHNS	OK	10.5667	13.3269	1.26122	0.334813	-0.736027	0.461714	0.836459	no
XLOC_000220	XLOC_000220	5Sd	NC_002505.1:406812-406930	dLacZ	dHNS	OK	13.5358	12.4303	-1.08894	-0.122918	0.0457329	0.963523	0.999315	no
XLOC_000221	XLOC_000221	tRNA-Asp-3	NC_002505.1:406955-407032	dLacZ	dHNS	OK	519.135	261.495	-1.98526	-0.989327	0.558547	0.576471	0.892734	no
XLOC_000222	XLOC_000222	metH	NC_002505.1:409036-412717	dLacZ	dHNS	OK	49.0366	50.4668	1.02917	0.0414766	-0.0960061	0.923516	0.999315	no
XLOC_000223	XLOC_000223	VC0392	NC_002505.1:414608-415727	dLacZ	dHNS	OK	30.4447	41.6979	1.36963	0.453785	-1.01181	0.311628	0.723935	no
XLOC_000224	XLOC_000224	VC0397	NC_002505.1:422613-423147	dLacZ	dHNS	OK	797.895	572.005	-1.39491	-0.48017	1.15228	0.249208	0.65969	no
XLOC_000225	XLOC_000225	VC0398	NC_002505.1:423261-425283	dLacZ	dHNS	OK	77.0016	58.6003	-1.31401	-0.39398	0.900754	0.367719	0.771504	no
XLOC_000226	XLOC_000226	VC0399,VC0400,VC0401	NC_002505.1:425295-427692	dLacZ	dHNS	OK	446.706	366.476	-1.21892	-0.285607	0.418294	0.675732	0.946129	no
XLOC_000227	XLOC_000227	VC0402	NC_002505.1:427706-429386	dLacZ	dHNS	OK	146.537	132.731	-1.10401	-0.142757	0.336133	0.736771	0.958419	no
XLOC_000228	XLOC_000228	VC0403,VC0404,VC0405	NC_002505.1:429390-433101	dLacZ	dHNS	OK	440.401	369.794	-1.19094	-0.252098	0.464371	0.642382	0.92289	no
XLOC_000229	XLOC_000229	VC0406	NC_002505.1:433109-434333	dLacZ	dHNS	OK	86.2186	64.4839	-1.33706	-0.41906	0.92426	0.355351	0.763651	no
XLOC_000230	XLOC_000230	VC0407	NC_002505.1:434335-434788	dLacZ	dHNS	OK	97.4226	69.7646	-1.39645	-0.481761	1.04616	0.295487	0.711216	no
XLOC_000231	XLOC_000231	VC0408	NC_002505.1:434832-435423	dLacZ	dHNS	OK	146.524	105.071	-1.39452	-0.479771	1.04112	0.297821	0.711216	no
XLOC_000232	XLOC_000232	VC0409	NC_002505.1:435448-435985	dLacZ	dHNS	OK	1040.73	619.695	-1.67942	-0.747969	1.80668	0.0708123	0.382775	no
XLOC_000233	XLOC_000233	VC0410,VC0411,VC0412,VC0413,VC0414	NC_002505.1:436021-441987	dLacZ	dHNS	OK	720.46	493.971	-1.45851	-0.544492	0.848899	0.395937	0.792823	no
XLOC_000234	XLOC_000234	VC0415	NC_002505.1:442154-443198	dLacZ	dHNS	OK	734.024	679.81	-1.07975	-0.110697	0.27715	0.781665	0.969397	no
XLOC_000235	XLOC_000235	VC0416,VC0417,maf	NC_002505.1:443254-445180	dLacZ	dHNS	OK	648.881	506.299	-1.28162	-0.357964	0.6467	0.517826	0.867625	no
XLOC_000236	XLOC_000236	VC0419	NC_002505.1:445205-446675	dLacZ	dHNS	OK	116.881	99.8561	-1.17049	-0.227115	0.523887	0.600357	0.906905	no
XLOC_000237	XLOC_000237	VC0420	NC_002505.1:446687-450563	dLacZ	dHNS	OK	53.2639	47.2235	-1.12791	-0.173652	0.404726	0.685679	0.94797	no
XLOC_000238	XLOC_000238	VC0421,VC0422	NC_002505.1:450571-452844	dLacZ	dHNS	OK	202.9	187.166	-1.08406	-0.116452	0.215672	0.829243	0.98669	no
XLOC_000239	XLOC_000239	VC0424	NC_002505.1:454889-455312	dLacZ	dHNS	OK	222.139	114.074	-1.94732	-0.961494	2.04563	0.0407923	0.28495	no
XLOC_000240	XLOC_000240	VC0425	NC_002505.1:455458-456256	dLacZ	dHNS	OK	87.8884	53.5828	-1.64024	-0.713904	1.5133	0.130202	0.511743	no
XLOC_000241	XLOC_000241	VC0427	NC_002505.1:456726-456837	dLacZ	dHNS	OK	100.373	54.9208	-1.8276	-0.86995	0.603801	0.545976	0.881708	no
XLOC_000242	XLOC_000242	VC0432	NC_002505.1:462242-463178	dLacZ	dHNS	OK	274.46	290.415	1.05813	0.0815186	-0.185913	0.852513	0.989073	no
XLOC_000243	XLOC_000243	VC0433	NC_002505.1:463651-465058	dLacZ	dHNS	OK	57.9108	31.924	-1.81402	-0.859192	1.81358	0.0697421	0.379442	no
XLOC_000244	XLOC_000244	rplU	NC_002505.1:466448-466760	dLacZ	dHNS	OK	6528.94	4338.99	-1.50471	-0.589492	1.53041	0.125915	0.508696	no
XLOC_000245	XLOC_000245	rpmA	NC_002505.1:466780-467041	dLacZ	dHNS	OK	8322.81	5696.87	-1.46094	-0.5469	1.36249	0.173043	0.579581	no
XLOC_000246	XLOC_000246	obgE	NC_002505.1:467263-468436	dLacZ	dHNS	OK	313.246	221.41	-1.41478	-0.500576	1.20048	0.229951	0.640973	no
XLOC_000247	XLOC_000247	VC0438,VC0439	NC_002505.1:468449-469792	dLacZ	dHNS	OK	65.3729	65.8917	1.00794	0.0114037	-0.019067	0.984788	0.999315	no
XLOC_000248	XLOC_000248	VC0440	NC_002505.1:469804-470302	dLacZ	dHNS	OK	63.7716	42.1999	-1.51118	-0.595674	1.3375	0.18106	0.59131	no
XLOC_000249	XLOC_000249	djlA	NC_002505.1:477391-478246	dLacZ	dHNS	OK	76.6846	59.9016	-1.28018	-0.356343	0.772501	0.439818	0.820309	no
XLOC_000250	XLOC_000250	trmB	NC_002505.1:484498-485218	dLacZ	dHNS	OK	390.321	166.92	-2.33837	-1.22551	2.82937	0.00466402	0.057586	no
XLOC_000251	XLOC_000251	VC0454	NC_002505.1:485298-486249	dLacZ	dHNS	OK	125.081	56.9765	-2.19531	-1.13443	2.4926	0.012681	0.123704	no
XLOC_000252	XLOC_000252	VC0462	NC_002505.1:491295-492333	dLacZ	dHNS	OK	36.6917	32.8934	-1.11547	-0.157656	0.344765	0.730271	0.957568	no
XLOC_000253	XLOC_000253	VC0463	NC_002505.1:492347-493454	dLacZ	dHNS	OK	31.1544	28.1696	-1.10596	-0.145298	0.31776	0.750667	0.964508	no
XLOC_000254	XLOC_000254	VC0464	NC_002505.1:493565-494369	dLacZ	dHNS	OK	30.6213	23.5293	-1.30141	-0.380078	0.854529	0.392812	0.791271	no
XLOC_000255	XLOC_000255	VC0465	NC_002505.1:494453-495758	dLacZ	dHNS	OK	10.4246	8.0359	-1.29725	-0.375467	0.850203	0.395212	0.79192	no
XLOC_000256	XLOC_000256	VC0473	NC_002505.1:501604-503689	dLacZ	dHNS	OK	223.719	159.637	-1.40142	-0.4869	1.18649	0.23543	0.642273	no
XLOC_000257	XLOC_000257	VC0475	NC_002505.1:504801-506760	dLacZ	dHNS	OK	485.698	586.633	1.20781	0.2724	-0.704827	0.480918	0.847529	no
XLOC_000258	XLOC_000258	VC0476	NC_002505.1:506911-507937	dLacZ	dHNS	OK	191.433	183.229	-1.04477	-0.0631942	0.145237	0.884524	0.999315	no
XLOC_000259	XLOC_000259	pgk	NC_002505.1:508070-509249	dLacZ	dHNS	OK	824.138	722.697	-1.14036	-0.189496	0.487425	0.625957	0.920046	no
XLOC_000260	XLOC_000260	VC0478	NC_002505.1:509404-510481	dLacZ	dHNS	OK	1144.3	924.352	-1.23795	-0.307948	0.815603	0.414727	0.804451	no
XLOC_000261	XLOC_000261	VC0479	NC_002505.1:510668-510764	dLacZ	dHNS	OK	2010.5	1925.15	-1.04433	-0.062584	0.0963751	0.923223	0.999315	no
XLOC_000262	XLOC_000262	VC0480	NC_002505.1:510776-511640	dLacZ	dHNS	OK	479.239	437.152	-1.09628	-0.132612	0.316681	0.751486	0.964508	no
XLOC_000263	XLOC_000263	VC0482	NC_002505.1:512503-513400	dLacZ	dHNS	OK	29.1266	30.8762	1.06007	0.0841555	-0.186263	0.852238	0.989073	no
XLOC_000264	XLOC_000264	VC0483	NC_002505.1:513479-514196	dLacZ	dHNS	OK	121.804	230.036	1.88858	0.917301	-2.04403	0.0409507	0.285461	no
XLOC_000265	XLOC_000265	VC0484	NC_002505.1:514528-514660	dLacZ	dHNS	OK	85.2258	105.853	1.24203	0.312699	-0.444305	0.656822	0.933591	no
XLOC_000266	XLOC_000266	VC0486	NC_002505.1:516559-517342	dLacZ	dHNS	OK	108.855	90.4115	-1.204	-0.267828	0.579323	0.562371	0.889243	no
XLOC_000267	XLOC_000267	VC0487	NC_002505.1:517404-519237	dLacZ	dHNS	OK	162.808	120.971	-1.34584	-0.428508	1.01372	0.310715	0.723489	no
XLOC_000268	XLOC_000268	VC0494	NC_002505.1:528304-528949	dLacZ	dHNS	OK	7.36479	8.82513	1.19829	0.260974	-0.564818	0.572197	0.891703	no
XLOC_000269	XLOC_000269	VC0495	NC_002505.1:529010-529685	dLacZ	dHNS	OK	3.9393	5.81096	1.47513	0.560839	-1.15025	0.250039	0.660324	no
XLOC_000270	XLOC_000270	VC0496	NC_002505.1:529738-530338	dLacZ	dHNS	OK	3.93384	7.99992	2.03362	1.02405	-2.06905	0.0385411	0.271492	no
XLOC_000271	XLOC_000271	VC0497	NC_002505.1:530401-530602	dLacZ	dHNS	OK	5.08891	4.26771	-1.19242	-0.253893	0.309301	0.757093	0.965169	no
XLOC_000272	XLOC_000272	VC0498	NC_002505.1:530683-531124	dLacZ	dHNS	OK	1.541	1.63681	1.06217	0.0870241	-0.137026	0.89101	0.999315	no
XLOC_000273	XLOC_000273	VC0503	NC_002505.1:535417-536698	dLacZ	dHNS	OK	21.3386	22.0427	1.033	0.0468366	-0.103014	0.917952	0.999315	no
XLOC_000278	XLOC_000278	gcp	NC_002505.1:555163-556182	dLacZ	dHNS	OK	132.121	87.6811	-1.50684	-0.591521	1.33812	0.180857	0.59131	no
XLOC_000279	XLOC_000279	VC0522	NC_002505.1:556335-557148	dLacZ	dHNS	OK	195.438	152.88	-1.27838	-0.354312	0.794425	0.426948	0.81261	no
XLOC_000280	XLOC_000280	VC0524,VC0525,uppP	NC_002505.1:557975-559668	dLacZ	dHNS	OK	411.291	258.259	-1.59255	-0.671342	1.1681	0.242765	0.655914	no
XLOC_000281	XLOC_000281	ftsB,ispD,ispF	NC_002505.1:559776-561235	dLacZ	dHNS	OK	489.346	365.338	-1.33943	-0.421624	0.685085	0.49329	0.85159	no
XLOC_000282	XLOC_000282	VC0533,pcm,surE,truD	NC_002505.1:561264-564658	dLacZ	dHNS	OK	604.151	506.036	-1.19389	-0.255671	0.46508	0.641874	0.922556	no
XLOC_000283	XLOC_000283	VC0534	NC_002505.1:564731-565739	dLacZ	dHNS	OK	37.7572	36.2956	-1.04027	-0.0569569	0.123316	0.901857	0.999315	no
XLOC_000284	XLOC_000284	VC0536	NC_002505.1:568426-568528	dLacZ	dHNS	OK	916.554	641.346	-1.42911	-0.515117	0.648603	0.516595	0.86643	no
XLOC_000285	XLOC_000285	VC0538	NC_002505.1:569958-570960	dLacZ	dHNS	OK	143.922	46.3503	-3.10509	-1.63463	3.36722	0.000759306	0.0130289	yes
XLOC_000286	XLOC_000286	VC0539	NC_002505.1:571036-571888	dLacZ	dHNS	OK	78.6063	30.254	-2.59821	-1.37752	2.54713	0.0108613	0.107521	no
XLOC_000287	XLOC_000287	VC0540,VC0541	NC_002505.1:571898-573889	dLacZ	dHNS	OK	125.56	53.2079	-2.3598	-1.23866	1.97566	0.0481938	0.318564	no
XLOC_000288	XLOC_000288	VC0542,recA	NC_002505.1:574055-575760	dLacZ	dHNS	OK	581.971	446.975	-1.30202	-0.380753	0.878227	0.379821	0.779203	no
XLOC_000289	XLOC_000289	recX	NC_002505.1:575892-576351	dLacZ	dHNS	OK	36.3921	23.8526	-1.52571	-0.60948	1.37322	0.169685	0.574353	no
XLOC_000290	XLOC_000290	alaS	NC_002505.1:576523-579106	dLacZ	dHNS	OK	523.261	350.334	-1.49361	-0.578798	1.56011	0.118734	0.501552	no
XLOC_000291	XLOC_000291	VC0546	NC_002505.1:579137-579257	dLacZ	dHNS	OK	820.33	315.536	-2.5998	-1.3784	2.23609	0.0253462	0.20642	no
XLOC_000292	XLOC_000292	VC0547	NC_002505.1:579309-580497	dLacZ	dHNS	OK	193.885	121.299	-1.59841	-0.67663	1.58279	0.11347	0.488645	no
XLOC_000293	XLOC_000293	VC0548	NC_002505.1:580588-580786	dLacZ	dHNS	OK	2372.48	2064.17	-1.14936	-0.200836	0.448482	0.653805	0.931304	no
XLOC_000294	XLOC_000294	tRNA-Ser-4	NC_002505.1:580967-581060	dLacZ	dHNS	OK	27415.7	22298.7	-1.22948	-0.298046	0.642648	0.520452	0.86787	no
XLOC_000295	XLOC_000295	tRNA-Arg-3	NC_002505.1:581093-581170	dLacZ	dHNS	OK	0	1.91758	0	1.79769e+308	1.79769e+308	0.484407	0.848935	no
XLOC_000296	XLOC_000296	tRNA-Ser-5	NC_002505.1:581192-581285	dLacZ	dHNS	OK	27251	19373.6	-1.4066	-0.492219	1.05747	0.290297	0.706706	no
XLOC_000297	XLOC_000297	tRNA-Arg-4	NC_002505.1:581351-581428	dLacZ	dHNS	OK	6433.01	4570.29	-1.40757	-0.493208	0.734094	0.462892	0.837208	no
XLOC_000298	XLOC_000298	tRNA-Arg-5	NC_002505.1:581483-581560	dLacZ	dHNS	OK	11147.7	8063.08	-1.38256	-0.467341	0.776828	0.43726	0.819189	no
XLOC_000299	XLOC_000299	tRNA-Arg-6	NC_002505.1:581632-581709	dLacZ	dHNS	OK	6370.61	4570.29	-1.39392	-0.479145	0.712707	0.476027	0.847529	no
XLOC_000300	XLOC_000300	tRNA-Arg-7	NC_002505.1:581765-581842	dLacZ	dHNS	OK	11147.7	8063.08	-1.38256	-0.467341	0.776828	0.43726	0.819189	no
XLOC_000301	XLOC_000301	tRNA-Arg-8	NC_002505.1:581913-581990	dLacZ	dHNS	OK	6369.41	4570.29	-1.39366	-0.478873	0.71213	0.476384	0.847529	no
XLOC_000302	XLOC_000302	VC0549	NC_002505.1:582263-582617	dLacZ	dHNS	OK	23.6694	42.7617	1.80662	0.853292	-1.86244	0.062541	0.363303	no
XLOC_000303	XLOC_000303	VC0550	NC_002505.1:582645-584439	dLacZ	dHNS	OK	12.1602	24.2187	1.99164	0.993959	-2.21828	0.0265357	0.212412	no
XLOC_000304	XLOC_000304	VC0551	NC_002505.1:584448-585579	dLacZ	dHNS	OK	8.28661	14.1295	1.7051	0.769856	-1.63928	0.101155	0.460412	no
XLOC_000305	XLOC_000305	VC0552,VC0553	NC_002505.1:585638-587107	dLacZ	dHNS	OK	93.1283	149.069	1.60068	0.678691	-1.12773	0.259434	0.67659	no
XLOC_000306	XLOC_000306	VC0554	NC_002505.1:587113-590063	dLacZ	dHNS	OK	48.7689	154.741	3.17294	1.66582	-3.79698	0.000146469	0.00312156	yes
XLOC_000307	XLOC_000307	VC0556	NC_002505.1:590083-591658	dLacZ	dHNS	OK	173.552	286.273	1.64949	0.722026	-1.70527	0.0881438	0.428019	no
XLOC_000308	XLOC_000308	VC0557	NC_002505.1:591706-592225	dLacZ	dHNS	OK	265.516	429.311	1.61689	0.693225	-1.55877	0.119051	0.501564	no
XLOC_000309	XLOC_000309	VC0560	NC_002505.1:594664-596050	dLacZ	dHNS	OK	351.936	253.007	-1.39101	-0.476138	1.16204	0.245221	0.656168	no
XLOC_000310	XLOC_000310	rpsP	NC_002505.1:596285-596534	dLacZ	dHNS	OK	10318.9	7120.31	-1.44922	-0.535273	1.3779	0.168234	0.573239	no
XLOC_000311	XLOC_000311	rimM	NC_002505.1:596561-597116	dLacZ	dHNS	OK	8681.27	6164.04	-1.40837	-0.49403	1.54633	0.122025	0.503313	no
XLOC_000312	XLOC_000312	trmD	NC_002505.1:597143-597887	dLacZ	dHNS	OK	7442.14	5513.75	-1.34974	-0.432685	1.40295	0.160631	0.556742	no
XLOC_000313	XLOC_000313	rplS	NC_002505.1:597928-598282	dLacZ	dHNS	OK	10127.1	7222.94	-1.40207	-0.487565	1.37734	0.168408	0.573239	no
XLOC_000314	XLOC_000314	VC0568	NC_002505.1:601727-602970	dLacZ	dHNS	OK	97.4688	76.2962	-1.27751	-0.35333	0.771603	0.440349	0.820309	no
XLOC_000315	XLOC_000315	rplM	NC_002505.1:603054-603483	dLacZ	dHNS	OK	12015.5	8408.9	-1.4289	-0.514906	1.57764	0.114648	0.491181	no
XLOC_000316	XLOC_000316	rpsI	NC_002505.1:603498-603891	dLacZ	dHNS	OK	11792.9	8618.83	-1.36827	-0.452357	1.33704	0.181211	0.59131	no
XLOC_000317	XLOC_000317	VC0572	NC_002505.1:603900-604026	dLacZ	dHNS	OK	42.9685	56.9438	1.32525	0.406258	-0.418065	0.6759	0.946129	no
XLOC_000318	XLOC_000318	VC0573,VC0574,VC0575	NC_002505.1:604218-606811	dLacZ	dHNS	OK	1859.81	1065.3	-1.74581	-0.803894	1.57383	0.115527	0.493516	no
XLOC_000319	XLOC_000319	VC0577,sspA	NC_002505.1:606910-608022	dLacZ	dHNS	OK	1358.02	878.629	-1.54561	-0.62818	1.24754	0.212198	0.625582	no
XLOC_000320	XLOC_000320	VC0582	NC_002505.1:609255-612352	dLacZ	dHNS	OK	109.226	84.3529	-1.29487	-0.372801	0.362349	0.717091	0.95517	no
XLOC_000321	XLOC_000321	VC0585	NC_002505.1:613390-614005	dLacZ	dHNS	OK	267.878	145.351	-1.84297	-0.882035	1.95234	0.0508975	0.326877	no
XLOC_000322	XLOC_000322	VC0587	NC_002505.1:614895-616542	dLacZ	dHNS	OK	47.2973	31.6172	-1.49594	-0.581047	1.22662	0.219966	0.630019	no
XLOC_000323	XLOC_000323	VC0588	NC_002505.1:616649-616751	dLacZ	dHNS	OK	190.186	143.164	-1.32845	-0.409743	0.343924	0.730903	0.957568	no
XLOC_000324	XLOC_000324	VC0589	NC_002505.1:616925-617843	dLacZ	dHNS	OK	100.024	132.341	1.32309	0.40391	-0.887086	0.375033	0.775365	no
XLOC_000325	XLOC_000325	VC0590	NC_002505.1:617848-618619	dLacZ	dHNS	OK	133.519	158.753	1.18899	0.249739	-0.526201	0.598749	0.906365	no
XLOC_000327	XLOC_000327	VC0600	NC_002505.1:624765-626203	dLacZ	dHNS	OK	7.47076	4.59088	-1.6273	-0.702486	1.54798	0.121626	0.503313	no
XLOC_000328	XLOC_000328	VC0601,VC0602	NC_002505.1:626301-631094	dLacZ	dHNS	OK	100.641	89.0553	-1.1301	-0.176445	0.3437	0.731072	0.957568	no
XLOC_000329	XLOC_000329	VC0603	NC_002505.1:631330-633625	dLacZ	dHNS	OK	54.4429	68.5093	1.25837	0.331556	-0.753393	0.451214	0.828174	no
XLOC_000330	XLOC_000330	VC0604	NC_002505.1:633889-636487	dLacZ	dHNS	OK	165.442	196.977	1.19061	0.251695	-0.607519	0.543506	0.879812	no
XLOC_000331	XLOC_000331	VC0605	NC_002505.1:636641-637022	dLacZ	dHNS	OK	65.9452	46.6118	-1.41477	-0.500571	1.11795	0.263588	0.682109	no
XLOC_000332	XLOC_000332	VC0606	NC_002505.1:637172-637538	dLacZ	dHNS	OK	3.05729	1.99405	-1.53321	-0.616548	0.968115	0.332987	0.74558	no
XLOC_000333	XLOC_000333	VC0607	NC_002505.1:637553-638788	dLacZ	dHNS	OK	2.29607	2.09382	-1.09659	-0.133031	0.269795	0.787318	0.971374	no
XLOC_000334	XLOC_000334	VC0608	NC_002505.1:638884-639943	dLacZ	dHNS	OK	276.274	398.468	1.44229	0.528365	-1.21984	0.222526	0.631529	no
XLOC_000335	XLOC_000335	VC0609,VC0610	NC_002505.1:640026-642683	dLacZ	dHNS	OK	204.034	185.529	-1.09974	-0.137165	0.255911	0.79802	0.975522	no
XLOC_000336	XLOC_000336	VC0621	NC_002505.1:657895-661767	dLacZ	dHNS	OK	5.30349	4.74905	-1.11675	-0.159301	0.0377956	0.969851	0.999315	no
XLOC_000337	XLOC_000337	VC0625	NC_002505.1:664047-664203	dLacZ	dHNS	OK	85.6612	100.627	1.17471	0.232302	-0.421849	0.673135	0.945453	no
XLOC_000338	XLOC_000338	VC0627	NC_002505.1:665846-666188	dLacZ	dHNS	OK	416.484	269.3	-1.54654	-0.629048	1.36868	0.1711	0.5777	no
XLOC_000339	XLOC_000339	VC0628,VC0629	NC_002505.1:666285-670516	dLacZ	dHNS	OK	47.1791	39.1773	-1.20425	-0.268129	0.452576	0.650854	0.929871	no
XLOC_000340	XLOC_000340	VC0631	NC_002505.1:672029-673217	dLacZ	dHNS	OK	559.505	333.939	-1.67547	-0.744567	1.84841	0.0645425	0.366415	no
XLOC_000341	XLOC_000341	greA	NC_002505.1:676404-676881	dLacZ	dHNS	OK	446.654	305.001	-1.46443	-0.550344	1.26114	0.20726	0.620133	no
XLOC_000342	XLOC_000342	rrmJ	NC_002505.1:677373-678003	dLacZ	dHNS	OK	213.362	249.648	1.17007	0.226589	-0.497299	0.618978	0.916242	no
XLOC_000343	XLOC_000343	VC0637	NC_002505.1:678103-680059	dLacZ	dHNS	OK	543.566	537.065	-1.0121	-0.0173571	0.0455213	0.963692	0.999315	no
XLOC_000344	XLOC_000344	VC0638	NC_002505.1:680125-680962	dLacZ	dHNS	OK	88.3033	65.2665	-1.35297	-0.436125	0.946278	0.344007	0.755776	no
XLOC_000345	XLOC_000345	glmM	NC_002505.1:680987-682328	dLacZ	dHNS	OK	312.549	234.97	-1.33017	-0.411604	0.991001	0.321685	0.733557	no
XLOC_000346	XLOC_000346	secG	NC_002505.1:682584-682920	dLacZ	dHNS	OK	1816.46	1306.79	-1.39002	-0.475106	1.10682	0.268371	0.684427	no
XLOC_000347	XLOC_000347	tRNA-Leu-11	NC_002505.1:682927-683011	dLacZ	dHNS	OK	13808.2	10426	-1.3244	-0.405343	0.740306	0.459114	0.834889	no
XLOC_000348	XLOC_000348	tRNA-Met-9	NC_002505.1:683064-683141	dLacZ	dHNS	OK	27717.4	19857.7	-1.3958	-0.48109	0.901846	0.367139	0.771504	no
XLOC_000349	XLOC_000349	VC0641	NC_002505.1:683350-683806	dLacZ	dHNS	OK	836.104	534.462	-1.56438	-0.645595	1.514	0.130025	0.511743	no
XLOC_000350	XLOC_000350	nusA	NC_002505.1:683824-685312	dLacZ	dHNS	OK	790.38	560.42	-1.41034	-0.496039	1.30618	0.191492	0.603183	no
XLOC_000351	XLOC_000351	infB	NC_002505.1:685336-688033	dLacZ	dHNS	OK	959.931	866.836	-1.1074	-0.147172	0.444262	0.656853	0.933591	no
XLOC_000352	XLOC_000352	rbfA,truB	NC_002505.1:688134-689471	dLacZ	dHNS	OK	706.291	564.023	-1.25224	-0.324509	0.568053	0.569999	0.891703	no
XLOC_000353	XLOC_000353	rpsO	NC_002505.1:689612-689882	dLacZ	dHNS	OK	9800.02	6679.26	-1.46723	-0.553095	1.44652	0.148033	0.538974	no
XLOC_000354	XLOC_000354	VC0647	NC_002505.1:690244-692374	dLacZ	dHNS	OK	1182.23	1111.48	-1.06365	-0.0890219	0.264738	0.791211	0.972948	no
XLOC_000355	XLOC_000355	VC0648	NC_002505.1:692489-693401	dLacZ	dHNS	OK	114.441	136.617	1.19378	0.255536	-0.570198	0.568544	0.891703	no
XLOC_000356	XLOC_000356	VC0649	NC_002505.1:693487-693907	dLacZ	dHNS	OK	32.0912	33.9126	1.05676	0.0796479	-0.179503	0.857543	0.992021	no
XLOC_000357	XLOC_000357	vmrA	NC_002505.1:693953-695291	dLacZ	dHNS	OK	24.1821	22.2491	-1.08688	-0.120191	0.263842	0.791901	0.973102	no
XLOC_000358	XLOC_000358	VC0654,VC0655	NC_002505.1:699641-700656	dLacZ	dHNS	OK	126.936	136.502	1.07536	0.104819	-0.188459	0.850517	0.989073	no
XLOC_000359	XLOC_000359	VC0656,VC0657	NC_002505.1:700766-703666	dLacZ	dHNS	OK	217.283	155.492	-1.39739	-0.482738	0.731629	0.464395	0.83732	no
XLOC_000360	XLOC_000360	prfC	NC_002505.1:703869-705465	dLacZ	dHNS	OK	369.175	197.03	-1.8737	-0.905886	2.21937	0.0264614	0.212326	no
XLOC_000361	XLOC_000361	VC0662	NC_002505.1:707976-709290	dLacZ	dHNS	OK	187.346	172.965	-1.08314	-0.11523	0.266858	0.789579	0.972035	no
XLOC_000362	XLOC_000362	prfB	NC_002505.1:709459-710558	dLacZ	dHNS	OK	801.817	478.95	-1.67411	-0.743397	1.88543	0.0593719	0.353956	no
XLOC_000363	XLOC_000363	lysS	NC_002505.1:710582-712121	dLacZ	dHNS	OK	1001.72	594.273	-1.68562	-0.753284	2.04284	0.0410679	0.285679	no
XLOC_000364	XLOC_000364	VC0665	NC_002505.1:712394-713729	dLacZ	dHNS	OK	111.591	145.628	1.30502	0.384066	-0.875134	0.381501	0.781323	no
XLOC_000365	XLOC_000365	VC0666	NC_002505.1:714243-714558	dLacZ	dHNS	OK	32.3053	49.6476	1.53683	0.619951	-1.36772	0.1714	0.578088	no
XLOC_000366	XLOC_000366	VC0670,VC0671	NC_002505.1:716898-717661	dLacZ	dHNS	OK	290.416	276.416	-1.05065	-0.0712841	0.100609	0.919861	0.999315	no
XLOC_000367	XLOC_000367	VC0672	NC_002505.1:717663-719910	dLacZ	dHNS	OK	89.5318	80.2861	-1.11516	-0.15725	0.364811	0.715252	0.954255	no
XLOC_000368	XLOC_000368	VC0673	NC_002505.1:719919-720714	dLacZ	dHNS	OK	51.7437	111.973	2.16399	1.11369	-2.4869	0.012886	0.125339	no
XLOC_000369	XLOC_000369	VC0674	NC_002505.1:720742-721558	dLacZ	dHNS	OK	72.9712	98.335	1.34759	0.430378	-0.93751	0.348496	0.757992	no
XLOC_000370	XLOC_000370	thyA	NC_002505.1:721567-722419	dLacZ	dHNS	OK	154.076	186.912	1.21312	0.278721	-0.628152	0.529904	0.870854	no
XLOC_000371	XLOC_000371	nhaR	NC_002505.1:724054-724945	dLacZ	dHNS	OK	43.1031	59.1913	1.37325	0.457596	-1.02414	0.305769	0.721003	no
XLOC_000372	XLOC_000372	VC0678	NC_002505.1:725143-725470	dLacZ	dHNS	OK	163.185	150.719	-1.08271	-0.114644	0.252165	0.800913	0.976097	no
XLOC_000373	XLOC_000373	VC0680	NC_002505.1:726041-727619	dLacZ	dHNS	OK	66.1646	63.6344	-1.03976	-0.0562523	0.12502	0.900508	0.999315	no
XLOC_000374	XLOC_000374	ribC	NC_002505.1:727687-728656	dLacZ	dHNS	OK	378.402	343.968	-1.10011	-0.137646	0.324193	0.745792	0.964227	no
XLOC_000375	XLOC_000375	ileS	NC_002505.1:728686-731536	dLacZ	dHNS	OK	712.358	541.842	-1.3147	-0.394729	1.12378	0.261108	0.679368	no
XLOC_000376	XLOC_000376	lspA	NC_002505.1:731551-732067	dLacZ	dHNS	OK	522.422	403.035	-1.29622	-0.37431	0.840139	0.40083	0.795658	no
XLOC_000377	XLOC_000377	VC0684	NC_002505.1:732229-732664	dLacZ	dHNS	OK	128.83	87.2412	-1.47671	-0.562382	1.18933	0.23431	0.641573	no
XLOC_000378	XLOC_000378	ispH	NC_002505.1:732710-733661	dLacZ	dHNS	OK	216.261	121.602	-1.77843	-0.830602	1.90255	0.0570988	0.34611	no
XLOC_000379	XLOC_000379	VC0686	NC_002505.1:733691-733787	dLacZ	dHNS	OK	249.24	105.301	-2.36693	-1.24301	0.726707	0.467405	0.838219	no
XLOC_000380	XLOC_000380	VC0688	NC_002505.1:735534-735876	dLacZ	dHNS	OK	27.1535	32.9658	1.21405	0.279835	-0.613141	0.539783	0.879495	no
XLOC_000381	XLOC_000381	VC0689	NC_002505.1:735891-737691	dLacZ	dHNS	OK	17.1717	19.8971	1.15871	0.212522	-0.46519	0.641795	0.922556	no
XLOC_000382	XLOC_000382	VC0692	NC_002505.1:739873-740866	dLacZ	dHNS	OK	81.2369	72.5036	-1.12045	-0.164084	0.356798	0.721243	0.956546	no
XLOC_000383	XLOC_000383	VC0695	NC_002505.1:743533-744607	dLacZ	dHNS	OK	511.323	509.295	-1.00398	-0.0057349	0.0140962	0.988753	0.999315	no
XLOC_000384	XLOC_000384	tyrA	NC_002505.1:744619-745747	dLacZ	dHNS	OK	380.462	351.541	-1.08227	-0.114059	0.275292	0.783092	0.969397	no
XLOC_000385	XLOC_000385	VC0699	NC_002505.1:748207-748303	dLacZ	dHNS	OK	215.589	284.105	1.31781	0.398141	-0.314962	0.75279	0.965169	no
XLOC_000386	XLOC_000386	VC0700	NC_002505.1:748384-750331	dLacZ	dHNS	OK	27.1498	34.6017	1.27447	0.3499	-0.775166	0.438242	0.82011	no
XLOC_000387	XLOC_000387	VC0701	NC_002505.1:750340-750697	dLacZ	dHNS	OK	111.861	73.2166	-1.52781	-0.611463	1.37314	0.169709	0.574353	no
XLOC_000388	XLOC_000388	VC0707	NC_002505.1:756847-757732	dLacZ	dHNS	OK	25.6934	10.8259	-2.37333	-1.24692	0.054253	0.956734	0.999315	no
XLOC_000389	XLOC_000389	rluD	NC_002505.1:757850-758825	dLacZ	dHNS	OK	342.364	240.122	-1.42579	-0.511764	1.22049	0.222279	0.631529	no
XLOC_000390	XLOC_000390	VC0710	NC_002505.1:758827-759550	dLacZ	dHNS	OK	225.679	170.334	-1.32492	-0.405908	0.915693	0.359828	0.76492	no
XLOC_000391	XLOC_000391	VC0711	NC_002505.1:759674-762248	dLacZ	dHNS	OK	150.185	194.503	1.29509	0.37305	-0.87932	0.379228	0.778942	no
XLOC_000392	XLOC_000392	VC0712	NC_002505.1:762496-762589	dLacZ	dHNS	OK	10923.4	4066.65	-2.68609	-1.42551	2.4516	0.0142224	0.133675	no
XLOC_000393	XLOC_000393	VC0713	NC_002505.1:762601-764309	dLacZ	dHNS	OK	334.48	186.863	-1.78997	-0.839937	0.935722	0.349417	0.758202	no
XLOC_000394	XLOC_000394	tRNA-Glu-4	NC_002505.1:764378-764454	dLacZ	dHNS	OK	41068.1	23327.3	-1.76052	-0.815997	1.54243	0.12297	0.503313	no
XLOC_000395	XLOC_000395	23Se	NC_002505.1:764741-767627	dLacZ	dHNS	OK	9.37646	11.8019	1.25867	0.331903	-0.73118	0.464669	0.83732	no
XLOC_000396	XLOC_000396	5Se	NC_002505.1:767754-767872	dLacZ	dHNS	OK	12.8839	12.4303	-1.03649	-0.0517101	0.019018	0.984827	0.999315	no
XLOC_000397	XLOC_000397	tRNA-Asp-5	NC_002505.1:767947-768024	dLacZ	dHNS	OK	351.253	222.942	-1.57554	-0.655847	0.324911	0.745248	0.964227	no
XLOC_000398	XLOC_000398	VC0714	NC_002505.1:768217-768541	dLacZ	dHNS	OK	111.109	94.6305	-1.17414	-0.231595	0.52167	0.6019	0.906905	no
XLOC_000399	XLOC_000399	VC0715	NC_002505.1:768550-769273	dLacZ	dHNS	OK	111.219	92.0156	-1.2087	-0.273453	0.599789	0.548647	0.883858	no
XLOC_000400	XLOC_000400	VC0719	NC_002505.1:772266-772956	dLacZ	dHNS	OK	34.8498	42.5394	1.22065	0.28765	-0.637217	0.523983	0.868805	no
XLOC_000401	XLOC_000401	VC0721,phoR	NC_002505.1:772977-775253	dLacZ	dHNS	OK	47.0155	44.2247	-1.06311	-0.0882831	0.155695	0.876273	0.999315	no
XLOC_000402	XLOC_000402	VC0724	NC_002505.1:779107-781303	dLacZ	dHNS	OK	24.6546	21.7929	-1.13131	-0.177999	0.383575	0.701293	0.94826	no
XLOC_000403	XLOC_000403	VC0725	NC_002505.1:781312-782959	dLacZ	dHNS	OK	23.9358	20.9328	-1.14346	-0.193406	0.420411	0.674185	0.945838	no
XLOC_000404	XLOC_000404	VC0726	NC_002505.1:782961-783783	dLacZ	dHNS	OK	56.673	48.0087	-1.18047	-0.239367	0.515443	0.606244	0.906905	no
XLOC_000405	XLOC_000405	VC0727	NC_002505.1:783816-784527	dLacZ	dHNS	OK	50.7402	63.0824	1.24324	0.314108	-0.692201	0.488811	0.851144	no
XLOC_000406	XLOC_000406	VC0729	NC_002505.1:785416-785518	dLacZ	dHNS	OK	26181.5	16858.6	-1.55301	-0.63506	1.41651	0.156627	0.549922	no
XLOC_000407	XLOC_000407	VC0732	NC_002505.1:787492-788398	dLacZ	dHNS	OK	43.7963	43.7112	-1.00195	-0.00280445	0.00614768	0.995095	0.999315	no
XLOC_000408	XLOC_000408	VC0734	NC_002505.1:788948-790619	dLacZ	dHNS	OK	4.64552	4.58631	-1.01291	-0.0185059	0.0410302	0.967272	0.999315	no
XLOC_000409	XLOC_000409	VC0736	NC_002505.1:790748-792062	dLacZ	dHNS	OK	5.60394	7.31954	1.30614	0.385313	-0.860418	0.389559	0.789978	no
XLOC_000410	XLOC_000410	VC0738	NC_002505.1:792787-792892	dLacZ	dHNS	OK	23.5518	0	0	-1.79769e+308	-1.79769e+308	0.207515	0.620133	no
XLOC_000411	XLOC_000411	queA	NC_002505.1:792953-794230	dLacZ	dHNS	OK	181.441	121.519	-1.49311	-0.578322	1.24911	0.211624	0.625582	no
XLOC_000412	XLOC_000412	tgt	NC_002505.1:794240-795380	dLacZ	dHNS	OK	456.516	343.835	-1.32772	-0.408947	0.998857	0.317864	0.730031	no
XLOC_000413	XLOC_000413	yajC	NC_002505.1:795484-795817	dLacZ	dHNS	OK	825.9	890.389	1.07808	0.108469	-0.244779	0.806628	0.977233	no
XLOC_000414	XLOC_000414	secD	NC_002505.1:795838-797692	dLacZ	dHNS	OK	414.764	252.374	-1.64345	-0.716725	1.7884	0.0737111	0.390249	no
XLOC_000415	XLOC_000415	secF	NC_002505.1:797706-798654	dLacZ	dHNS	OK	554.684	400.47	-1.38508	-0.469973	1.10845	0.267666	0.684194	no
XLOC_000416	XLOC_000416	VC0746	NC_002505.1:799803-800538	dLacZ	dHNS	OK	256.425	190.589	-1.34543	-0.428075	0.972531	0.330787	0.742329	no
XLOC_000417	XLOC_000417	VC0747	NC_002505.1:800607-801174	dLacZ	dHNS	OK	367.034	283.138	-1.29631	-0.374409	0.840011	0.400902	0.795658	no
XLOC_000418	XLOC_000418	VC0748	NC_002505.1:801200-802415	dLacZ	dHNS	OK	829.724	575.533	-1.44166	-0.527733	1.34638	0.178178	0.589698	no
XLOC_000419	XLOC_000419	VC0749	NC_002505.1:802451-802835	dLacZ	dHNS	OK	851.22	595.056	-1.43049	-0.516507	1.19741	0.231149	0.641573	no
XLOC_000420	XLOC_000420	VC0750	NC_002505.1:802895-803219	dLacZ	dHNS	OK	786.727	549.943	-1.43056	-0.516581	1.14743	0.251205	0.662357	no
XLOC_000421	XLOC_000421	hscB	NC_002505.1:803267-803783	dLacZ	dHNS	OK	313.538	247.128	-1.26873	-0.34338	0.773938	0.438968	0.820309	no
XLOC_000422	XLOC_000422	VC0753,hscA	NC_002505.1:803806-806009	dLacZ	dHNS	OK	643.665	537.918	-1.19659	-0.258924	0.391787	0.695216	0.94797	no
XLOC_000423	XLOC_000423	VC0754	NC_002505.1:806057-806252	dLacZ	dHNS	OK	332.427	288.312	-1.15301	-0.205406	0.455331	0.648871	0.929662	no
XLOC_000424	XLOC_000424	VC0755	NC_002505.1:806471-807761	dLacZ	dHNS	OK	274.882	349.926	1.273	0.348239	-0.839487	0.401196	0.795658	no
XLOC_000425	XLOC_000425	ndk	NC_002505.1:807963-808392	dLacZ	dHNS	OK	377.594	363.905	-1.03762	-0.0532727	0.119297	0.90504	0.999315	no
XLOC_000426	XLOC_000426	VC0757	NC_002505.1:808565-809687	dLacZ	dHNS	OK	255.181	117.924	-2.16394	-1.11366	2.56135	0.0104267	0.105721	no
XLOC_000427	XLOC_000427	VC0758	NC_002505.1:809901-811083	dLacZ	dHNS	OK	222.833	249.616	1.12019	0.163747	-0.386636	0.699025	0.94797	no
XLOC_000428	XLOC_000428	ispG	NC_002505.1:811087-812218	dLacZ	dHNS	OK	384.019	366.391	-1.04811	-0.067794	0.162872	0.870619	0.998189	no
XLOC_000429	XLOC_000429	hisS	NC_002505.1:812243-813512	dLacZ	dHNS	OK	418.005	434.964	1.04057	0.0573762	-0.140228	0.88848	0.999315	no
XLOC_000430	XLOC_000430	VC0761	NC_002505.1:813548-814163	dLacZ	dHNS	OK	547.889	785.333	1.43338	0.519421	-1.2362	0.216383	0.627145	no
XLOC_000431	XLOC_000431	VC0762	NC_002505.1:814175-815336	dLacZ	dHNS	OK	405.095	608.646	1.50248	0.587342	-1.43418	0.151522	0.543399	no
XLOC_000432	XLOC_000432	engA	NC_002505.1:815528-817013	dLacZ	dHNS	OK	341.012	262.661	-1.2983	-0.376621	0.919235	0.357972	0.764349	no
XLOC_000433	XLOC_000433	VC0764	NC_002505.1:817033-817951	dLacZ	dHNS	OK	33.2809	34.4412	1.03486	0.0494406	-0.10856	0.913552	0.999315	no
XLOC_000434	XLOC_000434	VC0765	NC_002505.1:818255-819810	dLacZ	dHNS	OK	75.9967	78.9544	1.03892	0.0550822	-0.0246443	0.980339	0.999315	no
XLOC_000435	XLOC_000435	VC0767	NC_002505.1:820011-821481	dLacZ	dHNS	OK	194.2	119.532	-1.62467	-0.700146	1.65382	0.098164	0.450682	no
XLOC_000436	XLOC_000436	guaA	NC_002505.1:821587-823141	dLacZ	dHNS	OK	221.262	137.899	-1.60452	-0.68214	1.63331	0.102403	0.463027	no
XLOC_000437	XLOC_000437	VC0769	NC_002505.1:823376-825101	dLacZ	dHNS	OK	6.17071	5.70972	-1.08074	-0.112017	0.252486	0.800665	0.976097	no
XLOC_000438	XLOC_000438	VC0770	NC_002505.1:825291-825885	dLacZ	dHNS	OK	1210.64	347.171	-3.48716	-1.80205	4.31276	1.61229e-05	0.00044956	yes
XLOC_000439	XLOC_000439	VC0771	NC_002505.1:826196-827078	dLacZ	dHNS	OK	41.1784	62.8933	1.52734	0.611018	-1.27833	0.201134	0.616861	no
XLOC_000440	XLOC_000440	VC0774	NC_002505.1:830175-830964	dLacZ	dHNS	OK	7.74777	17.0439	2.19985	1.1374	-2.29923	0.0214921	0.185342	no
XLOC_000441	XLOC_000441	VC0776,VC0777,VC0778	NC_002505.1:832469-835551	dLacZ	dHNS	OK	24.3407	33.6265	1.38149	0.466233	-0.72662	0.467459	0.838219	no
XLOC_000442	XLOC_000442	VC0779,VC0780	NC_002505.1:835667-837223	dLacZ	dHNS	OK	24.5498	29.961	1.22042	0.287375	-0.515704	0.606061	0.906905	no
XLOC_000443	XLOC_000443	VC0781	NC_002505.1:837232-838262	dLacZ	dHNS	OK	62.8886	50.8309	-1.23721	-0.307093	0.651471	0.514742	0.864664	no
XLOC_000444	XLOC_000444	VC0783	NC_002505.1:838376-840359	dLacZ	dHNS	OK	5.84452	5.29647	-1.10347	-0.142053	0.321379	0.747923	0.964508	no
XLOC_000445	XLOC_000445	VC0787	NC_002505.1:843732-844665	dLacZ	dHNS	OK	22.182	17.8745	-1.24099	-0.311484	0.678006	0.497768	0.854088	no
XLOC_000446	XLOC_000446	VC0788	NC_002505.1:844789-845119	dLacZ	dHNS	OK	42.4208	28.8185	-1.472	-0.557777	1.18793	0.234859	0.642026	no
XLOC_000447	XLOC_000447	VC0789	NC_002505.1:845284-845557	dLacZ	dHNS	OK	46.3844	32.2676	-1.43749	-0.523553	1.08289	0.278859	0.699066	no
XLOC_000448	XLOC_000448	VC0796	NC_002505.1:853164-854235	dLacZ	dHNS	OK	0.465966	14.4424	30.9945	4.95394	-9.17189	0	0	yes
XLOC_000449	XLOC_000449	VC0797,VC0798,VC0799,VC0800,VC0801	NC_002505.1:854286-858447	dLacZ	dHNS	OK	10.3441	86.7194	8.38346	3.06754	-4.53232	5.8339e-06	0.000185907	yes
XLOC_000450	XLOC_000450	VC0802	NC_002505.1:858793-859192	dLacZ	dHNS	OK	11.2825	14.4737	1.28285	0.359348	-0.75679	0.449176	0.827912	no
XLOC_000451	XLOC_000451	VC0803	NC_002505.1:859266-860040	dLacZ	dHNS	OK	99.2428	52.4949	-1.89052	-0.918786	1.95545	0.0505298	0.326877	no
XLOC_000452	XLOC_000452	VC0805	NC_002505.1:860583-860679	dLacZ	dHNS	OK	155.743	190.274	1.22172	0.288907	-0.109665	0.912675	0.999315	no
XLOC_000453	XLOC_000453	VC0806	NC_002505.1:860788-862405	dLacZ	dHNS	OK	141.211	74.8499	-1.88659	-0.915785	2.12648	0.0334633	0.251311	no
XLOC_000454	XLOC_000454	VC0809	NC_002505.1:863288-865058	dLacZ	dHNS	OK	28.3691	103.107	3.63448	1.86176	-4.16606	3.09904e-05	0.00078556	yes
XLOC_000455	XLOC_000455	VC0810	NC_002505.1:865249-865765	dLacZ	dHNS	OK	20.8755	303.051	14.5171	3.85968	-8.74784	0	0	yes
XLOC_000456	XLOC_000456	VC0817	NC_002505.1:873241-874225	dLacZ	dHNS	OK	18.1261	68.5533	3.78202	1.91916	-4.39894	1.0878e-05	0.000319563	yes
XLOC_000457	XLOC_000457	VC0820	NC_002505.1:876973-880015	dLacZ	dHNS	OK	12.0522	2172.45	180.253	7.49389	-17.6591	0	0	yes
XLOC_000458	XLOC_000458	VC0821	NC_002505.1:880127-881267	dLacZ	dHNS	OK	22.5738	2376.44	105.274	6.71801	-15.7526	0	0	yes
XLOC_000459	XLOC_000459	VC0822,VC0823	NC_002505.1:881389-885663	dLacZ	dHNS	OK	172.058	5292.01	30.7571	4.94285	-9.28873	0	0	yes
XLOC_000460	XLOC_000460	tpx	NC_002505.1:885772-886267	dLacZ	dHNS	OK	662.539	6723.83	10.1486	3.34321	-8.10731	4.44089e-16	3.3771e-14	yes
XLOC_000461	XLOC_000461	VC0826,VC0827	NC_002505.1:888845-889906	dLacZ	dHNS	OK	401.992	2528.5	6.28993	2.65304	-4.96734	6.78759e-07	2.44207e-05	yes
XLOC_000462	XLOC_000462	VC0828	NC_002505.1:890448-891123	dLacZ	dHNS	OK	29.4434	17493	594.123	9.21461	-23.4886	0	0	yes
XLOC_000463	XLOC_000463	VC0829,VC0830	NC_002505.1:891202-892947	dLacZ	dHNS	OK	13.4743	3970.14	294.645	8.20284	-14.6441	0	0	yes
XLOC_000464	XLOC_000464	VC0831,VC0832,VC0833	NC_002505.1:892949-895691	dLacZ	dHNS	OK	31.4168	7270.12	231.409	7.8543	-13.3789	0	0	yes
XLOC_000465	XLOC_000465	VC0834,VC0835,VC0836	NC_002505.1:895706-898663	dLacZ	dHNS	OK	40.6666	7372.9	181.301	7.50224	-12.7621	0	0	yes
XLOC_000466	XLOC_000466	VC0837	NC_002505.1:898672-899689	dLacZ	dHNS	OK	68.2538	11802.5	172.921	7.43397	-17.916	0	0	yes
XLOC_000467	XLOC_000467	VC0838,VC0839	NC_002505.1:899895-901487	dLacZ	dHNS	OK	55.4965	5505.16	99.1983	6.63224	-13.16	0	0	yes
XLOC_000468	XLOC_000468	VC0840	NC_002505.1:901493-903374	dLacZ	dHNS	OK	45.3136	2538.25	56.0152	5.80775	-13.6273	0	0	yes
XLOC_000469	XLOC_000469	VC0841	NC_002505.1:903379-904150	dLacZ	dHNS	OK	68.3623	5801.66	84.8664	6.40712	-15.2315	0	0	yes
XLOC_000470	XLOC_000470	VC0842	NC_002505.1:904165-904639	dLacZ	dHNS	OK	12.7304	921.408	72.3786	6.17749	-13.8279	0	0	yes
XLOC_000471	XLOC_000471	VC0843	NC_002505.1:904647-905556	dLacZ	dHNS	OK	17.5466	797.862	45.471	5.50688	-12.923	0	0	yes
XLOC_000472	XLOC_000472	VC0845	NC_002505.1:906378-910941	dLacZ	dHNS	OK	27.9506	1140.92	40.8192	5.35118	-12.9258	0	0	yes
XLOC_000473	XLOC_000473	VC0849,VC0850	NC_002505.1:915388-916137	dLacZ	dHNS	OK	216.348	113.012	-1.91438	-0.93687	1.57513	0.115227	0.493031	no
XLOC_000474	XLOC_000474	VC0854	NC_002505.1:919556-920159	dLacZ	dHNS	OK	579.335	582.793	1.00597	0.00858442	-0.0201738	0.983905	0.999315	no
XLOC_000475	XLOC_000475	dnaK	NC_002505.1:920422-922330	dLacZ	dHNS	OK	1776.51	1823.54	1.02647	0.0376912	-0.118741	0.905481	0.999315	no
XLOC_000476	XLOC_000476	VC0856	NC_002505.1:922530-923676	dLacZ	dHNS	OK	276.476	204.613	-1.35121	-0.434256	1.01582	0.309714	0.722666	no
XLOC_000477	XLOC_000477	VC0858,VC0859,VC0860,VC0861	NC_002505.1:924223-926984	dLacZ	dHNS	OK	9.97887	49.8712	4.99768	2.32126	-3.44599	0.000568961	0.0100727	yes
XLOC_000478	XLOC_000478	VC0862,VC0863	NC_002505.1:927020-928941	dLacZ	dHNS	OK	119.989	73.0532	-1.64249	-0.715884	1.19969	0.23026	0.640973	no
XLOC_000479	XLOC_000479	VC0864	NC_002505.1:929009-929591	dLacZ	dHNS	OK	42.0163	25.1662	-1.66955	-0.739461	1.67302	0.0943228	0.442975	no
XLOC_000480	XLOC_000480	VC0868,VC0869	NC_002505.1:929946-935742	dLacZ	dHNS	OK	24.0819	28.0739	1.16577	0.22128	-0.130321	0.896312	0.999315	no
XLOC_000481	XLOC_000481	VC0870	NC_002505.1:935916-936354	dLacZ	dHNS	OK	100.039	129.889	1.29838	0.376723	-0.836168	0.403061	0.796128	no
XLOC_000482	XLOC_000482	VC0874	NC_002505.1:937644-937836	dLacZ	dHNS	OK	40.005	46.3561	1.15876	0.21258	-0.409034	0.682515	0.94797	no
XLOC_000483	XLOC_000483	rpmE2,rpmJ	NC_002505.1:940624-941004	dLacZ	dHNS	OK	149.809	238.155	1.58972	0.668774	-0.47412	0.635414	0.921635	no
XLOC_000484	XLOC_000484	VC0880	NC_002505.1:941186-942791	dLacZ	dHNS	OK	90.8715	56.609	-1.60525	-0.682796	1.4211	0.155287	0.547512	no
XLOC_000485	XLOC_000485	VC0884	NC_002505.1:944366-945249	dLacZ	dHNS	OK	29.0931	39.6566	1.36309	0.446888	-0.782539	0.433898	0.816089	no
XLOC_000486	XLOC_000486	VC0887	NC_002505.1:946378-946690	dLacZ	dHNS	OK	92.7345	54.2779	-1.70851	-0.77274	1.69503	0.090069	0.432097	no
XLOC_000487	XLOC_000487	VC0888	NC_002505.1:946690-947425	dLacZ	dHNS	OK	87.8986	51.7189	-1.69955	-0.765147	1.62194	0.104816	0.470127	no
XLOC_000488	XLOC_000488	VC0892	NC_002505.1:950905-951670	dLacZ	dHNS	OK	63.3233	69.7732	1.10186	0.139935	-0.306335	0.75935	0.965169	no
XLOC_000489	XLOC_000489	motB	NC_002505.1:951681-952638	dLacZ	dHNS	OK	65.0722	57.5117	-1.13146	-0.178186	0.390458	0.696198	0.94797	no
XLOC_000490	XLOC_000490	VC0894	NC_002505.1:952845-954393	dLacZ	dHNS	OK	272.827	142.548	-1.91393	-0.936543	2.24371	0.0248509	0.20582	no
XLOC_000491	XLOC_000491	VC0896	NC_002505.1:955013-955934	dLacZ	dHNS	OK	55.1999	39.6948	-1.39061	-0.475716	1.02274	0.306432	0.721549	no
XLOC_000492	XLOC_000492	VC0897	NC_002505.1:955955-956342	dLacZ	dHNS	OK	54.469	38.6042	-1.41096	-0.496679	1.07577	0.282032	0.700572	no
XLOC_000493	XLOC_000493	VC0903	NC_002505.1:963685-964282	dLacZ	dHNS	OK	52.2785	36.9625	-1.41437	-0.500156	1.10728	0.268172	0.684427	no
XLOC_000494	XLOC_000494	VC0904	NC_002505.1:964283-965060	dLacZ	dHNS	OK	44.7921	30.8598	-1.45147	-0.537515	1.15724	0.247175	0.658476	no
XLOC_000495	XLOC_000495	VC0908	NC_002505.1:967975-968536	dLacZ	dHNS	OK	130.066	105.949	-1.22763	-0.295872	0.640639	0.521757	0.868351	no
XLOC_000496	XLOC_000496	treR	NC_002505.1:968600-969551	dLacZ	dHNS	OK	71.6178	51.6756	-1.38591	-0.470836	1.01652	0.30938	0.722423	no
XLOC_000497	XLOC_000497	VC0910	NC_002505.1:969787-971224	dLacZ	dHNS	OK	390.937	555.591	1.42118	0.507086	-1.25506	0.209458	0.622474	no
XLOC_000498	XLOC_000498	VC0911	NC_002505.1:971303-972992	dLacZ	dHNS	OK	391.719	416.84	1.06413	0.0896728	-0.223655	0.823026	0.98504	no
XLOC_000499	XLOC_000499	VC0912	NC_002505.1:973766-973862	dLacZ	dHNS	OK	883.419	552.085	-1.60015	-0.678207	0.723812	0.469181	0.840251	no
XLOC_000500	XLOC_000500	VC0913,VC0914	NC_002505.1:974048-978217	dLacZ	dHNS	OK	58.4433	175.903	3.00981	1.58967	-2.62592	0.00864162	0.0903589	no
XLOC_000501	XLOC_000501	VC0915	NC_002505.1:978271-978382	dLacZ	dHNS	OK	55.4763	211.85	3.81875	1.9331	-1.42522	0.154093	0.54614	no
XLOC_000502	XLOC_000502	VC0916	NC_002505.1:978643-979144	dLacZ	dHNS	OK	52.541	350.893	6.67846	2.73952	-6.18905	6.05279e-10	2.81287e-08	yes
XLOC_000503	XLOC_000503	VC0917	NC_002505.1:979456-980575	dLacZ	dHNS	OK	17.9774	232.07	12.909	3.6903	-8.56501	0	0	yes
XLOC_000504	XLOC_000504	VC0919,VC0920,VC0921,VC0922,wecC	NC_002505.1:980594-986155	dLacZ	dHNS	OK	66.0559	548.999	8.31113	3.05504	-4.86652	1.13582e-06	3.95881e-05	yes
XLOC_000505	XLOC_000505	VC0923,VC0924,VC0925,VC0926,VC0927	NC_002505.1:986165-990921	dLacZ	dHNS	OK	107.19	518.042	4.83293	2.27289	-3.36401	0.000768197	0.0131142	yes
XLOC_000506	XLOC_000506	VC0928	NC_002505.1:991116-991932	dLacZ	dHNS	OK	56.1947	558.654	9.9414	3.31345	-7.48235	7.30527e-14	4.61197e-12	yes
XLOC_000507	XLOC_000507	VC0930	NC_002505.1:993627-996501	dLacZ	dHNS	OK	57.7758	165.549	2.86537	1.51872	-3.5121	0.000444581	0.00817345	yes
XLOC_000508	XLOC_000508	VC0934	NC_002505.1:999241-1000639	dLacZ	dHNS	OK	4.89406	182.945	37.381	5.22424	-11.625	0	0	yes
XLOC_000509	XLOC_000509	VC0935	NC_002505.1:1000709-1001906	dLacZ	dHNS	OK	6.20036	199.476	32.1717	5.00772	-11.3522	0	0	yes
XLOC_000510	XLOC_000510	VC0936	NC_002505.1:1001909-1002437	dLacZ	dHNS	OK	7.53657	185.342	24.5924	4.62014	-10.146	0	0	yes
XLOC_000511	XLOC_000511	VC0937,VC0938,VC0939	NC_002505.1:1002461-1005792	dLacZ	dHNS	OK	96.3879	312.345	3.2405	1.69622	-2.58527	0.00973024	0.100048	no
XLOC_000512	XLOC_000512	glyA	NC_002505.1:1006879-1008130	dLacZ	dHNS	OK	348.025	262.129	-1.32769	-0.408916	0.982657	0.325776	0.735029	no
XLOC_000513	XLOC_000513	VC0946	NC_002505.1:1010911-1012213	dLacZ	dHNS	OK	110.209	138.952	1.2608	0.33434	-0.0451035	0.964025	0.999315	no
XLOC_000514	XLOC_000514	VC0957	NC_002505.1:1021526-1021997	dLacZ	dHNS	OK	44.8651	74.5552	1.66176	0.732716	-1.54639	0.12201	0.503313	no
XLOC_000515	XLOC_000515	VC0963	NC_002505.1:1027835-1029029	dLacZ	dHNS	OK	31.4579	23.5758	-1.33433	-0.416113	0.897201	0.369612	0.771504	no
XLOC_000516	XLOC_000516	VC0970	NC_002505.1:1034242-1035118	dLacZ	dHNS	OK	207.49	202.404	-1.02513	-0.0358041	0.0822435	0.934453	0.999315	no
XLOC_000517	XLOC_000517	ligA	NC_002505.1:1035250-1037260	dLacZ	dHNS	OK	62.0309	46.8098	-1.32517	-0.406176	0.914071	0.36068	0.766244	no
XLOC_000518	XLOC_000518	VC0972	NC_002505.1:1037890-1038940	dLacZ	dHNS	OK	50.2593	166.636	3.31553	1.72924	-3.80405	0.000142347	0.00307285	yes
XLOC_000519	XLOC_000519	VC0973	NC_002505.1:1039016-1039832	dLacZ	dHNS	OK	40.0249	70.1331	1.75224	0.809199	-1.82521	0.0679696	0.37447	no
XLOC_000520	XLOC_000520	VC0974	NC_002505.1:1039892-1040312	dLacZ	dHNS	OK	53.2951	65.5604	1.23014	0.298822	-0.666688	0.504971	0.858118	no
XLOC_000521	XLOC_000521	VC0981	NC_002505.1:1045624-1046194	dLacZ	dHNS	OK	65.2864	53.503	-1.22024	-0.287162	0.633294	0.526542	0.869396	no
XLOC_000522	XLOC_000522	VC0985	NC_002505.1:1048251-1050159	dLacZ	dHNS	OK	893.307	855.451	-1.04425	-0.0624713	0.17449	0.861481	0.994962	no
XLOC_000523	XLOC_000523	adk	NC_002505.1:1050493-1051138	dLacZ	dHNS	OK	847.169	520.531	-1.62751	-0.702666	1.7065	0.0879153	0.427565	no
XLOC_000524	XLOC_000524	hemH	NC_002505.1:1051252-1052227	dLacZ	dHNS	OK	64.5322	45.6201	-1.41456	-0.500349	1.07562	0.282098	0.700572	no
XLOC_000525	XLOC_000525	VC0989	NC_002505.1:1054132-1054282	dLacZ	dHNS	OK	19.3749	14.3806	-1.34729	-0.43007	0.499175	0.617656	0.915674	no
XLOC_000526	XLOC_000526	rfaH	NC_002505.1:1054315-1054813	dLacZ	dHNS	OK	81.4552	63.5412	-1.28193	-0.358315	0.791615	0.428585	0.812886	no
XLOC_000527	XLOC_000527	VC0995	NC_002505.1:1061323-1062895	dLacZ	dHNS	OK	133.297	175.659	1.3178	0.398135	-0.921931	0.356564	0.764349	no
XLOC_000528	XLOC_000528	VC0996	NC_002505.1:1063023-1063125	dLacZ	dHNS	OK	188.639	67.6732	-2.7875	-1.47897	0.892586	0.372079	0.772973	no
XLOC_000529	XLOC_000529	VC0997	NC_002505.1:1063142-1064813	dLacZ	dHNS	OK	550.882	373.536	-1.47478	-0.560498	1.43094	0.152447	0.545097	no
XLOC_000530	XLOC_000530	VC0998	NC_002505.1:1064977-1069843	dLacZ	dHNS	OK	63.6258	67.7427	1.0647	0.0904527	-0.216935	0.828259	0.986575	no
XLOC_000531	XLOC_000531	truA	NC_002505.1:1069964-1070759	dLacZ	dHNS	OK	101.459	62.2594	-1.62962	-0.704537	1.50723	0.131751	0.513052	no
XLOC_000532	XLOC_000532	VC1000	NC_002505.1:1070932-1071859	dLacZ	dHNS	OK	722.695	532.835	-1.35632	-0.439697	1.06523	0.28677	0.704945	no
XLOC_000533	XLOC_000533	VC1001	NC_002505.1:1071903-1073169	dLacZ	dHNS	OK	194.456	176.417	-1.10225	-0.140453	0.327687	0.743148	0.963042	no
XLOC_000534	XLOC_000534	VC1002	NC_002505.1:1073169-1073766	dLacZ	dHNS	OK	163.22	145.793	-1.11953	-0.16289	0.361048	0.718064	0.956085	no
XLOC_000535	XLOC_000535	VC1003	NC_002505.1:1073828-1074320	dLacZ	dHNS	OK	106.955	113.205	1.05844	0.0819426	-0.179558	0.8575	0.992021	no
XLOC_000536	XLOC_000536	VC1004	NC_002505.1:1074352-1075867	dLacZ	dHNS	OK	49.0885	51.4139	1.04737	0.0667754	-0.147628	0.882637	0.999315	no
XLOC_000537	XLOC_000537	VC1008	NC_002505.1:1078368-1079253	dLacZ	dHNS	OK	78.6684	100.143	1.27298	0.348199	-0.770183	0.441192	0.820309	no
XLOC_000538	XLOC_000538	uvrB	NC_002505.1:1087789-1089957	dLacZ	dHNS	OK	59.748	56.5241	-1.05704	-0.0800249	0.179065	0.857887	0.992021	no
XLOC_000539	XLOC_000539	VC1021	NC_002505.1:1090249-1091617	dLacZ	dHNS	OK	160.59	119.926	-1.33908	-0.421234	0.983451	0.325385	0.734642	no
XLOC_000540	XLOC_000540	VC1022	NC_002505.1:1091620-1092841	dLacZ	dHNS	OK	172.412	129.946	-1.3268	-0.407947	0.5613	0.574593	0.892734	no
XLOC_000541	XLOC_000541	moaA	NC_002505.1:1093131-1094136	dLacZ	dHNS	OK	110.152	99.2885	-1.10941	-0.149796	0.331666	0.740141	0.960449	no
XLOC_000542	XLOC_000542	VC1025	NC_002505.1:1094195-1094708	dLacZ	dHNS	OK	132.103	109.79	-1.20323	-0.266908	0.578953	0.562621	0.889243	no
XLOC_000543	XLOC_000543	moaC,moaD	NC_002505.1:1094715-1095440	dLacZ	dHNS	OK	296.577	238.342	-1.24433	-0.315372	0.488014	0.62554	0.920046	no
XLOC_000544	XLOC_000544	VC1028	NC_002505.1:1095441-1095894	dLacZ	dHNS	OK	107.695	92.3653	-1.16597	-0.221528	0.479029	0.631918	0.921635	no
XLOC_000545	XLOC_000545	VC1031	NC_002505.1:1097087-1099947	dLacZ	dHNS	OK	16.3256	17.7176	1.08526	0.118045	-0.0402839	0.967867	0.999315	no
XLOC_000546	XLOC_000546	zntA	NC_002505.1:1097087-1099947	dLacZ	dHNS	OK	78.0905	128.218	1.64192	0.715386	-1.62915	0.103281	0.465278	no
XLOC_000547	XLOC_000547	VC1034	NC_002505.1:1100392-1101169	dLacZ	dHNS	OK	604.413	864.561	1.43041	0.516433	-1.26117	0.207247	0.620133	no
XLOC_000548	XLOC_000548	VC1037	NC_002505.1:1104497-1105646	dLacZ	dHNS	OK	115.948	85.4566	-1.35681	-0.440216	0.989785	0.322279	0.733557	no
XLOC_000549	XLOC_000549	VC1038	NC_002505.1:1105804-1106464	dLacZ	dHNS	OK	575.863	265.857	-2.16606	-1.11507	2.66835	0.00762255	0.0821591	no
XLOC_000550	XLOC_000550	VC1039	NC_002505.1:1106561-1108673	dLacZ	dHNS	OK	136.402	140.823	1.03241	0.0460135	-0.109854	0.912525	0.999315	no
XLOC_000551	XLOC_000551	VC1041	NC_002505.1:1109435-1109903	dLacZ	dHNS	OK	16.8908	18.3328	1.08537	0.118185	-0.261216	0.793926	0.973522	no
XLOC_000552	XLOC_000552	fadI,fadJ	NC_002505.1:1114747-1118328	dLacZ	dHNS	OK	52.0304	42.9953	-1.21014	-0.275176	0.485609	0.627245	0.920509	no
XLOC_000553	XLOC_000553	VC1048	NC_002505.1:1118453-1119002	dLacZ	dHNS	OK	178.971	204.112	1.14048	0.189635	-0.417191	0.676538	0.946129	no
XLOC_000554	XLOC_000554	VC1050	NC_002505.1:1120188-1121295	dLacZ	dHNS	OK	17.4863	25.9754	1.48547	0.57092	-1.26375	0.206321	0.620133	no
XLOC_000555	XLOC_000555	VC1051,VC1052	NC_002505.1:1121464-1121994	dLacZ	dHNS	OK	1254.8	1028.1	-1.2205	-0.287474	0.204872	0.837672	0.987232	no
XLOC_000556	XLOC_000556	VC1053	NC_002505.1:1122125-1122671	dLacZ	dHNS	OK	331.264	298.929	-1.10817	-0.148175	0.336346	0.73661	0.958419	no
XLOC_000557	XLOC_000557	VC1054	NC_002505.1:1122689-1124768	dLacZ	dHNS	OK	297.737	261.157	-1.14007	-0.189122	0.470215	0.638201	0.922556	no
XLOC_000558	XLOC_000558	VC1055	NC_002505.1:1124805-1125168	dLacZ	dHNS	OK	700.756	643.025	-1.08978	-0.124039	0.283904	0.776484	0.969397	no
XLOC_000559	XLOC_000559	recR	NC_002505.1:1125182-1125785	dLacZ	dHNS	OK	554.353	489.861	-1.13165	-0.178433	0.413336	0.67936	0.947261	no
XLOC_000560	XLOC_000560	VC1058	NC_002505.1:1126280-1126718	dLacZ	dHNS	OK	70.855	44.2007	-1.60303	-0.6808	1.51169	0.130612	0.511743	no
XLOC_000561	XLOC_000561	VC1060	NC_002505.1:1127713-1128775	dLacZ	dHNS	OK	135.327	109.869	-1.23171	-0.300661	0.683959	0.494001	0.85159	no
XLOC_000562	XLOC_000562	VC1062	NC_002505.1:1130010-1130547	dLacZ	dHNS	OK	36.9564	59.7044	1.61554	0.692015	-1.51838	0.128919	0.509887	no
XLOC_000563	XLOC_000563	VC1064	NC_002505.1:1131566-1131998	dLacZ	dHNS	OK	166.338	222.252	1.33615	0.418074	-0.931829	0.351425	0.759724	no
XLOC_000564	XLOC_000564	VC1066	NC_002505.1:1132404-1133148	dLacZ	dHNS	OK	25.9789	34.7699	1.33839	0.420496	-0.936849	0.348836	0.757992	no
XLOC_000565	XLOC_000565	VC1067	NC_002505.1:1133234-1135316	dLacZ	dHNS	OK	58.3081	40.4239	-1.44242	-0.528488	1.19127	0.233549	0.641573	no
XLOC_000566	XLOC_000566	VC1068	NC_002505.1:1135857-1136199	dLacZ	dHNS	OK	27.4301	26.266	-1.04432	-0.062565	0.136244	0.891628	0.999315	no
XLOC_000567	XLOC_000567	VC1069	NC_002505.1:1136295-1137297	dLacZ	dHNS	OK	38.2249	34.6627	-1.10277	-0.141127	0.307826	0.758215	0.965169	no
XLOC_000568	XLOC_000568	VC1070	NC_002505.1:1137310-1137808	dLacZ	dHNS	OK	33.7119	32.0546	-1.0517	-0.0727289	0.161983	0.871319	0.998189	no
XLOC_000569	XLOC_000569	VC1071	NC_002505.1:1137846-1139082	dLacZ	dHNS	OK	10.7268	11.4551	1.0679	0.0947676	-0.210365	0.833383	0.987131	no
XLOC_000570	XLOC_000570	VC1072	NC_002505.1:1139200-1139344	dLacZ	dHNS	OK	18.559	18.8248	1.01432	0.0205154	-0.0227031	0.981887	0.999315	no
XLOC_000571	XLOC_000571	VC1073	NC_002505.1:1139645-1142912	dLacZ	dHNS	OK	8.35957	32.3743	3.87272	1.95335	-4.4227	9.74732e-06	0.000293825	yes
XLOC_000572	XLOC_000572	VC1075	NC_002505.1:1144115-1144658	dLacZ	dHNS	OK	14.0197	14.0285	1.00063	0.000908979	-0.00197108	0.998427	0.99997	no
XLOC_000573	XLOC_000573	VC1076	NC_002505.1:1144670-1145995	dLacZ	dHNS	OK	8.5036	8.42151	-1.00975	-0.013994	0.00784813	0.993738	0.999315	no
XLOC_000574	XLOC_000574	VC1080,VC1081	NC_002505.1:1147493-1148998	dLacZ	dHNS	OK	33.3881	64.1927	1.92262	0.943075	-1.40205	0.160899	0.556742	no
XLOC_000575	XLOC_000575	VC1082,VC1083	NC_002505.1:1149032-1149979	dLacZ	dHNS	OK	15.5639	25.6909	1.65067	0.723052	-1.26592	0.205542	0.620133	no
XLOC_000576	XLOC_000576	VC1084	NC_002505.1:1149989-1151309	dLacZ	dHNS	OK	6.72809	8.1786	1.21559	0.281657	-0.631159	0.527936	0.869396	no
XLOC_000577	XLOC_000577	VC1085,VC1086	NC_002505.1:1151320-1154235	dLacZ	dHNS	OK	13.3485	18.1162	1.35717	0.440601	-0.802962	0.421997	0.809567	no
XLOC_000578	XLOC_000578	VC1087	NC_002505.1:1154251-1155595	dLacZ	dHNS	OK	20.9027	26.8845	1.28617	0.363088	-0.804408	0.421161	0.809567	no
XLOC_000579	XLOC_000579	VC1091	NC_002505.1:1158667-1160299	dLacZ	dHNS	OK	223.693	381.579	1.70582	0.770462	-1.87376	0.0609634	0.358495	no
XLOC_000580	XLOC_000580	oppB	NC_002505.1:1160447-1161368	dLacZ	dHNS	OK	34.6761	61.5688	1.77554	0.828258	-1.81944	0.068845	0.376483	no
XLOC_000581	XLOC_000581	VC1093	NC_002505.1:1161381-1162284	dLacZ	dHNS	OK	35.5116	61.1345	1.72154	0.783697	-1.71753	0.0858826	0.422593	no
XLOC_000582	XLOC_000582	VC1095,oppD	NC_002505.1:1162308-1164272	dLacZ	dHNS	OK	86.3001	123.682	1.43316	0.519199	-0.94334	0.345507	0.756064	no
XLOC_000583	XLOC_000583	VC1096	NC_002505.1:1164421-1165369	dLacZ	dHNS	OK	7.07357	5.45068	-1.29774	-0.376003	0.823127	0.410436	0.801114	no
XLOC_000584	XLOC_000584	VC1099	NC_002505.1:1169289-1169748	dLacZ	dHNS	OK	64.1159	84.1667	1.31273	0.392566	-0.866866	0.386015	0.788046	no
XLOC_000585	XLOC_000585	VC1101	NC_002505.1:1170718-1171684	dLacZ	dHNS	OK	33.9544	60.7145	1.78812	0.838441	-1.89953	0.0574945	0.346759	no
XLOC_000586	XLOC_000586	VC1102,VC1103	NC_002505.1:1171759-1173534	dLacZ	dHNS	OK	34.6622	47.1319	1.35975	0.443342	-0.76921	0.441769	0.820309	no
XLOC_000587	XLOC_000587	VC1104	NC_002505.1:1173700-1175170	dLacZ	dHNS	OK	24.6809	19.7318	-1.25082	-0.322873	0.696259	0.486267	0.850522	no
XLOC_000588	XLOC_000588	VC1106	NC_002505.1:1176330-1176960	dLacZ	dHNS	OK	94.7741	83.9028	-1.12957	-0.175774	0.377886	0.705516	0.949927	no
XLOC_000589	XLOC_000589	lolA	NC_002505.1:1177055-1177652	dLacZ	dHNS	OK	100.322	113.062	1.12699	0.172478	-0.379498	0.704318	0.949113	no
XLOC_000590	XLOC_000590	VC1108,VC1109	NC_002505.1:1177676-1179121	dLacZ	dHNS	OK	3316.2	2523.31	-1.31423	-0.394214	0.0671423	0.946468	0.999315	no
XLOC_000591	XLOC_000591	VC1110	NC_002505.1:1179129-1180437	dLacZ	dHNS	OK	422.692	279.884	-1.51024	-0.594776	1.45625	0.145323	0.53304	no
XLOC_000592	XLOC_000592	VC1112,VC1113,VC1114,bioD	NC_002505.1:1181956-1185639	dLacZ	dHNS	OK	96.7388	79.8131	-1.21207	-0.277469	0.449958	0.65274	0.930862	no
XLOC_000593	XLOC_000593	VC1117	NC_002505.1:1186156-1187020	dLacZ	dHNS	OK	77.7344	90.815	1.16827	0.224377	-0.482829	0.629217	0.921635	no
XLOC_000594	XLOC_000594	VC1118,VC1119	NC_002505.1:1187229-1188380	dLacZ	dHNS	OK	20.0005	25.1409	1.25701	0.329998	-0.577565	0.563558	0.889884	no
XLOC_000595	XLOC_000595	VC1120,VC1121,VC1122	NC_002505.1:1188390-1191711	dLacZ	dHNS	OK	39.3651	51.9692	1.32018	0.40074	-0.685877	0.49279	0.85159	no
XLOC_000596	XLOC_000596	VC1123,VC1124,VC1125	NC_002505.1:1191713-1193276	dLacZ	dHNS	OK	36.957	42.3364	1.14556	0.196051	-0.339474	0.734252	0.958419	no
XLOC_000597	XLOC_000597	VC1129	NC_002505.1:1196814-1198119	dLacZ	dHNS	OK	161.467	74.061	-2.18019	-1.12445	2.60389	0.0092171	0.0957777	no
XLOC_000598	XLOC_000598	VC1131	NC_002505.1:1199267-1200869	dLacZ	dHNS	OK	40.1649	39.639	-1.01327	-0.0190137	0.040558	0.967648	0.999315	no
XLOC_000599	XLOC_000599	hisG	NC_002505.1:1201259-1202174	dLacZ	dHNS	OK	35.3408	52.3646	1.4817	0.567258	-1.26635	0.205387	0.620133	no
XLOC_000600	XLOC_000600	hisD	NC_002505.1:1202178-1203474	dLacZ	dHNS	OK	17.6889	31.7089	1.79259	0.842043	-1.8758	0.0606824	0.357935	no
XLOC_000601	XLOC_000601	VC1134	NC_002505.1:1203477-1204518	dLacZ	dHNS	OK	25.1824	38.0629	1.51149	0.595969	-1.31682	0.187898	0.59991	no
XLOC_000602	XLOC_000602	VC1135,hisH	NC_002505.1:1204569-1206254	dLacZ	dHNS	OK	44.4869	63.1296	1.41906	0.504937	-0.875035	0.381555	0.781323	no
XLOC_000603	XLOC_000603	VC1137,VC1138,VC1139	NC_002505.1:1206296-1208418	dLacZ	dHNS	OK	61.2401	83.3438	1.36094	0.444597	-0.751834	0.452151	0.828984	no
XLOC_000604	XLOC_000604	VC1141	NC_002505.1:1209651-1211877	dLacZ	dHNS	OK	133.089	178.734	1.34297	0.425427	-1.01995	0.307751	0.722423	no
XLOC_000605	XLOC_000605	clpS	NC_002505.1:1212669-1212990	dLacZ	dHNS	OK	278.807	344.901	1.23706	0.306918	-0.674415	0.500047	0.854088	no
XLOC_000606	XLOC_000606	clpA	NC_002505.1:1213028-1215299	dLacZ	dHNS	OK	193.72	232.169	1.19848	0.261204	-0.636266	0.524603	0.868971	no
XLOC_000607	XLOC_000607	VC1147	NC_002505.1:1217796-1219065	dLacZ	dHNS	OK	9.40972	14.0347	1.49151	0.576776	-1.29213	0.196312	0.608768	no
XLOC_000608	XLOC_000608	VC1153	NC_002505.1:1224974-1225583	dLacZ	dHNS	OK	24.3037	46.4429	1.91094	0.934283	-2.03647	0.0417027	0.286524	no
XLOC_000609	XLOC_000609	VC1158	NC_002505.1:1229088-1230354	dLacZ	dHNS	OK	130.658	188.933	1.44601	0.53208	-1.2203	0.222352	0.631529	no
XLOC_000610	XLOC_000610	VC1159	NC_002505.1:1230430-1231570	dLacZ	dHNS	OK	85.0713	89.3268	1.05002	0.070422	-0.157114	0.875155	0.999068	no
XLOC_000611	XLOC_000611	aspS	NC_002505.1:1238123-1239899	dLacZ	dHNS	OK	549.373	349.642	-1.57124	-0.651906	1.67455	0.0940217	0.442471	no
XLOC_000612	XLOC_000612	VC1167	NC_002505.1:1239995-1240574	dLacZ	dHNS	OK	82.9033	53.5763	-1.54739	-0.629833	1.37677	0.168583	0.573249	no
XLOC_000613	XLOC_000613	VC1177	NC_002505.1:1249233-1250106	dLacZ	dHNS	OK	95.3169	66.0888	-1.44225	-0.528326	1.15431	0.248373	0.659168	no
XLOC_000614	XLOC_000614	VC1178	NC_002505.1:1250108-1250729	dLacZ	dHNS	OK	147.699	140.171	-1.05371	-0.075475	0.167213	0.867202	0.997752	no
XLOC_000615	XLOC_000615	VC1179	NC_002505.1:1250861-1251827	dLacZ	dHNS	OK	202.799	170.178	-1.19169	-0.253006	0.580516	0.561567	0.889243	no
XLOC_000616	XLOC_000616	VC1183,VC1184	NC_002505.1:1257046-1258931	dLacZ	dHNS	OK	58.8277	41.9965	-1.40078	-0.486227	0.772683	0.43971	0.820309	no
XLOC_000617	XLOC_000617	VC1185	NC_002505.1:1259188-1260520	dLacZ	dHNS	OK	11.1163	7.01409	-1.58485	-0.664345	1.4908	0.136015	0.517768	no
XLOC_000618	XLOC_000618	VC1189	NC_002505.1:1263811-1264234	dLacZ	dHNS	OK	170.675	179.687	1.0528	0.0742358	-0.153617	0.877912	0.999315	no
XLOC_000619	XLOC_000619	VC1192	NC_002505.1:1266152-1266260	dLacZ	dHNS	OK	0	16.1185	0	1.79769e+308	1.79769e+308	0.23426	0.641573	no
XLOC_000620	XLOC_000620	VC1198	NC_002505.1:1270298-1273364	dLacZ	dHNS	OK	39.3263	56.7424	1.44286	0.528932	-1.19654	0.231486	0.641573	no
XLOC_000621	XLOC_000621	VC1199	NC_002505.1:1273413-1273881	dLacZ	dHNS	OK	16.1768	19.8392	1.2264	0.294424	-0.643598	0.519836	0.86787	no
XLOC_000622	XLOC_000622	VC1200	NC_002505.1:1274130-1275342	dLacZ	dHNS	OK	30.1843	31.2534	1.03542	0.0502145	-0.110079	0.912347	0.999315	no
XLOC_000623	XLOC_000623	VC1210	NC_002505.1:1284861-1285656	dLacZ	dHNS	OK	56.3687	44.5672	-1.2648	-0.338911	0.734939	0.462376	0.837182	no
XLOC_000624	XLOC_000624	VC1211	NC_002505.1:1285749-1290199	dLacZ	dHNS	OK	10.7612	10.0286	-1.07305	-0.101722	0.114558	0.908795	0.999315	no
XLOC_000625	XLOC_000625	sirA,uvrC	NC_002505.1:1290574-1293051	dLacZ	dHNS	OK	301.548	338.117	1.12127	0.165133	-0.293254	0.769328	0.967161	no
XLOC_000626	XLOC_000626	VC1215	NC_002505.1:1293098-1293656	dLacZ	dHNS	OK	179.751	132.123	-1.36048	-0.444121	0.974696	0.329711	0.740909	no
XLOC_000627	XLOC_000627	tRNA-Cys-1	NC_002505.1:1293913-1293987	dLacZ	dHNS	OK	5332.24	4671.59	-1.14142	-0.190827	0.263053	0.79251	0.973114	no
XLOC_000628	XLOC_000628	tRNA-Gly-1	NC_002505.1:1293989-1294065	dLacZ	dHNS	OK	29658.3	14390.3	-2.06099	-1.04334	1.81869	0.0689581	0.376483	no
XLOC_000629	XLOC_000629	tRNA-Leu-1	NC_002505.1:1294129-1294216	dLacZ	dHNS	OK	3081.32	1894.65	-1.62633	-0.701612	1.00094	0.316854	0.730031	no
XLOC_000630	XLOC_000630	tRNA-Gly-2	NC_002505.1:1294226-1294302	dLacZ	dHNS	OK	29266.4	14390.3	-2.03376	-1.02415	1.78302	0.0745837	0.393499	no
XLOC_000631	XLOC_000631	VC1216	NC_002505.1:1294548-1296149	dLacZ	dHNS	OK	22.4493	29.9623	1.33467	0.416481	-0.750377	0.453028	0.830138	no
XLOC_000632	XLOC_000632	VC1218	NC_002505.1:1296291-1296408	dLacZ	dHNS	OK	913.655	381.341	-2.3959	-1.26057	1.60893	0.107632	0.475699	no
XLOC_000633	XLOC_000633	pheS	NC_002505.1:1296439-1297423	dLacZ	dHNS	OK	143.392	127.752	-1.12242	-0.166616	0.373793	0.708558	0.950495	no
XLOC_000634	XLOC_000634	pheT	NC_002505.1:1297449-1299837	dLacZ	dHNS	OK	272.039	242.899	-1.11997	-0.163458	0.409066	0.682491	0.94797	no
XLOC_000635	XLOC_000635	VC1221	NC_002505.1:1300119-1300254	dLacZ	dHNS	OK	179.258	143.237	-1.25148	-0.323634	0.509444	0.610441	0.909638	no
XLOC_000636	XLOC_000636	ihfA	NC_002505.1:1300275-1301480	dLacZ	dHNS	OK	235.947	266.513	1.12955	0.175738	-0.282234	0.777764	0.969397	no
XLOC_000637	XLOC_000637	VC1225	NC_002505.1:1301551-1301797	dLacZ	dHNS	OK	37.9363	265.252	6.99204	2.80571	-5.96682	2.41927e-09	1.0939e-07	yes
XLOC_000638	XLOC_000638	VC1226	NC_002505.1:1301948-1303879	dLacZ	dHNS	OK	58.2206	61.3218	1.05327	0.0748702	-0.11457	0.908786	0.999315	no
XLOC_000639	XLOC_000639	VC1230	NC_002505.1:1304978-1305948	dLacZ	dHNS	OK	76.7884	104.105	1.35574	0.439078	-0.0317519	0.97467	0.999315	no
XLOC_000640	XLOC_000640	VC1236	NC_002505.1:1310477-1310924	dLacZ	dHNS	OK	9.17949	17.9189	1.95206	0.964994	-2.07267	0.0382029	0.2711	no
XLOC_000641	XLOC_000641	cobS,cobT	NC_002505.1:1311450-1313345	dLacZ	dHNS	OK	79.3423	64.7446	-1.22547	-0.293329	0.520959	0.602395	0.906905	no
XLOC_000642	XLOC_000642	cobU	NC_002505.1:1313353-1313893	dLacZ	dHNS	OK	45.7555	40.6351	-1.12601	-0.17122	0.381327	0.702961	0.948513	no
XLOC_000643	XLOC_000643	VC1240	NC_002505.1:1313899-1314502	dLacZ	dHNS	OK	40.1316	35.1436	-1.14193	-0.191478	0.427341	0.669131	0.943243	no
XLOC_000644	XLOC_000644	VC1241	NC_002505.1:1314659-1314767	dLacZ	dHNS	OK	679.699	577.478	-1.17701	-0.23513	0.337666	0.735615	0.958419	no
XLOC_000645	XLOC_000645	VC1242	NC_002505.1:1314817-1317664	dLacZ	dHNS	OK	51.3688	58.9272	1.14714	0.19804	-0.321684	0.747692	0.964508	no
XLOC_000646	XLOC_000646	VC1244,VC1245	NC_002505.1:1314817-1317664	dLacZ	dHNS	OK	61.3858	52.8502	-1.16151	-0.215997	0.290107	0.771734	0.967531	no
XLOC_000647	XLOC_000647	VC1252	NC_002505.1:1322927-1324175	dLacZ	dHNS	OK	36.9432	81.3853	2.20298	1.13946	-2.55572	0.0105969	0.106776	no
XLOC_000648	XLOC_000648	VC1258	NC_002505.1:1330206-1332891	dLacZ	dHNS	OK	825.955	721.192	-1.14526	-0.195679	0.570573	0.568289	0.891703	no
XLOC_000649	XLOC_000649	VC1259	NC_002505.1:1333103-1334102	dLacZ	dHNS	OK	208.729	84.9749	-2.45636	-1.29652	2.9911	0.00277971	0.038593	yes
XLOC_000650	XLOC_000650	VC1261	NC_002505.1:1335278-1336493	dLacZ	dHNS	OK	13.1588	7.8606	-1.67402	-0.743312	1.67778	0.0933896	0.440735	no
XLOC_000651	XLOC_000651	VC1262	NC_002505.1:1336675-1336852	dLacZ	dHNS	OK	36.0588	103.047	2.85775	1.51487	-2.87097	0.00409217	0.0526631	no
XLOC_000652	XLOC_000652	ribA	NC_002505.1:1337022-1337673	dLacZ	dHNS	OK	146.462	160.884	1.09847	0.13549	-0.301708	0.762875	0.965723	no
XLOC_000653	XLOC_000653	VC1264	NC_002505.1:1337808-1339116	dLacZ	dHNS	OK	274.88	336.796	1.22525	0.293073	-0.703191	0.481937	0.847529	no
XLOC_000654	XLOC_000654	VC1265	NC_002505.1:1339322-1340708	dLacZ	dHNS	OK	146.549	197.765	1.34948	0.432407	-0.983564	0.32533	0.734642	no
XLOC_000655	XLOC_000655	VC1266,VC1267	NC_002505.1:1340717-1342788	dLacZ	dHNS	OK	295.915	421.161	1.42325	0.509191	-0.989225	0.322553	0.733557	no
XLOC_000656	XLOC_000656	VC1268	NC_002505.1:1343034-1344609	dLacZ	dHNS	OK	34.8812	33.5509	-1.03965	-0.0560969	0.121287	0.903464	0.999315	no
XLOC_000657	XLOC_000657	VC1269	NC_002505.1:1344754-1345303	dLacZ	dHNS	OK	48.9104	81.1301	1.65875	0.730095	-1.61374	0.106583	0.472252	no
XLOC_000658	XLOC_000658	VC1270	NC_002505.1:1345366-1346733	dLacZ	dHNS	OK	109.033	110.068	1.00949	0.0136341	-0.0279312	0.977717	0.999315	no
XLOC_000659	XLOC_000659	VC1272	NC_002505.1:1346836-1347262	dLacZ	dHNS	OK	281.574	111.873	-2.51691	-1.33165	2.82995	0.00465548	0.057586	no
XLOC_000660	XLOC_000660	VC1273	NC_002505.1:1347536-1348742	dLacZ	dHNS	OK	3.80572	2.87527	-1.3236	-0.404473	0.86321	0.388022	0.789056	no
XLOC_000661	XLOC_000661	VC1274	NC_002505.1:1348843-1349377	dLacZ	dHNS	OK	4.49832	6.64041	1.4762	0.561886	-1.11406	0.265252	0.682823	no
XLOC_000662	XLOC_000662	VC1275	NC_002505.1:1349386-1350670	dLacZ	dHNS	OK	3.78702	6.02942	1.59213	0.670955	-1.46894	0.14185	0.528795	no
XLOC_000663	XLOC_000663	VC1276,VC1277	NC_002505.1:1350776-1352763	dLacZ	dHNS	OK	36.1523	39.8977	1.1036	0.142218	-0.261113	0.794005	0.973522	no
XLOC_000664	XLOC_000664	VC1279	NC_002505.1:1353600-1355223	dLacZ	dHNS	OK	98.5425	82.7981	-1.19015	-0.251148	0.564417	0.572471	0.891703	no
XLOC_000665	XLOC_000665	VC1281	NC_002505.1:1356925-1357231	dLacZ	dHNS	OK	4.51993	45.1943	9.99889	3.32177	-6.48296	8.99387e-11	4.70211e-09	yes
XLOC_000666	XLOC_000666	VC1282	NC_002505.1:1357309-1358650	dLacZ	dHNS	OK	5.57584	23.0171	4.12801	2.04545	-4.4638	8.05199e-06	0.000249462	yes
XLOC_000667	XLOC_000667	VC1283,VC1284	NC_002505.1:1358696-1360336	dLacZ	dHNS	OK	14.4865	49.9192	3.44591	1.78489	-2.4034	0.0162432	0.148497	no
XLOC_000668	XLOC_000668	VC1285	NC_002505.1:1360358-1361117	dLacZ	dHNS	OK	20.7524	42.6555	2.05545	1.03946	-2.30058	0.0214154	0.185158	no
XLOC_000669	XLOC_000669	VC1286	NC_002505.1:1361217-1362240	dLacZ	dHNS	OK	29.5298	41.7407	1.41351	0.499283	-1.1097	0.267129	0.683345	no
XLOC_000670	XLOC_000670	VC1289	NC_002505.1:1366599-1368495	dLacZ	dHNS	OK	218.022	117.594	-1.85402	-0.890664	2.15321	0.0313024	0.240225	no
XLOC_000671	XLOC_000671	VC1292	NC_002505.1:1371468-1372725	dLacZ	dHNS	OK	351.658	180.588	-1.94729	-0.961472	0.0531225	0.957634	0.999315	no
XLOC_000672	XLOC_000672	VC1296	NC_002505.1:1375080-1375929	dLacZ	dHNS	OK	24.3193	22.1675	-1.09707	-0.133655	0.297969	0.765727	0.966474	no
XLOC_000673	XLOC_000673	VC1299	NC_002505.1:1379570-1379939	dLacZ	dHNS	OK	162.477	74.6481	-2.17657	-1.12206	2.457	0.0140102	0.132424	no
XLOC_000674	XLOC_000674	VC1304	NC_002505.1:1385396-1386914	dLacZ	dHNS	OK	153.737	157.418	1.02394	0.0341347	-0.0800512	0.936197	0.999315	no
XLOC_000675	XLOC_000675	VC1305	NC_002505.1:1387062-1387248	dLacZ	dHNS	OK	125.838	145.101	1.15308	0.205487	-0.426657	0.669629	0.943402	no
XLOC_000676	XLOC_000676	VC1306	NC_002505.1:1387472-1389861	dLacZ	dHNS	OK	73.4059	103.361	1.40807	0.49373	-0.903545	0.366237	0.771029	no
XLOC_000677	XLOC_000677	VC1308,VC1309	NC_002505.1:1389974-1392091	dLacZ	dHNS	OK	240.583	189.209	-1.27152	-0.346554	0.582443	0.560268	0.889243	no
XLOC_000678	XLOC_000678	VC1310	NC_002505.1:1392185-1392659	dLacZ	dHNS	OK	137.71	118.611	-1.16102	-0.215401	0.468341	0.639541	0.922556	no
XLOC_000679	XLOC_000679	VC1314	NC_002505.1:1397025-1398489	dLacZ	dHNS	OK	4.58051	9.16721	2.00135	1.00097	-2.13327	0.0329023	0.249075	no
XLOC_000680	XLOC_000680	VC1315,VC1316	NC_002505.1:1398498-1400293	dLacZ	dHNS	OK	133.702	257.254	1.92408	0.944172	-1.93612	0.0528527	0.333884	no
XLOC_000681	XLOC_000681	VC1321	NC_002505.1:1404752-1407824	dLacZ	dHNS	OK	103.076	104.349	1.01235	0.0177032	-0.042313	0.966249	0.999315	no
XLOC_000682	XLOC_000682	VC1325	NC_002505.1:1408945-1410054	dLacZ	dHNS	OK	132.161	269.016	2.03552	1.0254	-2.28793	0.0221419	0.188516	no
XLOC_000683	XLOC_000683	VC1327	NC_002505.1:1410121-1411768	dLacZ	dHNS	OK	55.4506	82.9509	1.49594	0.581054	-1.2507	0.211044	0.624913	no
XLOC_000684	XLOC_000684	mglC	NC_002505.1:1411772-1412786	dLacZ	dHNS	OK	57.1454	54.8594	-1.04167	-0.0588976	0.121156	0.903567	0.999315	no
XLOC_000685	XLOC_000685	VC1329	NC_002505.1:1413195-1413834	dLacZ	dHNS	OK	169.929	564.075	3.31947	1.73096	-3.84981	0.000118208	0.00266689	yes
XLOC_000686	XLOC_000686	VC1330	NC_002505.1:1414154-1414982	dLacZ	dHNS	OK	9.65929	56.8038	5.88074	2.556	-5.63267	1.77443e-08	7.42156e-07	yes
XLOC_000687	XLOC_000687	VC1335,prpB	NC_002505.1:1419021-1420636	dLacZ	dHNS	OK	13.4712	21.2068	1.57423	0.654649	-1.20122	0.229665	0.640973	no
XLOC_000688	XLOC_000688	VC1337	NC_002505.1:1420811-1421945	dLacZ	dHNS	OK	3.37331	4.25193	1.26046	0.333954	-0.693343	0.488094	0.851144	no
XLOC_000689	XLOC_000689	VC1338	NC_002505.1:1422040-1424647	dLacZ	dHNS	OK	3.26604	3.99242	1.2224	0.28972	-0.639174	0.52271	0.868351	no
XLOC_000690	XLOC_000690	VC1339,VC1340	NC_002505.1:1424655-1427740	dLacZ	dHNS	OK	7.88058	9.22261	1.1703	0.226874	-0.401182	0.688286	0.94797	no
XLOC_000691	XLOC_000691	VC1341	NC_002505.1:1427913-1428390	dLacZ	dHNS	OK	156.724	98.517	-1.59083	-0.669785	1.42766	0.153389	0.545849	no
XLOC_000692	XLOC_000692	VC1342	NC_002505.1:1428470-1429868	dLacZ	dHNS	OK	98.4187	61.2531	-1.60675	-0.684149	1.50472	0.132395	0.513319	no
XLOC_000693	XLOC_000693	VC1344,VC1345	NC_002505.1:1431463-1433702	dLacZ	dHNS	OK	12.5162	15.671	1.25206	0.324301	-0.589418	0.555581	0.886709	no
XLOC_000694	XLOC_000694	VC1346,VC1347	NC_002505.1:1433708-1440610	dLacZ	dHNS	OK	16.9696	19.6703	1.15915	0.213067	-0.185545	0.852802	0.989073	no
XLOC_000695	XLOC_000695	VC1349	NC_002505.1:1433708-1440610	dLacZ	dHNS	OK	9.89649	15.1627	1.53213	0.615534	-1.16626	0.243511	0.656028	no
XLOC_000696	XLOC_000696	VC1352	NC_002505.1:1441609-1441702	dLacZ	dHNS	OK	468.979	819.531	1.74748	0.805274	-0.856918	0.39149	0.790676	no
XLOC_000697	XLOC_000697	VC1353	NC_002505.1:1441839-1444770	dLacZ	dHNS	OK	16.5266	24.1708	1.46254	0.548477	-1.22337	0.221188	0.630887	no
XLOC_000698	XLOC_000698	VC1355	NC_002505.1:1446241-1446526	dLacZ	dHNS	OK	13.8006	12.9749	-1.06364	-0.089009	0.173169	0.862518	0.994962	no
XLOC_000699	XLOC_000699	VC1363	NC_002505.1:1452642-1453581	dLacZ	dHNS	OK	48.9633	40.5161	-1.20849	-0.273206	0.589349	0.555627	0.886709	no
XLOC_000700	XLOC_000700	VC1365	NC_002505.1:1454743-1455481	dLacZ	dHNS	OK	128.438	90.4639	-1.41977	-0.505657	1.10624	0.268624	0.68455	no
XLOC_000701	XLOC_000701	VC1366	NC_002505.1:1455493-1458164	dLacZ	dHNS	OK	127.222	90.9396	-1.39897	-0.484367	0.692518	0.488612	0.851144	no
XLOC_000702	XLOC_000702	VC1368	NC_002505.1:1458334-1458583	dLacZ	dHNS	OK	81.3694	140.789	1.73025	0.790972	-1.72411	0.0846882	0.420426	no
XLOC_000703	XLOC_000703	VC1369,VC1370	NC_002505.1:1458739-1461084	dLacZ	dHNS	OK	6.61698	8.19716	1.23881	0.308951	-0.575738	0.564792	0.890992	no
XLOC_000704	XLOC_000704	VC1372	NC_002505.1:1462188-1463367	dLacZ	dHNS	OK	24.6377	30.4774	1.23702	0.306874	-0.675877	0.499119	0.854088	no
XLOC_000705	XLOC_000705	VC1376	NC_002505.1:1469401-1470967	dLacZ	dHNS	OK	20.5904	33.343	1.61935	0.695411	-1.49855	0.13399	0.517106	no
XLOC_000706	XLOC_000706	VC1377	NC_002505.1:1471031-1471562	dLacZ	dHNS	OK	60.0263	42.1803	-1.42309	-0.509027	1.13957	0.254464	0.669823	no
XLOC_000707	XLOC_000707	VC1378	NC_002505.1:1471563-1471746	dLacZ	dHNS	OK	47.144	40.1486	-1.17424	-0.231725	0.423845	0.671679	0.945095	no
XLOC_000708	XLOC_000708	VC1382	NC_002505.1:1472997-1476949	dLacZ	dHNS	OK	122.219	87.8012	-1.392	-0.477153	1.16335	0.244687	0.656168	no
XLOC_000709	XLOC_000709	VC1384	NC_002505.1:1476979-1477462	dLacZ	dHNS	OK	568.716	594.27	1.04493	0.0634099	-0.147019	0.883117	0.999315	no
XLOC_000710	XLOC_000710	VC1386	NC_002505.1:1477678-1479031	dLacZ	dHNS	OK	22.4715	15.9929	-1.40509	-0.49066	1.05818	0.289972	0.706706	no
XLOC_000711	XLOC_000711	VC1387,lplA	NC_002505.1:1479064-1480172	dLacZ	dHNS	OK	52.8347	119.369	2.25929	1.17587	-0.154508	0.877209	0.999315	no
XLOC_000712	XLOC_000712	VC1389	NC_002505.1:1480407-1481515	dLacZ	dHNS	OK	20.3227	17.5926	-1.15518	-0.208126	0.102157	0.918632	0.999315	no
XLOC_000713	XLOC_000713	VC1391	NC_002505.1:1481601-1483008	dLacZ	dHNS	OK	56.1427	51.3383	-1.09358	-0.129061	0.274607	0.783618	0.969397	no
XLOC_000714	XLOC_000714	VC1392	NC_002505.1:1483163-1484678	dLacZ	dHNS	OK	19.8941	18.6335	-1.06765	-0.0944398	0.20316	0.83901	0.987232	no
XLOC_000715	XLOC_000715	VC1393	NC_002505.1:1484823-1485138	dLacZ	dHNS	OK	33.318	28.3665	-1.17455	-0.232116	0.478056	0.63261	0.921635	no
XLOC_000716	XLOC_000716	VC1405	NC_002505.1:1496301-1498089	dLacZ	dHNS	OK	6.59708	10.7458	1.62887	0.703872	-1.56485	0.117619	0.500066	no
XLOC_000717	XLOC_000717	VC1406	NC_002505.1:1498167-1499484	dLacZ	dHNS	OK	21.892	34.3563	1.56935	0.650166	-1.4558	0.145447	0.53304	no
XLOC_000718	XLOC_000718	VC1407	NC_002505.1:1499665-1500859	dLacZ	dHNS	OK	90.9066	73.1284	-1.24311	-0.313955	0.704169	0.481328	0.847529	no
XLOC_000719	XLOC_000719	VC1409,VC1410	NC_002505.1:1501626-1504282	dLacZ	dHNS	OK	130.598	130.72	1.00093	0.00134462	-0.00253352	0.997979	0.99997	no
XLOC_000720	XLOC_000720	VC1411,VC1412	NC_002505.1:1504291-1505897	dLacZ	dHNS	OK	182.028	287.401	1.57888	0.658903	-0.0968026	0.922883	0.999315	no
XLOC_000721	XLOC_000721	VC1415	NC_002505.1:1509631-1510150	dLacZ	dHNS	OK	31.1245	342.656	11.0092	3.46064	-8.03349	8.88178e-16	6.46053e-14	yes
XLOC_000722	XLOC_000722	VC1416,VC1417	NC_002505.1:1510277-1514608	dLacZ	dHNS	OK	18.9519	60.3891	3.18644	1.67195	-2.68249	0.00730762	0.0809646	no
XLOC_000723	XLOC_000723	VC1418,VC1419	NC_002505.1:1514610-1517276	dLacZ	dHNS	OK	29.8322	170.309	5.7089	2.51321	-4.21027	2.55062e-05	0.000666749	yes
XLOC_000724	XLOC_000724	VC1420	NC_002505.1:1517420-1518158	dLacZ	dHNS	OK	6.10101	55.9685	9.17365	3.19749	-6.81813	9.22329e-12	5.14352e-10	yes
XLOC_000725	XLOC_000725	VC1421	NC_002505.1:1518245-1518884	dLacZ	dHNS	OK	13.9997	39.08	2.79149	1.48103	-3.23136	0.00123204	0.0198193	yes
XLOC_000726	XLOC_000726	VC1423	NC_002505.1:1521010-1521745	dLacZ	dHNS	OK	66.3101	115.719	1.74512	0.803327	-1.71123	0.0870394	0.425159	no
XLOC_000727	XLOC_000727	VC1429,VC1430	NC_002505.1:1527204-1528843	dLacZ	dHNS	OK	154.36	108.173	-1.42697	-0.512954	0.938645	0.347913	0.757889	no
XLOC_000728	XLOC_000728	VC1431	NC_002505.1:1528844-1529504	dLacZ	dHNS	OK	89.2238	67.9654	-1.31278	-0.392629	0.846961	0.397017	0.793085	no
XLOC_000729	XLOC_000729	VC1443	NC_002505.1:1539788-1540169	dLacZ	dHNS	OK	73.1725	72.5776	-1.0082	-0.0117775	0.0264114	0.978929	0.999315	no
XLOC_000730	XLOC_000730	VC1444,VC1445	NC_002505.1:1540237-1543170	dLacZ	dHNS	OK	164.945	176.131	1.06782	0.0946575	-0.183543	0.854372	0.989532	no
XLOC_000731	XLOC_000731	VC1449	NC_002505.1:1549276-1549636	dLacZ	dHNS	OK	110.854	1082.97	9.76934	3.28825	-7.62695	2.39808e-14	1.57333e-12	yes
XLOC_000732	XLOC_000732	VC1450,VC1451	NC_002505.1:1549661-1563784	dLacZ	dHNS	OK	143.551	1285.06	8.95194	3.1622	-2.48356	0.0130077	0.126139	no
XLOC_000733	XLOC_000733	VC1455	NC_002505.1:1566026-1566365	dLacZ	dHNS	OK	132.801	108.344	-1.22573	-0.293643	0.632641	0.526968	0.869396	no
XLOC_000734	XLOC_000734	VC1464	NC_002505.1:1572942-1573281	dLacZ	dHNS	OK	132.801	108.344	-1.22573	-0.293643	0.632641	0.526968	0.869396	no
XLOC_000735	XLOC_000735	VC1470	NC_002505.1:1577433-1578000	dLacZ	dHNS	OK	99.8387	68.1643	-1.46468	-0.550584	1.15069	0.249858	0.660324	no
XLOC_000736	XLOC_000736	VC1476	NC_002505.1:1582284-1582851	dLacZ	dHNS	OK	99.8387	68.1643	-1.46468	-0.550584	1.15069	0.249858	0.660324	no
XLOC_000737	XLOC_000737	VC1477,VC1478	NC_002505.1:1583159-1584382	dLacZ	dHNS	OK	46.1442	46.1378	-1.00014	-0.000199171	0.000326045	0.99974	0.99997	no
XLOC_000738	XLOC_000738	VC1482	NC_002505.1:1586097-1588360	dLacZ	dHNS	OK	126.934	88.0897	-1.44096	-0.527031	1.10052	0.271107	0.687653	no
XLOC_000739	XLOC_000739	VC1483	NC_002505.1:1588424-1588943	dLacZ	dHNS	OK	787.437	517.259	-1.52233	-0.606277	1.44086	0.149625	0.541901	no
XLOC_000740	XLOC_000740	VC1499	NC_002505.1:1609252-1611608	dLacZ	dHNS	OK	57.8043	47.9737	-1.20492	-0.268934	0.453165	0.65043	0.929662	no
XLOC_000741	XLOC_000741	VC1500	NC_002505.1:1611641-1612901	dLacZ	dHNS	OK	31.2829	23.6376	-1.32344	-0.404292	0.852987	0.393666	0.79136	no
XLOC_000742	XLOC_000742	VC1501	NC_002505.1:1612910-1615550	dLacZ	dHNS	OK	27.1558	21.6474	-1.25446	-0.327071	0.71364	0.47545	0.847529	no
XLOC_000743	XLOC_000743	yebU	NC_002505.1:1615580-1617092	dLacZ	dHNS	OK	84.4385	48.877	-1.72757	-0.788746	1.76972	0.0767741	0.400134	no
XLOC_000744	XLOC_000744	VC1504,VC1505	NC_002505.1:1618208-1620026	dLacZ	dHNS	OK	137.588	153.197	1.11345	0.155034	-0.262219	0.793153	0.973225	no
XLOC_000745	XLOC_000745	VC1507	NC_002505.1:1620175-1621363	dLacZ	dHNS	OK	223.238	198.053	-1.12716	-0.172696	0.406177	0.684612	0.94797	no
XLOC_000746	XLOC_000746	VC1508	NC_002505.1:1621374-1621857	dLacZ	dHNS	OK	295.201	249.08	-1.18517	-0.24509	0.550447	0.582013	0.894952	no
XLOC_000747	XLOC_000747	VC1519	NC_002505.1:1631767-1632781	dLacZ	dHNS	OK	21.1563	31.0029	1.46542	0.551317	-1.21366	0.224876	0.637117	no
XLOC_000748	XLOC_000748	VC1523	NC_002505.1:1638460-1639288	dLacZ	dHNS	OK	55.4016	96.38	1.73966	0.798807	-1.75001	0.0801158	0.406779	no
XLOC_000749	XLOC_000749	VC1524	NC_002505.1:1639294-1639993	dLacZ	dHNS	OK	30.5098	52.871	1.73292	0.793206	-1.7536	0.0794982	0.404564	no
XLOC_000750	XLOC_000750	VC1525,VC1527,mobA	NC_002505.1:1640001-1643106	dLacZ	dHNS	OK	125.25	135.999	1.08582	0.118786	-0.189675	0.849564	0.989073	no
XLOC_000751	XLOC_000751	VC1531	NC_002505.1:1644189-1644465	dLacZ	dHNS	OK	204.711	166.586	-1.22886	-0.297318	0.65255	0.514046	0.864321	no
XLOC_000752	XLOC_000752	VC1534	NC_002505.1:1645742-1647371	dLacZ	dHNS	OK	14.2257	18.8413	1.32446	0.4054	-0.473939	0.635543	0.921635	no
XLOC_000753	XLOC_000753	VC1537	NC_002505.1:1649483-1649984	dLacZ	dHNS	OK	94.7275	75.4671	-1.25522	-0.327936	0.702043	0.482653	0.847529	no
XLOC_000754	XLOC_000754	VC1539	NC_002505.1:1650857-1651724	dLacZ	dHNS	OK	28.5619	43.3911	1.5192	0.603308	-1.30309	0.192544	0.605336	no
XLOC_000755	XLOC_000755	VC1540	NC_002505.1:1652339-1653713	dLacZ	dHNS	OK	85.9087	47.9181	-1.79282	-0.842232	1.84228	0.065434	0.368589	no
XLOC_000756	XLOC_000756	VC1541	NC_002505.1:1653916-1654900	dLacZ	dHNS	OK	9.62892	9.44546	-1.01942	-0.027753	0.0610369	0.95133	0.999315	no
XLOC_000757	XLOC_000757	VC1549	NC_002505.1:1661256-1662561	dLacZ	dHNS	OK	1.81647	1.68386	-1.07875	-0.109363	0.217849	0.827547	0.986452	no
XLOC_000758	XLOC_000758	VC1550	NC_002505.1:1662636-1663518	dLacZ	dHNS	OK	2.40088	2.73706	1.14002	0.189061	-0.371318	0.710401	0.950801	no
XLOC_000759	XLOC_000759	VC1551,ugpC	NC_002505.1:1663527-1665541	dLacZ	dHNS	OK	4.24401	5.00518	1.17935	0.237994	-0.410192	0.681665	0.94797	no
XLOC_000760	XLOC_000760	VC1553	NC_002505.1:1665565-1666327	dLacZ	dHNS	OK	3.97357	3.89133	-1.02113	-0.0301733	0.0618623	0.950672	0.999315	no
XLOC_000761	XLOC_000761	VC1554	NC_002505.1:1666354-1667068	dLacZ	dHNS	OK	78.8782	61.1665	-1.28957	-0.366883	0.789973	0.429544	0.812886	no
XLOC_000762	XLOC_000762	VC1559	NC_002505.1:1670918-1671020	dLacZ	dHNS	OK	186.125	196.314	1.05474	0.0768905	-0.0659421	0.947424	0.999315	no
XLOC_000763	XLOC_000763	VC1560	NC_002505.1:1671040-1673215	dLacZ	dHNS	OK	22.7717	24.7425	1.08655	0.119749	-0.262182	0.793181	0.973225	no
XLOC_000764	XLOC_000764	VC1562	NC_002505.1:1674272-1675445	dLacZ	dHNS	OK	6.9885	13.1489	1.88151	0.911886	-2.03978	0.0413719	0.286013	no
XLOC_000765	XLOC_000765	VC1563,VC1564	NC_002505.1:1675594-1676724	dLacZ	dHNS	OK	188.581	927.694	4.91934	2.29847	-0.548107	0.583618	0.894953	no
XLOC_000766	XLOC_000766	VC1565,VC1566	NC_002505.1:1676744-1679218	dLacZ	dHNS	OK	67.6564	281.495	4.16066	2.05681	-3.79988	0.000144766	0.00310504	yes
XLOC_000767	XLOC_000767	VC1567,VC1568,VC1569	NC_002505.1:1679221-1681267	dLacZ	dHNS	OK	173.673	633	3.64478	1.86583	-0.159449	0.873315	0.998189	no
XLOC_000768	XLOC_000768	VC1572	NC_002505.1:1684122-1684503	dLacZ	dHNS	OK	8.65005	14.3754	1.66189	0.732822	-1.49912	0.133843	0.517106	no
XLOC_000769	XLOC_000769	fumC	NC_002505.1:1684518-1685904	dLacZ	dHNS	OK	14.7953	27.8607	1.88308	0.913097	-1.97498	0.0482709	0.318564	no
XLOC_000770	XLOC_000770	VC1581,VC1582	NC_002505.1:1691205-1695269	dLacZ	dHNS	OK	10.4814	21.522	2.05335	1.03798	-1.84636	0.0648395	0.366474	no
XLOC_000771	XLOC_000771	VC1587	NC_002505.1:1698375-1698897	dLacZ	dHNS	OK	1.14946	6.6082	5.74896	2.5233	-4.22058	2.43677e-05	0.000642003	yes
XLOC_000772	XLOC_000772	VC1589	NC_002505.1:1700059-1700845	dLacZ	dHNS	OK	4.21449	5.46332	1.29632	0.37442	-0.78631	0.431686	0.813858	no
XLOC_000773	XLOC_000773	VC1590,VC1591	NC_002505.1:1700983-1703442	dLacZ	dHNS	OK	10.7011	9.92867	-1.0778	-0.108087	0.187633	0.851164	0.989073	no
XLOC_000774	XLOC_000774	VC1592	NC_002505.1:1703679-1704534	dLacZ	dHNS	OK	2.73107	3.4223	1.2531	0.3255	-0.656077	0.511775	0.862799	no
XLOC_000775	XLOC_000775	VC1593	NC_002505.1:1704616-1705906	dLacZ	dHNS	OK	14.2951	20.87	1.45994	0.545915	-1.18794	0.234855	0.642026	no
XLOC_000776	XLOC_000776	VC1598	NC_002505.1:1711300-1712125	dLacZ	dHNS	OK	25.7929	22.696	-1.13645	-0.184532	0.413219	0.679446	0.947261	no
XLOC_000777	XLOC_000777	VC1599	NC_002505.1:1712740-1713802	dLacZ	dHNS	OK	20.4325	28.0263	1.37165	0.455915	-1.00514	0.314827	0.728501	no
XLOC_000778	XLOC_000778	VC1606	NC_002505.1:1720422-1721853	dLacZ	dHNS	OK	21.2404	20.2279	-1.05005	-0.0704666	0.154115	0.877519	0.999315	no
XLOC_000779	XLOC_000779	VC1607	NC_002505.1:1721864-1722839	dLacZ	dHNS	OK	26.227	22.1134	-1.18602	-0.246129	0.544237	0.586279	0.896977	no
XLOC_000780	XLOC_000780	VC1608,VC1609	NC_002505.1:1722842-1725151	dLacZ	dHNS	OK	45.7833	31.69	-1.44472	-0.530792	0.940297	0.347065	0.757027	no
XLOC_000781	XLOC_000781	VC1611	NC_002505.1:1725651-1726611	dLacZ	dHNS	OK	14.8295	19.0343	1.28354	0.360128	-0.805388	0.420596	0.809567	no
XLOC_000782	XLOC_000782	VC1612	NC_002505.1:1726819-1727533	dLacZ	dHNS	OK	6.84795	7.58292	1.10733	0.147081	-0.317124	0.75115	0.964508	no
XLOC_000783	XLOC_000783	VC1616	NC_002505.1:1729724-1729958	dLacZ	dHNS	OK	49.7958	38.5513	-1.29168	-0.369246	0.769324	0.441701	0.820309	no
XLOC_000784	XLOC_000784	VC1618	NC_002505.1:1730963-1732181	dLacZ	dHNS	OK	6.35807	7.08513	1.11435	0.156205	-0.349611	0.726631	0.957568	no
XLOC_000785	XLOC_000785	VC1619	NC_002505.1:1732237-1732786	dLacZ	dHNS	OK	61.9515	41.5375	-1.49146	-0.576724	1.27205	0.203355	0.618802	no
XLOC_000786	XLOC_000786	VC1621	NC_002505.1:1741763-1743101	dLacZ	dHNS	OK	336.424	334.695	-1.00517	-0.00743147	0.0179938	0.985644	0.999315	no
XLOC_000787	XLOC_000787	VC1622	NC_002505.1:1743102-1743741	dLacZ	dHNS	OK	289.065	276.262	-1.04634	-0.0653542	0.14887	0.881656	0.999315	no
XLOC_000788	XLOC_000788	VC1632	NC_002505.1:1757296-1758733	dLacZ	dHNS	OK	18.2645	17.76	-1.02841	-0.0404167	0.0886928	0.929326	0.999315	no
XLOC_000789	XLOC_000789	VC1636	NC_002505.1:1760982-1763596	dLacZ	dHNS	OK	26.599	20.7475	-1.28203	-0.358437	0.548178	0.58357	0.894953	no
XLOC_000790	XLOC_000790	VC1637	NC_002505.1:1763860-1764268	dLacZ	dHNS	OK	45.7352	92.4426	2.02126	1.01525	-2.22936	0.0257902	0.208841	no
XLOC_000791	XLOC_000791	VC1638,VC1639	NC_002505.1:1764279-1766302	dLacZ	dHNS	OK	59.7169	111.892	1.87371	0.905902	-1.53427	0.124962	0.506203	no
XLOC_000792	XLOC_000792	VC1640	NC_002505.1:1766459-1766738	dLacZ	dHNS	OK	9513.35	6243.37	-1.52375	-0.607628	1.58791	0.112307	0.486762	no
XLOC_000793	XLOC_000793	VC1643	NC_002505.1:1768344-1770135	dLacZ	dHNS	OK	5.05511	8.62999	1.70718	0.771616	-1.71888	0.085636	0.422593	no
XLOC_000794	XLOC_000794	VC1644	NC_002505.1:1770466-1771711	dLacZ	dHNS	OK	6.19023	10.2368	1.6537	0.725699	-1.61362	0.106609	0.472252	no
XLOC_000795	XLOC_000795	VC1647,VC1648	NC_002505.1:1772849-1774822	dLacZ	dHNS	OK	1499.81	535.011	-2.80333	-1.48714	0.256794	0.797338	0.975522	no
XLOC_000796	XLOC_000796	VC1650	NC_002505.1:1776817-1779274	dLacZ	dHNS	OK	6.13947	23.0248	3.75029	1.90701	-4.36939	1.24593e-05	0.000356315	yes
XLOC_000797	XLOC_000797	VC1654	NC_002505.1:1786521-1786632	dLacZ	dHNS	OK	0	57.2005	0	1.79769e+308	1.79769e+308	0.0759951	0.398521	no
XLOC_000798	XLOC_000798	VC1655	NC_002505.1:1786970-1788326	dLacZ	dHNS	OK	249.33	781.89	3.13596	1.64891	-3.96375	7.37812e-05	0.00171439	yes
XLOC_000799	XLOC_000799	VC1657	NC_002505.1:1789283-1789424	dLacZ	dHNS	OK	12.0326	12.5828	1.04573	0.0644984	-0.0584477	0.953392	0.999315	no
XLOC_000800	XLOC_000800	VC1658	NC_002505.1:1789607-1790861	dLacZ	dHNS	OK	77.2164	28.7548	-2.68534	-1.4251	3.0329	0.00242216	0.0340527	yes
XLOC_000801	XLOC_000801	VC1659	NC_002505.1:1791029-1791977	dLacZ	dHNS	OK	11.1612	11.8678	1.06331	0.0885596	-0.196224	0.844435	0.98851	no
XLOC_000802	XLOC_000802	VC1660	NC_002505.1:1791986-1794007	dLacZ	dHNS	OK	7.19147	6.60014	-1.08959	-0.123791	0.280025	0.779458	0.969397	no
XLOC_000803	XLOC_000803	VC1661	NC_002505.1:1794165-1794387	dLacZ	dHNS	OK	27.3966	28.9736	1.05756	0.0807387	-0.158848	0.873789	0.99819	no
XLOC_000804	XLOC_000804	VC1663	NC_002505.1:1794805-1795249	dLacZ	dHNS	OK	1085.26	1479.24	1.36303	0.446807	-1.07475	0.282487	0.700572	no
XLOC_000805	XLOC_000805	VC1664	NC_002505.1:1795456-1796605	dLacZ	dHNS	OK	42.4623	54.5072	1.28366	0.360264	-0.802185	0.422446	0.809567	no
XLOC_000806	XLOC_000806	VC1665,VC1666,VC1667	NC_002505.1:1796618-1799560	dLacZ	dHNS	OK	55.2093	51.6302	-1.06932	-0.0966967	0.152043	0.879153	0.999315	no
XLOC_000807	XLOC_000807	cls	NC_002505.1:1802326-1803781	dLacZ	dHNS	OK	71.0336	77.3674	1.08917	0.123225	-0.274804	0.783467	0.969397	no
XLOC_000808	XLOC_000808	VC1671	NC_002505.1:1803861-1805052	dLacZ	dHNS	OK	80.5754	107.1	1.32919	0.410547	-0.917394	0.358936	0.764492	no
XLOC_000809	XLOC_000809	VC1679	NC_002505.1:1812688-1813705	dLacZ	dHNS	OK	20.9853	21.7824	1.03798	0.0537814	-0.11993	0.904539	0.999315	no
XLOC_000810	XLOC_000810	VC1680,VC1681,VC1682,VC1683,VC1684	NC_002505.1:1813818-1819057	dLacZ	dHNS	OK	358.618	307.131	-1.16764	-0.223596	0.389302	0.697053	0.94797	no
XLOC_000811	XLOC_000811	VC1685	NC_002505.1:1819057-1819828	dLacZ	dHNS	OK	52.5607	40.5972	-1.29469	-0.372604	0.810412	0.417704	0.807104	no
XLOC_000812	XLOC_000812	VC1688	NC_002505.1:1821440-1822688	dLacZ	dHNS	OK	7.40925	19.1684	2.58709	1.37133	-2.82698	0.00469896	0.0578041	no
XLOC_000814	XLOC_000814	VC1696	NC_002505.1:1830320-1830701	dLacZ	dHNS	OK	70.9114	93.2319	1.31477	0.394807	-0.795749	0.426178	0.81253	no
XLOC_000815	XLOC_000815	VC1697,VC1698	NC_002505.1:1830804-1832275	dLacZ	dHNS	OK	157.591	194.788	1.23604	0.305718	-0.561706	0.574316	0.892734	no
XLOC_000816	XLOC_000816	VC1699	NC_002505.1:1832407-1832677	dLacZ	dHNS	OK	109.651	158.76	1.44787	0.533931	-1.19505	0.232068	0.641573	no
XLOC_000817	XLOC_000817	VC1700	NC_002505.1:1832905-1833451	dLacZ	dHNS	OK	85.1363	68.39	-1.24486	-0.315988	0.682216	0.495102	0.851976	no
XLOC_000818	XLOC_000818	VC1701	NC_002505.1:1833588-1834029	dLacZ	dHNS	OK	78.9746	46.9866	-1.68079	-0.74914	1.669	0.0951174	0.444242	no
XLOC_000819	XLOC_000819	VC1702,VC1703	NC_002505.1:1834103-1834800	dLacZ	dHNS	OK	243.971	193.441	-1.26122	-0.334811	0.556066	0.578166	0.892869	no
XLOC_000820	XLOC_000820	VC1705	NC_002505.1:1837613-1837709	dLacZ	dHNS	OK	40.0442	0	0	-1.79769e+308	-1.79769e+308	0.207515	0.620133	no
XLOC_000821	XLOC_000821	VC1706	NC_002505.1:1837755-1838673	dLacZ	dHNS	OK	15.9787	20.1872	1.26338	0.337294	-0.749434	0.453596	0.830208	no
XLOC_000822	XLOC_000822	VC1709	NC_002505.1:1839906-1842675	dLacZ	dHNS	OK	63.0384	24.2006	-2.60483	-1.38119	3.16494	0.00155115	0.024253	yes
XLOC_000823	XLOC_000823	VC1711	NC_002505.1:1845544-1847914	dLacZ	dHNS	OK	148.418	76.4416	-1.94159	-0.957235	2.29259	0.0218714	0.188128	no
XLOC_000824	XLOC_000824	VC1713	NC_002505.1:1848653-1849097	dLacZ	dHNS	OK	25.8684	34.2091	1.32243	0.403191	-0.904713	0.365618	0.770376	no
XLOC_000825	XLOC_000825	VC1718	NC_002505.1:1856574-1857423	dLacZ	dHNS	OK	39.2131	95.8996	2.4456	1.29019	-2.94782	0.0032002	0.0426608	yes
XLOC_000826	XLOC_000826	torD	NC_002505.1:1858451-1859114	dLacZ	dHNS	OK	10.2285	8.15971	-1.25354	-0.326001	0.705165	0.480707	0.847529	no
XLOC_000827	XLOC_000827	VC1721	NC_002505.1:1859520-1860531	dLacZ	dHNS	OK	129.353	114.481	-1.12991	-0.176208	0.398909	0.68996	0.94797	no
XLOC_000828	XLOC_000828	VC1722	NC_002505.1:1860889-1861477	dLacZ	dHNS	OK	446.249	534.866	1.19858	0.261329	-0.608351	0.542955	0.879812	no
XLOC_000829	XLOC_000829	VC1723	NC_002505.1:1861831-1862521	dLacZ	dHNS	OK	17.5973	18.6468	1.05964	0.0835736	-0.188716	0.850316	0.989073	no
XLOC_000830	XLOC_000830	VC1724	NC_002505.1:1862554-1862866	dLacZ	dHNS	OK	19.0003	17.072	-1.11295	-0.154389	0.31036	0.756287	0.965169	no
XLOC_000831	XLOC_000831	VC1728	NC_002505.1:1866681-1866816	dLacZ	dHNS	OK	93.2132	127.302	1.36571	0.449648	-0.643738	0.519745	0.86787	no
XLOC_000832	XLOC_000832	VC1729	NC_002505.1:1866931-1867042	dLacZ	dHNS	OK	322.466	341.996	1.06056	0.0848347	-0.104288	0.91694	0.999315	no
XLOC_000833	XLOC_000833	VC1731	NC_002505.1:1870185-1870434	dLacZ	dHNS	OK	19.1822	30.7	1.60044	0.678471	-1.36721	0.17156	0.578088	no
XLOC_000834	XLOC_000834	VC1733,VC1734,aat	NC_002505.1:1871808-1872803	dLacZ	dHNS	OK	258.779	124.743	-2.0745	-1.05276	0.150415	0.880437	0.999315	no
XLOC_000835	XLOC_000835	VC1736	NC_002505.1:1872806-1873508	dLacZ	dHNS	OK	33.7746	17.6906	-1.90918	-0.932953	2.1127	0.0346266	0.256329	no
XLOC_000836	XLOC_000836	infA	NC_002505.1:1873591-1873810	dLacZ	dHNS	OK	887.283	508.236	-1.74581	-0.803896	1.71329	0.0866599	0.424545	no
XLOC_000837	XLOC_000837	VC1742,VC1743	NC_002505.1:1878783-1879925	dLacZ	dHNS	OK	157.483	459.431	2.91734	1.54466	-0.653734	0.513283	0.864321	no
XLOC_000838	XLOC_000838	VC1744	NC_002505.1:1879969-1881698	dLacZ	dHNS	OK	34.7355	52.7417	1.51838	0.602531	-0.397697	0.690853	0.94797	no
XLOC_000839	XLOC_000839	VC1747	NC_002505.1:1881715-1882495	dLacZ	dHNS	OK	18.6122	12.817	-1.45215	-0.538184	0.421174	0.673628	0.945453	no
XLOC_000840	XLOC_000840	VC1748,VC1749	NC_002505.1:1882571-1884522	dLacZ	dHNS	OK	20.7077	12.5464	-1.65049	-0.722887	1.31093	0.189881	0.603183	no
XLOC_000841	XLOC_000841	VC1750	NC_002505.1:1884532-1885654	dLacZ	dHNS	OK	26.7619	19.8733	-1.34663	-0.429346	0.948464	0.342893	0.754817	no
XLOC_000842	XLOC_000842	VC1752	NC_002505.1:1887311-1887437	dLacZ	dHNS	OK	119.619	76.8747	-1.55603	-0.63787	0.817956	0.413382	0.802772	no
XLOC_000843	XLOC_000843	VC1753,VC1754,VC1755	NC_002505.1:1887600-1891120	dLacZ	dHNS	OK	255.887	177.497	-1.44164	-0.527708	0.891997	0.372395	0.772973	no
XLOC_000844	XLOC_000844	VC1756,VC1757	NC_002505.1:1891335-1895480	dLacZ	dHNS	OK	115.349	87.1816	-1.32309	-0.403916	0.705191	0.480691	0.847529	no
XLOC_000845	XLOC_000845	tRNA-Ser-2	NC_002505.1:1895691-1895779	dLacZ	dHNS	OK	125.85	53.8035	-2.33907	-1.22593	0.521436	0.602063	0.906905	no
XLOC_000846	XLOC_000846	VC1758	NC_002505.1:1896091-1897327	dLacZ	dHNS	OK	43.1831	37.9602	-1.13759	-0.18598	0.401723	0.687888	0.94797	no
XLOC_000847	XLOC_000847	VC1759	NC_002505.1:1897401-1897878	dLacZ	dHNS	OK	28.9352	25.9512	-1.11499	-0.157025	0.354952	0.722625	0.956546	no
XLOC_000848	XLOC_000848	VC1772	NC_002505.1:1921884-1922745	dLacZ	dHNS	OK	11.6984	31.8067	2.71889	1.44302	-3.1895	0.00142519	0.0225602	yes
XLOC_000849	XLOC_000849	VC1780,VC1781,VC1782	NC_002505.1:1929988-1931746	dLacZ	dHNS	OK	176.507	42.3521	-4.16761	-2.05922	2.4286	0.0151572	0.139713	no
XLOC_000850	XLOC_000850	VC1783	NC_002505.1:1931749-1932886	dLacZ	dHNS	OK	37.2853	18.2737	-2.04038	-1.02884	2.23639	0.0253262	0.20642	no
XLOC_000851	XLOC_000851	VC1784	NC_002505.1:1933230-1935654	dLacZ	dHNS	OK	18.5326	9.47523	-1.9559	-0.96783	2.07098	0.0383605	0.2711	no
XLOC_000852	XLOC_000852	VC1786,VC1787	NC_002505.1:1936120-1936731	dLacZ	dHNS	OK	33.2844	25.66	-1.29713	-0.375324	0.244724	0.80667	0.977233	no
XLOC_000853	XLOC_000853	VC1803	NC_002505.1:1948111-1948573	dLacZ	dHNS	OK	124.604	85.2076	-1.46236	-0.548302	1.17634	0.239458	0.648765	no
XLOC_000854	XLOC_000854	VC1804	NC_002505.1:1948799-1949114	dLacZ	dHNS	OK	8.88599	31.7997	3.57863	1.83941	-3.77068	0.000162801	0.00340673	yes
XLOC_000855	XLOC_000855	VC1805	NC_002505.1:1949164-1949611	dLacZ	dHNS	OK	11.6212	68.6937	5.91107	2.56342	-5.49366	3.93699e-08	1.53176e-06	yes
XLOC_000856	XLOC_000856	VC1806	NC_002505.1:1949717-1950704	dLacZ	dHNS	OK	4.81295	127.666	26.5255	4.72931	-10.6161	0	0	yes
XLOC_000857	XLOC_000857	VC1808	NC_002505.1:1951670-1952516	dLacZ	dHNS	OK	16.0223	352.181	21.9807	4.45816	-9.74647	0	0	yes
XLOC_000858	XLOC_000858	VC1810	NC_002505.1:1953460-1954129	dLacZ	dHNS	OK	75.3388	109.092	1.44802	0.534086	-0.579438	0.562293	0.889243	no
XLOC_000859	XLOC_000859	VC1814,VC1815	NC_002505.1:1954788-1956878	dLacZ	dHNS	OK	18.6384	12.9899	-1.43484	-0.520883	1.01671	0.309293	0.722423	no
XLOC_000860	XLOC_000860	VC1819	NC_002505.1:1959244-1960765	dLacZ	dHNS	OK	1.95712	3.20109	1.63561	0.709827	-1.51627	0.129452	0.510786	no
XLOC_000861	XLOC_000861	VC1820	NC_002505.1:1961097-1961538	dLacZ	dHNS	OK	71.2599	365.882	5.13447	2.36022	-4.43391	9.25407e-06	0.000281492	yes
XLOC_000862	XLOC_000862	VC1821	NC_002505.1:1961549-1962953	dLacZ	dHNS	OK	74.8448	466.385	6.23136	2.63955	-5.5872	2.30766e-08	9.4164e-07	yes
XLOC_000863	XLOC_000863	VC1823	NC_002505.1:1965109-1965409	dLacZ	dHNS	OK	107.331	129.898	1.21026	0.275318	-0.589686	0.555401	0.886709	no
XLOC_000864	XLOC_000864	VC1824	NC_002505.1:1965417-1967028	dLacZ	dHNS	OK	48.9126	66.2023	1.35348	0.436673	-0.538737	0.590068	0.900716	no
XLOC_000865	XLOC_000865	VC1826	NC_002505.1:1967399-1969301	dLacZ	dHNS	OK	106.638	418.864	3.92791	1.97375	-4.1916	2.76999e-05	0.00071848	yes
XLOC_000866	XLOC_000866	VC1827	NC_002505.1:1969416-1970583	dLacZ	dHNS	OK	43.3822	176.106	4.05941	2.02127	-3.90168	9.55277e-05	0.00218929	yes
XLOC_000867	XLOC_000867	VC1830	NC_002505.1:1971343-1973701	dLacZ	dHNS	OK	204.609	711.727	3.47847	1.79846	-0.188111	0.85079	0.989073	no
XLOC_000868	XLOC_000868	VC1832	NC_002505.1:1973908-1974481	dLacZ	dHNS	OK	204.063	156.298	-1.3056	-0.384719	0.85417	0.393011	0.791271	no
XLOC_000869	XLOC_000869	VC1849	NC_002505.1:1988800-1989295	dLacZ	dHNS	OK	844.722	614.357	-1.37497	-0.4594	1.08182	0.279334	0.699066	no
XLOC_000870	XLOC_000870	VC1850	NC_002505.1:1989335-1990064	dLacZ	dHNS	OK	96.62	76.0438	-1.27058	-0.345491	0.746796	0.455187	0.831506	no
XLOC_000871	XLOC_000871	VC1851	NC_002505.1:1990170-1991385	dLacZ	dHNS	OK	44.1769	40.2071	-1.09873	-0.135841	0.293169	0.769393	0.967161	no
XLOC_000872	XLOC_000872	VC1852	NC_002505.1:1991446-1991902	dLacZ	dHNS	OK	115.045	117.672	1.02283	0.0325761	-0.0714009	0.943079	0.999315	no
XLOC_000873	XLOC_000873	dinG	NC_002505.1:1994270-1996346	dLacZ	dHNS	OK	66.6147	57.5127	-1.15826	-0.211959	0.480613	0.630792	0.921635	no
XLOC_000874	XLOC_000874	VC1856,VC1857	NC_002505.1:1996383-1997711	dLacZ	dHNS	OK	124.254	105.964	-1.17261	-0.229707	0.411959	0.680369	0.947483	no
XLOC_000875	XLOC_000875	VC1858	NC_002505.1:1997711-1997924	dLacZ	dHNS	OK	67.2546	59.2497	-1.1351	-0.182827	0.385638	0.699765	0.94797	no
XLOC_000876	XLOC_000876	VC1860	NC_002505.1:2000265-2001072	dLacZ	dHNS	OK	254.275	193.318	-1.31532	-0.395415	0.906377	0.364737	0.770154	no
XLOC_000877	XLOC_000877	VC1865	NC_002505.1:2005134-2006688	dLacZ	dHNS	OK	42.1263	87.2806	2.07188	1.05094	-2.28849	0.0221091	0.188516	no
XLOC_000878	XLOC_000878	VC1866	NC_002505.1:2006866-2009230	dLacZ	dHNS	OK	581.012	1403.95	2.41639	1.27285	-3.57696	0.000347613	0.00657127	yes
XLOC_000879	XLOC_000879	VC1867	NC_002505.1:2009365-2010394	dLacZ	dHNS	OK	37.5745	49.8198	1.32589	0.406965	-0.871462	0.383502	0.784351	no
XLOC_000880	XLOC_000880	pflA	NC_002505.1:2012624-2013365	dLacZ	dHNS	OK	153.708	114.616	-1.34107	-0.423388	0.943345	0.345504	0.756064	no
XLOC_000881	XLOC_000881	VC1870	NC_002505.1:2013430-2014093	dLacZ	dHNS	OK	8.26079	8.31028	1.00599	0.0086165	-0.0181645	0.985508	0.999315	no
XLOC_000882	XLOC_000882	VC1871	NC_002505.1:2014213-2014714	dLacZ	dHNS	OK	178.004	284.059	1.5958	0.67428	-1.44996	0.147069	0.537807	no
XLOC_000883	XLOC_000883	VC1872	NC_002505.1:2014954-2016889	dLacZ	dHNS	OK	3.57758	5.41461	1.51348	0.597874	-1.33563	0.18167	0.59131	no
XLOC_000884	XLOC_000884	VC1873	NC_002505.1:2017033-2018305	dLacZ	dHNS	OK	1.8183	1.84786	1.01626	0.0232617	-0.0466163	0.962819	0.999315	no
XLOC_000885	XLOC_000885	VC1874	NC_002505.1:2018317-2019868	dLacZ	dHNS	OK	5.84857	4.77209	-1.22558	-0.293464	0.657641	0.510769	0.862276	no
XLOC_000886	XLOC_000886	VC1880	NC_002505.1:2023659-2026442	dLacZ	dHNS	OK	73.7999	45.0572	-1.63792	-0.71186	1.01966	0.307888	0.722423	no
XLOC_000887	XLOC_000887	VC1881	NC_002505.1:2026450-2027801	dLacZ	dHNS	OK	31.9189	16.7588	-1.90461	-0.929493	0.107343	0.914517	0.999315	no
XLOC_000888	XLOC_000888	VC1885	NC_002505.1:2029864-2030440	dLacZ	dHNS	OK	88.1824	87.0818	-1.01264	-0.0181183	0.0393576	0.968605	0.999315	no
XLOC_000889	XLOC_000889	VC1886	NC_002505.1:2030442-2033910	dLacZ	dHNS	OK	72.2029	66.9094	-1.07911	-0.109848	0.259845	0.794983	0.974037	no
XLOC_000890	XLOC_000890	VC1887	NC_002505.1:2034049-2034850	dLacZ	dHNS	OK	168.585	168.939	1.0021	0.00302013	-0.00680934	0.994567	0.999315	no
XLOC_000891	XLOC_000891	VC1888	NC_002505.1:2035184-2037260	dLacZ	dHNS	OK	39.672	29.6704	-1.33709	-0.419099	0.924535	0.355208	0.763651	no
XLOC_000892	XLOC_000892	VC1889	NC_002505.1:2037544-2038081	dLacZ	dHNS	OK	34.9084	26.2406	-1.33032	-0.411775	0.931722	0.35148	0.759724	no
XLOC_000893	XLOC_000893	VC1891	NC_002505.1:2039583-2039724	dLacZ	dHNS	OK	75.6459	53.0637	-1.42557	-0.511538	0.763162	0.445367	0.823768	no
XLOC_000894	XLOC_000894	VC1898	NC_002505.1:2044493-2046512	dLacZ	dHNS	OK	34.5623	54.7132	1.58303	0.662686	-1.45993	0.144309	0.531781	no
XLOC_000895	XLOC_000895	VC1899	NC_002505.1:2046681-2047833	dLacZ	dHNS	OK	80.6174	103.804	1.28761	0.3647	-0.810277	0.417781	0.807104	no
XLOC_000896	XLOC_000896	nhaB	NC_002505.1:2049551-2051144	dLacZ	dHNS	OK	187.028	172.34	-1.08523	-0.117999	0.278386	0.780716	0.969397	no
XLOC_000897	XLOC_000897	VC1902	NC_002505.1:2051223-2051745	dLacZ	dHNS	OK	79.7839	163.393	2.04794	1.03418	-2.32397	0.0201269	0.175835	no
XLOC_000898	XLOC_000898	VC1905	NC_002505.1:2055530-2056655	dLacZ	dHNS	OK	363.137	422.096	1.16236	0.217057	-0.520417	0.602773	0.906905	no
XLOC_000899	XLOC_000899	VC1909	NC_002505.1:2059193-2059982	dLacZ	dHNS	OK	184.312	157.061	-1.17351	-0.230828	0.520337	0.602829	0.906905	no
XLOC_000900	XLOC_000900	VC1910	NC_002505.1:2060043-2060820	dLacZ	dHNS	OK	147.99	106.872	-1.38474	-0.469614	1.04611	0.295511	0.711216	no
XLOC_000901	XLOC_000901	VC1924,VC1925	NC_002505.1:2075348-2077534	dLacZ	dHNS	OK	46.084	50.3632	1.09286	0.128104	-0.210428	0.833333	0.987131	no
XLOC_000902	XLOC_000902	VC1926	NC_002505.1:2077536-2078877	dLacZ	dHNS	OK	2.88032	4.29647	1.49166	0.576924	-1.24364	0.213633	0.625582	no
XLOC_000903	XLOC_000903	VC1933,VC1934	NC_002505.1:2084345-2086747	dLacZ	dHNS	OK	13.6251	14.9858	1.09987	0.137326	-0.199321	0.842012	0.987512	no
XLOC_000904	XLOC_000904	VC1935	NC_002505.1:2086825-2087584	dLacZ	dHNS	OK	18.9838	41.6519	2.19408	1.13361	-2.47841	0.0131969	0.127253	no
XLOC_000905	XLOC_000905	VC1936	NC_002505.1:2087586-2088519	dLacZ	dHNS	OK	16.701	29.1941	1.74805	0.805744	-1.75663	0.0789807	0.404564	no
XLOC_000906	XLOC_000906	VC1937	NC_002505.1:2088526-2089198	dLacZ	dHNS	OK	14.6734	22.0766	1.50453	0.589312	-1.30071	0.193356	0.605336	no
XLOC_000907	XLOC_000907	VC1938	NC_002505.1:2089287-2089737	dLacZ	dHNS	OK	17.4313	26.7901	1.5369	0.62002	-1.36279	0.17295	0.579581	no
XLOC_000908	XLOC_000908	VC1939	NC_002505.1:2090030-2090651	dLacZ	dHNS	OK	20.5693	30.0391	1.46039	0.546349	-1.23035	0.218566	0.629907	no
XLOC_000909	XLOC_000909	VC1942,VC1943	NC_002505.1:2093522-2094525	dLacZ	dHNS	OK	558.19	527.294	-1.05859	-0.0821488	0.00988155	0.992116	0.999315	no
XLOC_000910	XLOC_000910	VC1944,VC1945	NC_002505.1:2094740-2097148	dLacZ	dHNS	OK	11.7969	289.446	24.5358	4.61681	-8.40014	0	0	yes
XLOC_000911	XLOC_000911	VC1948,VC1949	NC_002505.1:2098270-2100258	dLacZ	dHNS	OK	3.2701	615.241	188.141	7.55567	-4.56062	5.1003e-06	0.000164092	yes
XLOC_000912	XLOC_000912	VC1954	NC_002505.1:2108247-2108349	dLacZ	dHNS	OK	107.588	224.672	2.08826	1.06229	-0.6209	0.534666	0.876261	no
XLOC_000913	XLOC_000913	VC1958	NC_002505.1:2110976-2111102	dLacZ	dHNS	OK	74.8248	348.864	4.66241	2.22108	-3.04013	0.00236472	0.0333855	yes
XLOC_000914	XLOC_000914	minC	NC_002505.1:2111115-2111778	dLacZ	dHNS	OK	131.619	113.249	-1.16221	-0.216866	0.479268	0.631748	0.921635	no
XLOC_000915	XLOC_000915	VC1960	NC_002505.1:2111780-2112611	dLacZ	dHNS	OK	244.049	179.699	-1.3581	-0.44159	1.01741	0.308957	0.722423	no
XLOC_000916	XLOC_000916	minE	NC_002505.1:2112615-2112879	dLacZ	dHNS	OK	234.37	174.036	-1.34668	-0.429405	0.944838	0.344742	0.756064	no
XLOC_000917	XLOC_000917	VC1962	NC_002505.1:2113167-2113659	dLacZ	dHNS	OK	117.569	283.171	2.40855	1.26817	-2.8724	0.00407372	0.052628	no
XLOC_000918	XLOC_000918	VC1965	NC_002505.1:2115272-2115863	dLacZ	dHNS	OK	108.994	98.5085	-1.10644	-0.145929	0.316787	0.751405	0.964508	no
XLOC_000919	XLOC_000919	VC1966	NC_002505.1:2115866-2117747	dLacZ	dHNS	OK	60.2351	46.3759	-1.29884	-0.377229	0.837654	0.402225	0.795658	no
XLOC_000920	XLOC_000920	VC1967	NC_002505.1:2117922-2119977	dLacZ	dHNS	OK	9.20237	9.31562	1.01231	0.0176457	-0.0393464	0.968614	0.999315	no
XLOC_000921	XLOC_000921	VC1970	NC_002505.1:2120586-2121826	dLacZ	dHNS	OK	31.3885	33.7162	1.07416	0.103204	-0.224602	0.822289	0.98504	no
XLOC_000922	XLOC_000922	VC1977	NC_002505.1:2129249-2130464	dLacZ	dHNS	OK	105.097	92.3472	-1.13806	-0.186578	0.422109	0.672946	0.945453	no
XLOC_000923	XLOC_000923	VC1978	NC_002505.1:2130499-2131201	dLacZ	dHNS	OK	23.5567	26.5909	1.1288	0.174791	-0.394397	0.693288	0.94797	no
XLOC_000924	XLOC_000924	VC1979	NC_002505.1:2131257-2133801	dLacZ	dHNS	OK	38.7439	46.1385	1.19086	0.252004	-0.43421	0.664136	0.938594	no
XLOC_000925	XLOC_000925	VC1981,VC1982	NC_002505.1:2131257-2133801	dLacZ	dHNS	OK	173.321	175.852	1.0146	0.020914	-0.00209015	0.998332	0.99997	no
XLOC_000926	XLOC_000926	VC1991	NC_002505.1:2140715-2143757	dLacZ	dHNS	OK	11.7011	20.7359	1.77213	0.82549	-0.282789	0.777339	0.969397	no
XLOC_000927	XLOC_000927	purU	NC_002505.1:2143930-2144764	dLacZ	dHNS	OK	68.5701	97.0912	1.41594	0.50176	-1.12026	0.262604	0.68122	no
XLOC_000928	XLOC_000928	VC1994	NC_002505.1:2147067-2148918	dLacZ	dHNS	OK	117.776	105.035	-1.1213	-0.165181	0.385609	0.699787	0.94797	no
XLOC_000929	XLOC_000929	ansA	NC_002505.1:2149034-2150048	dLacZ	dHNS	OK	357.235	230.756	-1.54811	-0.630504	1.51189	0.130563	0.511743	no
XLOC_000930	XLOC_000930	VC1997	NC_002505.1:2150536-2151361	dLacZ	dHNS	OK	38.4703	38.7502	1.00728	0.0104611	-0.0230307	0.981626	0.999315	no
XLOC_000931	XLOC_000931	VC1999	NC_002505.1:2151970-2152117	dLacZ	dHNS	OK	197.445	140.658	-1.40372	-0.489257	0.906215	0.364822	0.770154	no
XLOC_000932	XLOC_000932	VC2000	NC_002505.1:2152264-2153260	dLacZ	dHNS	OK	4065.09	3361.06	-1.20947	-0.274369	0.856426	0.391762	0.790676	no
XLOC_000933	XLOC_000933	VC2001	NC_002505.1:2153407-2154298	dLacZ	dHNS	OK	92.6348	70.8212	-1.30801	-0.387372	0.850233	0.395196	0.79192	no
XLOC_000934	XLOC_000934	VC2002	NC_002505.1:2154732-2155737	dLacZ	dHNS	OK	31.442	33.9315	1.07918	0.109929	-0.241718	0.808999	0.97793	no
XLOC_000935	XLOC_000935	rrmA	NC_002505.1:2155891-2156710	dLacZ	dHNS	OK	95.5537	68.0497	-1.40418	-0.489724	1.06301	0.287778	0.704945	no
XLOC_000936	XLOC_000936	VC2004	NC_002505.1:2156730-2157708	dLacZ	dHNS	OK	62.704	53.5324	-1.17133	-0.228145	0.486957	0.626289	0.920046	no
XLOC_000937	XLOC_000937	VC2005	NC_002505.1:2157847-2158204	dLacZ	dHNS	OK	50.393	80.5493	1.59842	0.67665	-1.49562	0.134752	0.51752	no
XLOC_000938	XLOC_000938	VC2008	NC_002505.1:2160988-2162434	dLacZ	dHNS	OK	19.3637	19.7083	1.0178	0.0254511	-0.0557347	0.955553	0.999315	no
XLOC_000939	XLOC_000939	VC2011	NC_002505.1:2163876-2164467	dLacZ	dHNS	OK	18.842	32.8565	1.74379	0.80223	-1.8003	0.0718131	0.385367	no
XLOC_000940	XLOC_000940	VC2012	NC_002505.1:2164850-2166434	dLacZ	dHNS	OK	6.38276	8.00244	1.25376	0.32626	-0.716219	0.473856	0.846064	no
XLOC_000941	XLOC_000941	maf	NC_002505.1:2179202-2179784	dLacZ	dHNS	OK	80.8631	63.1403	-1.28069	-0.356922	0.777298	0.436983	0.819189	no
XLOC_000942	XLOC_000942	VC2029	NC_002505.1:2179884-2180985	dLacZ	dHNS	OK	20.3118	18.9571	-1.07146	-0.0995849	0.0239574	0.980887	0.999315	no
XLOC_000943	XLOC_000943	VC2030	NC_002505.1:2181443-2184602	dLacZ	dHNS	OK	523.049	446.582	-1.17123	-0.22802	0.637958	0.523501	0.868436	no
XLOC_000944	XLOC_000944	VC2031	NC_002505.1:2184949-2186515	dLacZ	dHNS	OK	77.9899	35.0146	-2.22735	-1.15533	2.47546	0.0133065	0.127941	no
XLOC_000945	XLOC_000945	VC2032	NC_002505.1:2186632-2187508	dLacZ	dHNS	OK	15.1301	24.7965	1.63889	0.712719	-1.58483	0.113006	0.488523	no
XLOC_000946	XLOC_000946	VC2034	NC_002505.1:2190522-2190630	dLacZ	dHNS	OK	196.989	168.768	-1.16722	-0.223069	0.228665	0.819129	0.983779	no
XLOC_000947	XLOC_000947	VC2035	NC_002505.1:2190928-2191567	dLacZ	dHNS	OK	22.4987	26.7507	1.18899	0.249734	-0.558711	0.576359	0.892734	no
XLOC_000948	XLOC_000948	VC2037	NC_002505.1:2193193-2194639	dLacZ	dHNS	OK	475.715	335.833	-1.41652	-0.502355	1.24242	0.214083	0.626155	no
XLOC_000949	XLOC_000949	VC2040	NC_002505.1:2197126-2197342	dLacZ	dHNS	OK	528.861	493.973	-1.07063	-0.0984552	0.216203	0.828829	0.986575	no
XLOC_000950	XLOC_000950	VC2041	NC_002505.1:2197376-2199179	dLacZ	dHNS	OK	184.971	137.957	-1.34079	-0.423081	1.01047	0.312269	0.723935	no
XLOC_000951	XLOC_000951	tRNA-Pro-3	NC_002505.1:2199242-2199319	dLacZ	dHNS	OK	1068.51	1305.09	1.22141	0.288554	-0.285488	0.77527	0.969397	no
XLOC_000952	XLOC_000952	tRNA-Ser-3	NC_002505.1:2199483-2199574	dLacZ	dHNS	OK	224.261	221.263	-1.01355	-0.0194143	0.0121443	0.990311	0.999315	no
XLOC_000953	XLOC_000953	VC2045	NC_002505.1:2203189-2203774	dLacZ	dHNS	OK	3461.24	2608.91	-1.3267	-0.407846	1.11472	0.264972	0.682823	no
XLOC_000954	XLOC_000954	VC2046	NC_002505.1:2203855-2204392	dLacZ	dHNS	OK	40.7625	39.57	-1.03014	-0.0428359	0.0957654	0.923707	0.999315	no
XLOC_000955	XLOC_000955	VC2047	NC_002505.1:2204760-2205441	dLacZ	dHNS	OK	29.9749	27.2961	-1.09814	-0.135062	0.304395	0.760827	0.965169	no
XLOC_000956	XLOC_000956	VC2071	NC_002505.1:2226755-2227338	dLacZ	dHNS	OK	106.134	128.918	1.21467	0.280567	-0.0518759	0.958628	0.999315	no
XLOC_000957	XLOC_000957	VC2072	NC_002505.1:2227372-2230785	dLacZ	dHNS	OK	32.6352	29.4991	-1.10631	-0.145758	0.295459	0.767643	0.967161	no
XLOC_000958	XLOC_000958	argS	NC_002505.1:2230918-2232718	dLacZ	dHNS	OK	236.702	110.385	-2.14433	-1.10053	2.67131	0.00755554	0.081815	no
XLOC_000959	XLOC_000959	VC2075	NC_002505.1:2232808-2233252	dLacZ	dHNS	OK	59.535	35.4725	-1.67834	-0.747036	1.6886	0.0912958	0.433299	no
XLOC_000960	XLOC_000960	VC2079	NC_002505.1:2236867-2236975	dLacZ	dHNS	OK	450.817	203.434	-2.21604	-1.14798	1.34342	0.179136	0.590533	no
XLOC_000961	XLOC_000961	VC2082,VC2083	NC_002505.1:2241530-2243094	dLacZ	dHNS	OK	99.9641	71.5209	-1.39769	-0.483045	0.862417	0.388458	0.789056	no
XLOC_000962	XLOC_000962	gltA	NC_002505.1:2253160-2254456	dLacZ	dHNS	OK	146.068	346.458	2.3719	1.24604	-2.86723	0.00414082	0.0527714	no
XLOC_000963	XLOC_000963	VC2094	NC_002505.1:2255330-2256104	dLacZ	dHNS	OK	56.6436	59.662	1.05329	0.0748998	-0.163276	0.870301	0.998189	no
XLOC_000964	XLOC_000964	VC2097	NC_002505.1:2258534-2259308	dLacZ	dHNS	OK	112.91	76.308	-1.47966	-0.565265	1.23721	0.21601	0.627145	no
XLOC_000965	XLOC_000965	VC2098	NC_002505.1:2259403-2259625	dLacZ	dHNS	OK	741.84	493.48	-1.50328	-0.588116	1.23129	0.218216	0.62944	no
XLOC_000966	XLOC_000966	VC2099	NC_002505.1:2259673-2260201	dLacZ	dHNS	OK	666.704	431.545	-1.54492	-0.627534	1.48716	0.136972	0.519199	no
XLOC_000967	XLOC_000967	VC2103	NC_002505.1:2261525-2262404	dLacZ	dHNS	OK	12.4256	14.5741	1.17291	0.230089	-0.51986	0.603161	0.906905	no
XLOC_000968	XLOC_000968	fur	NC_002505.1:2263274-2263727	dLacZ	dHNS	OK	857.831	646.255	-1.32739	-0.408591	0.96068	0.336713	0.748834	no
XLOC_000969	XLOC_000969	mnmC	NC_002505.1:2267482-2269507	dLacZ	dHNS	OK	48.9495	32.5652	-1.50312	-0.587964	1.30713	0.191169	0.603183	no
XLOC_000970	XLOC_000970	VC2115	NC_002505.1:2271516-2272140	dLacZ	dHNS	OK	49.4722	50.4775	1.02032	0.0290235	-0.0602976	0.951919	0.999315	no
XLOC_000971	XLOC_000971	VC2117	NC_002505.1:2273404-2274481	dLacZ	dHNS	OK	10.8366	4.27896	-2.53253	-1.34058	0.164503	0.869335	0.997872	no
XLOC_000972	XLOC_000972	VC2119	NC_002505.1:2274535-2275096	dLacZ	dHNS	OK	100.066	69.9781	-1.42996	-0.51597	1.11281	0.265788	0.682823	no
XLOC_000973	XLOC_000973	VC2147	NC_002505.1:2301925-2302636	dLacZ	dHNS	OK	92.4468	79.6555	-1.16058	-0.214851	0.365833	0.71449	0.954255	no
XLOC_000974	XLOC_000974	VC2150	NC_002505.1:2302838-2305368	dLacZ	dHNS	OK	85.899	85.3304	-1.00666	-0.00958164	0.00828411	0.99339	0.999315	no
XLOC_000975	XLOC_000975	VC2152,VC2153,VC2154	NC_002505.1:2302838-2305368	dLacZ	dHNS	OK	202.209	227.784	1.12648	0.171821	-0.195024	0.845374	0.98851	no
XLOC_000976	XLOC_000976	VC2158	NC_002505.1:2307500-2307605	dLacZ	dHNS	OK	242.965	235.072	-1.03358	-0.0476428	0.0495484	0.960482	0.999315	no
XLOC_000977	XLOC_000977	VC2159	NC_002505.1:2307614-2308157	dLacZ	dHNS	OK	171.288	141.027	-1.21458	-0.280453	0.612597	0.540143	0.879495	no
XLOC_000978	XLOC_000978	bcp	NC_002505.1:2308171-2308639	dLacZ	dHNS	OK	219.051	149.218	-1.46799	-0.553847	1.20288	0.229023	0.640973	no
XLOC_000979	XLOC_000979	VC2164	NC_002505.1:2312279-2313734	dLacZ	dHNS	OK	88.1889	151.957	1.72309	0.784998	-1.77907	0.0752278	0.395774	no
XLOC_000980	XLOC_000980	VC2165,VC2166	NC_002505.1:2313756-2314664	dLacZ	dHNS	OK	301.638	416.414	1.38051	0.465202	-0.812243	0.416652	0.806611	no
XLOC_000981	XLOC_000981	VC2167	NC_002505.1:2314666-2315104	dLacZ	dHNS	OK	139.98	156.675	1.11927	0.162553	-0.353131	0.72399	0.957116	no
XLOC_000982	XLOC_000982	VC2171	NC_002505.1:2316512-2317933	dLacZ	dHNS	OK	46.2137	27.9541	-1.6532	-0.725264	1.522	0.12801	0.508696	no
XLOC_000983	XLOC_000983	ipk,lolB	NC_002505.1:2326287-2327792	dLacZ	dHNS	OK	241.921	177.149	-1.36564	-0.449576	0.831252	0.405831	0.799201	no
XLOC_000984	XLOC_000984	VC2183	NC_002505.1:2327822-2328767	dLacZ	dHNS	OK	703.303	320.02	-2.19768	-1.13598	2.78678	0.00532348	0.0640732	no
XLOC_000985	XLOC_000985	VC2184	NC_002505.1:2328935-2329526	dLacZ	dHNS	OK	328.077	190.79	-1.71957	-0.78205	1.78504	0.0742556	0.39251	no
XLOC_000986	XLOC_000986	ychF	NC_002505.1:2329536-2330628	dLacZ	dHNS	OK	452.414	263.696	-1.71567	-0.778771	1.89177	0.0585223	0.350296	no
XLOC_000987	XLOC_000987	tRNA-Met-1	NC_002505.1:2330905-2330982	dLacZ	dHNS	OK	14961.8	8944.58	-1.67272	-0.742199	1.2281	0.219411	0.630019	no
XLOC_000988	XLOC_000988	tRNA-Leu-2	NC_002505.1:2331010-2331096	dLacZ	dHNS	OK	20992.2	10148.3	-2.06854	-1.04861	1.91354	0.0556794	0.343733	no
XLOC_000989	XLOC_000989	tRNA-Leu-3	NC_002505.1:2331120-2331205	dLacZ	dHNS	OK	15463.7	8785.24	-1.76019	-0.815727	1.45876	0.14463	0.531795	no
XLOC_000990	XLOC_000990	tRNA-Gln-1	NC_002505.1:2331232-2331307	dLacZ	dHNS	OK	11826	7300.02	-1.62	-0.695994	1.09551	0.273292	0.68962	no
XLOC_000991	XLOC_000991	tRNA-Met-2	NC_002505.1:2331384-2331461	dLacZ	dHNS	OK	20478.9	12494.2	-1.63907	-0.712875	1.23338	0.217435	0.628813	no
XLOC_000992	XLOC_000992	tRNA-Leu-4	NC_002505.1:2331484-2331570	dLacZ	dHNS	OK	15972.6	9079.27	-1.75924	-0.814949	1.41158	0.158075	0.551165	no
XLOC_000993	XLOC_000993	tRNA-Gln-2	NC_002505.1:2331587-2331662	dLacZ	dHNS	OK	11826	7300.02	-1.62	-0.695994	1.09551	0.273292	0.68962	no
XLOC_000994	XLOC_000994	tRNA-Leu-5	NC_002505.1:2331703-2331788	dLacZ	dHNS	OK	11676.8	5921.78	-1.97184	-0.979536	1.70189	0.0887762	0.428019	no
XLOC_000995	XLOC_000995	tRNA-Gln-3	NC_002505.1:2331814-2331889	dLacZ	dHNS	OK	16945.8	7776.84	-2.17901	-1.12368	1.77373	0.0761072	0.398521	no
XLOC_000996	XLOC_000996	tRNA-Leu-6	NC_002505.1:2331930-2332015	dLacZ	dHNS	OK	11676.8	5921.78	-1.97184	-0.979536	1.70189	0.0887762	0.428019	no
XLOC_000997	XLOC_000997	tRNA-Met-3	NC_002505.1:2332040-2332117	dLacZ	dHNS	OK	14961.8	8944.58	-1.67272	-0.742199	1.2281	0.219411	0.630019	no
XLOC_000998	XLOC_000998	tRNA-Leu-7	NC_002505.1:2332139-2332225	dLacZ	dHNS	OK	15972.6	9079.27	-1.75924	-0.814949	1.41158	0.158075	0.551165	no
XLOC_000999	XLOC_000999	tRNA-Gln-4	NC_002505.1:2332242-2332317	dLacZ	dHNS	OK	17287.8	7875.17	-2.19523	-1.13437	1.85488	0.0636134	0.364518	no
XLOC_001000	XLOC_001000	tRNA-Leu-8	NC_002505.1:2332360-2332445	dLacZ	dHNS	OK	11676.8	5921.78	-1.97184	-0.979536	1.70189	0.0887762	0.428019	no
XLOC_001001	XLOC_001001	tRNA-Gln-5	NC_002505.1:2332483-2332558	dLacZ	dHNS	OK	11826	7300.02	-1.62	-0.695994	1.09551	0.273292	0.68962	no
XLOC_001002	XLOC_001002	tRNA-Leu-9	NC_002505.1:2332599-2332684	dLacZ	dHNS	OK	11676.8	5921.78	-1.97184	-0.979536	1.70189	0.0887762	0.428019	no
XLOC_001003	XLOC_001003	VC2186	NC_002505.1:2332844-2334101	dLacZ	dHNS	OK	44.5624	5.93975	-7.5024	-2.90735	0.103916	0.917236	0.999315	no
XLOC_001004	XLOC_001004	flgA	NC_002505.1:2349042-2349810	dLacZ	dHNS	OK	99.9919	94.8646	-1.05405	-0.0759413	0.167034	0.867343	0.997752	no
XLOC_001005	XLOC_001005	VC2204	NC_002505.1:2349940-2350264	dLacZ	dHNS	OK	285.506	303.112	1.06167	0.086328	-0.190237	0.849123	0.989073	no
XLOC_001006	XLOC_001006	VC2205	NC_002505.1:2350361-2350793	dLacZ	dHNS	OK	143.25	134.431	-1.0656	-0.091668	0.200251	0.841285	0.987512	no
XLOC_001007	XLOC_001007	VC2208	NC_002505.1:2352143-2353277	dLacZ	dHNS	OK	67.7039	49.8019	-1.35946	-0.443039	0.966474	0.333807	0.745641	no
XLOC_001008	XLOC_001008	VC2212	NC_002505.1:2364506-2365205	dLacZ	dHNS	OK	17.237	35.2056	2.04244	1.03029	-2.29119	0.0219524	0.18834	no
XLOC_001009	XLOC_001009	VC2215,VC2216	NC_002505.1:2368151-2371348	dLacZ	dHNS	OK	114.824	88.9823	-1.29041	-0.367829	0.518271	0.604269	0.906905	no
XLOC_001010	XLOC_001010	VC2218	NC_002505.1:2374168-2374282	dLacZ	dHNS	OK	26.8095	18.8019	-1.42589	-0.511862	0.202731	0.839346	0.987232	no
XLOC_001011	XLOC_001011	VC2220	NC_002505.1:2374552-2375449	dLacZ	dHNS	OK	13.0382	13.8454	1.06191	0.0866597	-0.193935	0.846227	0.988989	no
XLOC_001012	XLOC_001012	VC2221	NC_002505.1:2375929-2376070	dLacZ	dHNS	OK	116.06	320.501	2.76151	1.46546	-2.6759	0.00745288	0.0817618	no
XLOC_001013	XLOC_001013	VC2222	NC_002505.1:2376251-2376830	dLacZ	dHNS	OK	117.835	85.8332	-1.37284	-0.457159	0.984127	0.325053	0.734642	no
XLOC_001014	XLOC_001014	VC2223	NC_002505.1:2376859-2377882	dLacZ	dHNS	OK	146.597	87.6222	-1.67306	-0.742483	1.6893	0.0911615	0.433276	no
XLOC_001015	XLOC_001015	VC2226	NC_002505.1:2380541-2381582	dLacZ	dHNS	OK	24.2221	30.7444	1.26927	0.344	-0.752549	0.451721	0.82865	no
XLOC_001016	XLOC_001016	purN	NC_002505.1:2381584-2382223	dLacZ	dHNS	OK	29.4543	25.4298	-1.15826	-0.211961	0.475737	0.634262	0.921635	no
XLOC_001017	XLOC_001017	VC2228	NC_002505.1:2382241-2382349	dLacZ	dHNS	OK	4821.77	3492.24	-1.38071	-0.465409	0.907836	0.363965	0.770154	no
XLOC_001018	XLOC_001018	fadE	NC_002505.1:2384164-2386609	dLacZ	dHNS	OK	6.90472	9.63265	1.39508	0.48035	-1.0458	0.295656	0.711216	no
XLOC_001019	XLOC_001019	rnhA	NC_002505.1:2388823-2389294	dLacZ	dHNS	OK	103.194	74.5987	-1.38332	-0.468133	1.02574	0.305016	0.720336	no
XLOC_001020	XLOC_001020	VC2236	NC_002505.1:2390139-2390898	dLacZ	dHNS	OK	76.5077	65.0795	-1.1756	-0.233402	0.505362	0.613304	0.912863	no
XLOC_001021	XLOC_001021	VC2237	NC_002505.1:2390969-2392568	dLacZ	dHNS	OK	93.085	76.1326	-1.22267	-0.290035	0.662503	0.507649	0.859797	no
XLOC_001022	XLOC_001022	VC2243	NC_002505.1:2395255-2396650	dLacZ	dHNS	OK	481.189	200.245	-2.403	-1.26483	0.13181	0.895135	0.999315	no
XLOC_001023	XLOC_001023	VC2261	NC_002505.1:2416459-2417302	dLacZ	dHNS	OK	343.506	202.758	-1.69417	-0.760573	1.7985	0.0720979	0.385367	no
XLOC_001024	XLOC_001024	VC2262	NC_002505.1:2417391-2420037	dLacZ	dHNS	OK	41.0716	39.0369	-1.05212	-0.0733041	0.165054	0.868901	0.997752	no
XLOC_001025	XLOC_001025	VC2264	NC_002505.1:2420282-2420696	dLacZ	dHNS	OK	55.6648	56.2817	1.01108	0.0158997	-0.0357641	0.97147	0.999315	no
XLOC_001026	XLOC_001026	VC2279	NC_002505.1:2433922-2435527	dLacZ	dHNS	OK	298.944	227.065	-1.31656	-0.396773	0.967389	0.33335	0.74558	no
XLOC_001027	XLOC_001027	VC2280,VC2281,VC2282	NC_002505.1:2435760-2438154	dLacZ	dHNS	OK	241.317	131.101	-1.8407	-0.880254	1.41985	0.155652	0.547583	no
XLOC_001028	XLOC_001028	VC2284	NC_002505.1:2439636-2441252	dLacZ	dHNS	OK	471.038	425.488	-1.10705	-0.146726	0.0142194	0.988655	0.999315	no
XLOC_001029	XLOC_001029	VC2297,VC2298,VC2299	NC_002505.1:2451621-2454030	dLacZ	dHNS	OK	662.566	671.335	1.01323	0.018969	-0.0352198	0.971904	0.999315	no
XLOC_001030	XLOC_001030	VC2300	NC_002505.1:2454098-2455487	dLacZ	dHNS	OK	104.294	98.2378	-1.06165	-0.086302	0.19237	0.847453	0.989073	no
XLOC_001031	XLOC_001031	VC2304	NC_002505.1:2457576-2457687	dLacZ	dHNS	OK	31.722	54.7905	1.72721	0.788441	-0.406941	0.684051	0.94797	no
XLOC_001032	XLOC_001032	VC2305	NC_002505.1:2457745-2458725	dLacZ	dHNS	OK	1320.89	571.415	-2.31161	-1.2089	3.04279	0.002344	0.0332331	yes
XLOC_001033	XLOC_001033	VC2307,VC2308,VC2309	NC_002505.1:2458774-2461465	dLacZ	dHNS	OK	194.973	88.5084	-2.20288	-1.13939	1.92307	0.0544714	0.338775	no
XLOC_001034	XLOC_001034	VC2313	NC_002505.1:2462886-2464468	dLacZ	dHNS	OK	185.574	154.962	-1.19755	-0.260082	0.0161212	0.987138	0.999315	no
XLOC_001035	XLOC_001035	VC2316	NC_002505.1:2464703-2466212	dLacZ	dHNS	OK	6.29908	6.00422	-1.04911	-0.069164	0.151517	0.879568	0.999315	no
XLOC_001036	XLOC_001036	VC2318	NC_002505.1:2466300-2466486	dLacZ	dHNS	OK	74.9991	52.5147	-1.42815	-0.514151	1.00312	0.315804	0.730031	no
XLOC_001037	XLOC_001037	VC2324,VC2325	NC_002505.1:2477287-2478267	dLacZ	dHNS	OK	590.459	346.342	-1.70484	-0.76964	0.165015	0.868933	0.997752	no
XLOC_001038	XLOC_001038	VC2326	NC_002505.1:2478317-2478626	dLacZ	dHNS	OK	492.459	432.05	-1.13982	-0.188804	0.41776	0.676123	0.946129	no
XLOC_001039	XLOC_001039	VC2328,VC2329	NC_002505.1:2478919-2480064	dLacZ	dHNS	OK	924.924	665.263	-1.39031	-0.475409	0.145601	0.884237	0.999315	no
XLOC_001040	XLOC_001040	VC2333	NC_002505.1:2482788-2484240	dLacZ	dHNS	OK	151.509	128.086	-1.18287	-0.242293	0.565384	0.571813	0.891703	no
XLOC_001041	XLOC_001041	VC2334,VC2335	NC_002505.1:2484429-2486325	dLacZ	dHNS	OK	110.074	103.026	-1.06841	-0.0954614	0.159659	0.87315	0.998189	no
XLOC_001042	XLOC_001042	VC2337	NC_002505.1:2486483-2487491	dLacZ	dHNS	OK	69.5693	86.8742	1.24874	0.320478	-0.703384	0.481816	0.847529	no
XLOC_001043	XLOC_001043	VC2339	NC_002505.1:2490958-2492101	dLacZ	dHNS	OK	17.4988	16.1899	-1.08085	-0.112164	0.250126	0.80249	0.976767	no
XLOC_001044	XLOC_001044	VC2340	NC_002505.1:2492236-2493391	dLacZ	dHNS	OK	10.5982	11.3125	1.0674	0.094092	-0.212676	0.83158	0.98669	no
XLOC_001045	XLOC_001045	VC2341	NC_002505.1:2493590-2495282	dLacZ	dHNS	OK	11.9678	12.4162	1.03747	0.0530732	-0.117243	0.906668	0.999315	no
XLOC_001046	XLOC_001046	VC2344	NC_002505.1:2499260-2501600	dLacZ	dHNS	OK	78.5484	77.28	-1.01641	-0.0234871	0.0543549	0.956652	0.999315	no
XLOC_001047	XLOC_001047	VC2346	NC_002505.1:2502824-2503511	dLacZ	dHNS	OK	83.6336	63.4498	-1.31811	-0.398466	0.858323	0.390714	0.790676	no
XLOC_001048	XLOC_001048	VC2351	NC_002505.1:2507951-2508140	dLacZ	dHNS	OK	237.614	170.132	-1.39664	-0.481969	1.05368	0.292031	0.708069	no
XLOC_001049	XLOC_001049	VC2357	NC_002505.1:2513866-2514100	dLacZ	dHNS	OK	51.1416	86.1361	1.68427	0.75212	-1.53556	0.124645	0.505991	no
XLOC_001050	XLOC_001050	VC2361	NC_002505.1:2517139-2517517	dLacZ	dHNS	OK	295.846	486.205	1.64344	0.716717	-1.58708	0.112494	0.486941	no
XLOC_001051	XLOC_001051	VC2365	NC_002505.1:2522857-2523825	dLacZ	dHNS	OK	41.3974	60.2187	1.45465	0.540671	-0.804285	0.421232	0.809567	no
XLOC_001052	XLOC_001052	VC2368	NC_002505.1:2524549-2525266	dLacZ	dHNS	OK	661.699	435.624	-1.51897	-0.603094	1.45748	0.144983	0.532505	no
XLOC_001053	XLOC_001053	VC2373	NC_002505.1:2531064-2535657	dLacZ	dHNS	OK	22.2973	19.0806	-1.16858	-0.224758	0.49038	0.623865	0.920046	no
XLOC_001054	XLOC_001054	gltD	NC_002505.1:2535657-2537127	dLacZ	dHNS	OK	21.0528	20.5414	-1.0249	-0.035474	0.0752422	0.940022	0.999315	no
XLOC_001055	XLOC_001055	VC2375	NC_002505.1:2537160-2537271	dLacZ	dHNS	OK	15.861	35.0082	2.20719	1.14221	-0.500327	0.616845	0.915059	no
XLOC_001056	XLOC_001056	gltB	NC_002505.1:2537654-2542118	dLacZ	dHNS	OK	49.1656	84.6338	1.7214	0.783586	-1.8351	0.0664905	0.371696	no
XLOC_001057	XLOC_001057	gltD	NC_002505.1:2542133-2543549	dLacZ	dHNS	OK	27.8774	44.5702	1.59879	0.676985	-1.46717	0.14233	0.529153	no
XLOC_001058	XLOC_001058	VC2378	NC_002505.1:2543735-2544170	dLacZ	dHNS	OK	53.7879	79.7199	1.48212	0.567659	-1.24476	0.213222	0.625582	no
XLOC_001059	XLOC_001059	VC2379	NC_002505.1:2544257-2544953	dLacZ	dHNS	OK	241.813	176.355	-1.37117	-0.455404	1.02649	0.30466	0.720336	no
XLOC_001060	XLOC_001060	VC2380	NC_002505.1:2544965-2545919	dLacZ	dHNS	OK	77.1434	45.9583	-1.67855	-0.747219	1.59304	0.11115	0.484888	no
XLOC_001061	XLOC_001061	VC2381,VC2382	NC_002505.1:2545919-2547453	dLacZ	dHNS	OK	93.7484	69.8692	-1.34177	-0.424138	0.761704	0.446237	0.824466	no
XLOC_001062	XLOC_001062	VC2383	NC_002505.1:2547604-2549180	dLacZ	dHNS	OK	13.6083	39.3491	2.89155	1.53184	-2.14283	0.032127	0.244978	no
XLOC_001063	XLOC_001063	VC2385	NC_002505.1:2549641-2550613	dLacZ	dHNS	OK	256.993	407.786	1.58676	0.666086	-1.52511	0.127232	0.508696	no
XLOC_001064	XLOC_001064	VC2386	NC_002505.1:2550613-2552236	dLacZ	dHNS	OK	261.895	558.165	2.13125	1.0917	-2.58472	0.00974591	0.100048	no
XLOC_001065	XLOC_001065	VC2387	NC_002505.1:2552248-2552866	dLacZ	dHNS	OK	209.045	593.682	2.83997	1.50588	-3.26985	0.00107604	0.0176491	yes
XLOC_001066	XLOC_001066	VC2388	NC_002505.1:2553476-2553959	dLacZ	dHNS	OK	32.2315	77.8538	2.41546	1.2723	-2.78444	0.00536199	0.0640758	no
XLOC_001067	XLOC_001067	VC2393	NC_002505.1:2559841-2563101	dLacZ	dHNS	OK	33.8209	21.9181	-1.54306	-0.625793	0.0422881	0.966269	0.999315	no
XLOC_001068	XLOC_001068	VC2395	NC_002505.1:2563454-2563928	dLacZ	dHNS	OK	52.4541	45.3711	-1.15611	-0.209284	0.47116	0.637526	0.922556	no
XLOC_001069	XLOC_001069	VC2411	NC_002505.1:2581101-2582719	dLacZ	dHNS	OK	1053.38	755.949	-1.39345	-0.478661	0.0512856	0.959098	0.999315	no
XLOC_001070	XLOC_001070	VC2416	NC_002505.1:2588858-2590763	dLacZ	dHNS	OK	35.1402	43.0759	1.22583	0.293758	-0.651433	0.514767	0.864664	no
XLOC_001071	XLOC_001071	VC2420	NC_002505.1:2594420-2594939	dLacZ	dHNS	OK	193.606	156.651	-1.23591	-0.30557	0.675029	0.499658	0.854088	no
XLOC_001072	XLOC_001072	VC2422	NC_002505.1:2596057-2596948	dLacZ	dHNS	OK	86.7737	48.9365	-1.77319	-0.826346	1.7716	0.0764606	0.399122	no
XLOC_001073	XLOC_001073	VC2423,VC2424	NC_002505.1:2597150-2599342	dLacZ	dHNS	OK	31.2272	25.8574	-1.20767	-0.272225	0.467487	0.640152	0.922556	no
XLOC_001074	XLOC_001074	VC2425	NC_002505.1:2599384-2600611	dLacZ	dHNS	OK	3.1531	2.78946	-1.13036	-0.176787	0.371679	0.710132	0.9508	no
XLOC_001075	XLOC_001075	VC2426,coaE	NC_002505.1:2600668-2602149	dLacZ	dHNS	OK	128.524	102.252	-1.25693	-0.329913	0.591065	0.554477	0.886709	no
XLOC_001076	XLOC_001076	VC2428	NC_002505.1:2602180-2602921	dLacZ	dHNS	OK	192.186	150.389	-1.27793	-0.353806	0.799453	0.424028	0.810669	no
XLOC_001077	XLOC_001077	VC2429	NC_002505.1:2603062-2603260	dLacZ	dHNS	OK	158.235	128.075	-1.23549	-0.305081	0.66127	0.508439	0.86008	no
XLOC_001078	XLOC_001078	tolC	NC_002505.1:2610549-2611866	dLacZ	dHNS	OK	435.114	400.777	-1.08568	-0.118594	0.292337	0.770029	0.967161	no
XLOC_001079	XLOC_001079	VC2441	NC_002505.1:2619892-2620579	dLacZ	dHNS	OK	619.911	370.639	-1.67255	-0.742048	1.78244	0.0746778	0.393499	no
XLOC_001080	XLOC_001080	VC2442	NC_002505.1:2620682-2621984	dLacZ	dHNS	OK	432.162	200.226	-2.15837	-1.10994	2.69352	0.00707016	0.0791196	no
XLOC_001081	XLOC_001081	VC2443	NC_002505.1:2622150-2622759	dLacZ	dHNS	OK	200.816	183.415	-1.09487	-0.13076	0.292497	0.769907	0.967161	no
XLOC_001082	XLOC_001082	cca	NC_002505.1:2625302-2626514	dLacZ	dHNS	OK	26.0805	17.4995	-1.49036	-0.575656	1.27726	0.201511	0.617384	no
XLOC_001083	XLOC_001083	VC2449	NC_002505.1:2629718-2629859	dLacZ	dHNS	OK	123.386	151.555	1.2283	0.296659	-0.51269	0.608168	0.907918	no
XLOC_001084	XLOC_001084	VC2453	NC_002505.1:2634596-2639063	dLacZ	dHNS	OK	30.8843	25.1173	-1.2296	-0.298193	0.581205	0.561102	0.889243	no
XLOC_001085	XLOC_001085	VC2469	NC_002505.1:2650076-2651858	dLacZ	dHNS	OK	126.718	140.575	1.10935	0.149722	-0.343948	0.730885	0.957568	no
XLOC_001086	XLOC_001086	VC2472	NC_002505.1:2652689-2653661	dLacZ	dHNS	OK	173.738	96.9975	-1.79116	-0.840896	1.91883	0.0550059	0.341465	no
XLOC_001087	XLOC_001087	VC2473	NC_002505.1:2654267-2654501	dLacZ	dHNS	OK	102.36	130.183	1.27182	0.346893	-0.743231	0.457342	0.833478	no
XLOC_001088	XLOC_001088	VC2478	NC_002505.1:2657887-2658196	dLacZ	dHNS	OK	898.648	568.404	-1.581	-0.66084	1.50232	0.133015	0.515124	no
XLOC_001089	XLOC_001089	VC2479	NC_002505.1:2658395-2658980	dLacZ	dHNS	OK	115.675	49.0396	-2.35881	-1.23806	2.65871	0.00784401	0.0839669	no
XLOC_001090	XLOC_001090	VC2480	NC_002505.1:2659089-2659746	dLacZ	dHNS	OK	241.314	128.984	-1.87088	-0.90372	2.03649	0.0417015	0.286524	no
XLOC_001091	XLOC_001091	VC2481	NC_002505.1:2659999-2661229	dLacZ	dHNS	OK	81.6034	81.782	1.00219	0.00315405	-0.0069853	0.994427	0.999315	no
XLOC_001092	XLOC_001092	VC2490	NC_002505.1:2670175-2671726	dLacZ	dHNS	OK	41.2648	65.3884	1.5846	0.664121	-1.47627	0.139871	0.524992	no
XLOC_001093	XLOC_001093	VC2491	NC_002505.1:2671837-2672929	dLacZ	dHNS	OK	69.5229	113.811	1.63703	0.711073	-1.58126	0.113819	0.488883	no
XLOC_001094	XLOC_001094	VC2492	NC_002505.1:2672986-2674390	dLacZ	dHNS	OK	66.8554	109.763	1.6418	0.715273	-1.60271	0.109	0.479325	no
XLOC_001095	XLOC_001095	leuD	NC_002505.1:2674405-2675008	dLacZ	dHNS	OK	71.4765	110.677	1.54844	0.630813	-1.41987	0.155646	0.547583	no
XLOC_001096	XLOC_001096	VC2494	NC_002505.1:2675108-2675900	dLacZ	dHNS	OK	7.10126	6.50525	-1.09162	-0.126469	0.274946	0.783357	0.969397	no
XLOC_001097	XLOC_001097	VC2498	NC_002505.1:2683603-2684086	dLacZ	dHNS	OK	59.6515	42.7186	-1.39638	-0.481694	1.08244	0.279057	0.699066	no
XLOC_001098	XLOC_001098	VC2501	NC_002505.1:2686559-2688071	dLacZ	dHNS	OK	366.695	270.867	-1.35378	-0.436995	1.07297	0.283285	0.700572	no
XLOC_001099	XLOC_001099	VC2502	NC_002505.1:2688154-2688604	dLacZ	dHNS	OK	60.4494	33.8243	-1.78716	-0.837667	1.8847	0.0594704	0.353956	no
XLOC_001100	XLOC_001100	valS	NC_002505.1:2688697-2691559	dLacZ	dHNS	OK	638.75	372.991	-1.71251	-0.776108	2.17375	0.0297239	0.229691	no
XLOC_001101	XLOC_001101	VC2507	NC_002505.1:2696818-2698195	dLacZ	dHNS	OK	8.23347	9.16187	1.11276	0.154142	-0.348286	0.727626	0.957568	no
XLOC_001102	XLOC_001102	VC2508	NC_002505.1:2698344-2699349	dLacZ	dHNS	OK	2.50754	1.72796	-1.45116	-0.537206	1.05763	0.290222	0.706706	no
XLOC_001103	XLOC_001103	VC2509,pyrB	NC_002505.1:2699446-2700528	dLacZ	dHNS	OK	1530.22	951.199	-1.60873	-0.685923	0.0890388	0.929051	0.999315	no
XLOC_001104	XLOC_001104	VC2511	NC_002505.1:2700539-2701007	dLacZ	dHNS	OK	93.9618	32.4769	-2.89319	-1.53266	3.41972	0.000626863	0.0109244	yes
XLOC_001105	XLOC_001105	VC2512	NC_002505.1:2701111-2701501	dLacZ	dHNS	OK	892.204	610.723	-1.4609	-0.546855	1.27197	0.203383	0.618802	no
XLOC_001106	XLOC_001106	VC2522	NC_002505.1:2707505-2708504	dLacZ	dHNS	OK	142.46	82.6554	-1.72354	-0.785375	1.75456	0.079335	0.404564	no
XLOC_001107	XLOC_001107	VC2523,VC2524,VC2525,VC2527	NC_002505.1:2708553-2711126	dLacZ	dHNS	OK	669.814	548.534	-1.2211	-0.288181	0.509318	0.610529	0.909638	no
XLOC_001108	XLOC_001108	VC2528	NC_002505.1:2711128-2711854	dLacZ	dHNS	OK	218.413	188.853	-1.15652	-0.209795	0.475763	0.634243	0.921635	no
XLOC_001109	XLOC_001109	VC2529	NC_002505.1:2711909-2713373	dLacZ	dHNS	OK	254.091	226.745	-1.1206	-0.164279	0.395406	0.692543	0.94797	no
XLOC_001110	XLOC_001110	VC2530	NC_002505.1:2713397-2713685	dLacZ	dHNS	OK	342.687	341.363	-1.00388	-0.00558206	0.0121204	0.99033	0.999315	no
XLOC_001111	XLOC_001111	VC2531	NC_002505.1:2713687-2714134	dLacZ	dHNS	OK	305.028	246.31	-1.23839	-0.308464	0.688028	0.491435	0.851144	no
XLOC_001112	XLOC_001112	VC2532	NC_002505.1:2714146-2715007	dLacZ	dHNS	OK	282.179	212.865	-1.32562	-0.406674	0.946995	0.343641	0.755776	no
XLOC_001113	XLOC_001113	VC2533	NC_002505.1:2715015-2715294	dLacZ	dHNS	OK	99.6587	66.5968	-1.49645	-0.581544	1.28297	0.199504	0.613548	no
XLOC_001114	XLOC_001114	VC2534	NC_002505.1:2715454-2716816	dLacZ	dHNS	OK	103.082	72.1558	-1.4286	-0.514605	1.16724	0.243112	0.655914	no
XLOC_001115	XLOC_001115	VC2536	NC_002505.1:2718329-2718911	dLacZ	dHNS	OK	413.038	277.714	-1.48728	-0.572676	1.31589	0.188211	0.600337	no
XLOC_001116	XLOC_001116	VC2543	NC_002505.1:2723239-2724847	dLacZ	dHNS	OK	7.35564	5.44561	-1.35075	-0.433757	0.0842683	0.932843	0.999315	no
XLOC_001117	XLOC_001117	VC2544	NC_002505.1:2724900-2725911	dLacZ	dHNS	OK	167.868	125.506	-1.33753	-0.419572	0.960972	0.336566	0.748834	no
XLOC_001118	XLOC_001118	VC2545	NC_002505.1:2726080-2726611	dLacZ	dHNS	OK	1704.44	730.456	-2.33339	-1.22242	3.0267	0.00247239	0.0346134	yes
XLOC_001119	XLOC_001119	VC2549	NC_002505.1:2732683-2733322	dLacZ	dHNS	OK	51.2378	48.4767	-1.05696	-0.079918	0.176365	0.860007	0.993984	no
XLOC_001120	XLOC_001120	VC2550	NC_002505.1:2733403-2733955	dLacZ	dHNS	OK	111.579	171.861	1.54026	0.623178	-1.38985	0.164574	0.563627	no
XLOC_001121	XLOC_001121	VC2551	NC_002505.1:2734172-2734478	dLacZ	dHNS	OK	102.121	89.0723	-1.1465	-0.197236	0.442865	0.657863	0.933591	no
XLOC_001122	XLOC_001122	VC2552	NC_002505.1:2734526-2735255	dLacZ	dHNS	OK	77.2013	68.7065	-1.12364	-0.168179	0.363482	0.716245	0.954423	no
XLOC_001123	XLOC_001123	VC2553,VC2554	NC_002505.1:2735336-2737309	dLacZ	dHNS	OK	59.9222	49.5698	-1.20884	-0.273631	0.465356	0.641676	0.922556	no
XLOC_001124	XLOC_001124	VC2555	NC_002505.1:2737361-2737883	dLacZ	dHNS	OK	83.0685	72.0111	-1.15355	-0.206082	0.449297	0.653217	0.930862	no
XLOC_001125	XLOC_001125	VC2556,VC2557	NC_002505.1:2738193-2739092	dLacZ	dHNS	OK	75.4348	82.0847	1.08815	0.121883	-0.211372	0.832597	0.987131	no
XLOC_001126	XLOC_001126	cpdB	NC_002505.1:2743381-2745427	dLacZ	dHNS	OK	106.228	103.899	-1.02242	-0.0319811	0.0743349	0.940744	0.999315	no
XLOC_001127	XLOC_001127	VC2563	NC_002505.1:2745546-2746116	dLacZ	dHNS	OK	29.9476	22.2131	-1.3482	-0.431027	0.97284	0.330633	0.742329	no
XLOC_001128	XLOC_001128	VC2565	NC_002505.1:2747726-2748176	dLacZ	dHNS	OK	42.349	35.0775	-1.2073	-0.271783	0.615835	0.538003	0.877698	no
XLOC_001129	XLOC_001129	VC2566	NC_002505.1:2748178-2749510	dLacZ	dHNS	OK	88.181	66.3813	-1.3284	-0.409692	0.600709	0.548034	0.883296	no
XLOC_001130	XLOC_001130	VC2568	NC_002505.1:2749720-2750350	dLacZ	dHNS	OK	749.528	558.922	-1.34102	-0.423336	1.02155	0.306992	0.722156	no
XLOC_001131	XLOC_001131	VC2569	NC_002505.1:2750485-2750968	dLacZ	dHNS	OK	325.764	220.853	-1.47503	-0.560737	1.24598	0.212771	0.625582	no
XLOC_001132	XLOC_001132	VC2600	NC_002505.1:2768611-2770480	dLacZ	dHNS	OK	51.4462	22.9339	-2.24324	-1.16559	2.45226	0.0141964	0.133675	no
XLOC_001133	XLOC_001133	VC2608	NC_002505.1:2777244-2779239	dLacZ	dHNS	OK	154.598	102.982	-1.50121	-0.586124	1.40042	0.161386	0.557849	no
XLOC_001134	XLOC_001134	VC2609,VC2610	NC_002505.1:2779239-2780711	dLacZ	dHNS	OK	292.844	288.315	-1.01571	-0.0224865	0.0396993	0.968333	0.999315	no
XLOC_001135	XLOC_001135	VC2612	NC_002505.1:2780838-2781048	dLacZ	dHNS	OK	77.6854	80.5732	1.03717	0.0526564	-0.11045	0.912052	0.999315	no
XLOC_001136	XLOC_001136	VC2613	NC_002505.1:2781144-2782014	dLacZ	dHNS	OK	39.8823	49.4046	1.23876	0.308898	-0.682192	0.495117	0.851976	no
XLOC_001137	XLOC_001137	VC2614	NC_002505.1:2782256-2782889	dLacZ	dHNS	OK	783.757	660.481	-1.18665	-0.246889	0.597171	0.550393	0.884895	no
XLOC_001138	XLOC_001138	rimO	NC_002505.1:2788971-2790384	dLacZ	dHNS	OK	162.489	62.4559	-2.60166	-1.37943	3.22437	0.0012625	0.0202121	yes
XLOC_001139	XLOC_001139	VC2635	NC_002505.1:2805703-2808211	dLacZ	dHNS	OK	127.793	98.155	-1.30195	-0.380679	0.910234	0.362699	0.768582	no
XLOC_001140	XLOC_001140	VC2637	NC_002505.1:2809305-2810049	dLacZ	dHNS	OK	22.0266	15.0287	-1.46564	-0.551526	1.24468	0.21325	0.625582	no
XLOC_001141	XLOC_001141	VC2638	NC_002505.1:2810120-2811679	dLacZ	dHNS	OK	22.8331	20.5391	-1.11169	-0.152753	0.331474	0.740286	0.960449	no
XLOC_001142	XLOC_001142	VC2640	NC_002505.1:2811800-2812064	dLacZ	dHNS	OK	37.7119	37.7661	1.00144	0.00207448	-0.00438601	0.9965	0.99997	no
XLOC_001143	XLOC_001143	VC2645	NC_002505.1:2817168-2818305	dLacZ	dHNS	OK	26.8429	26.8132	-1.00111	-0.00159954	0.00351646	0.997194	0.99997	no
XLOC_001144	XLOC_001144	VC2646	NC_002505.1:2818511-2821142	dLacZ	dHNS	OK	80.4062	109.64	1.36358	0.447389	-1.04353	0.296704	0.711216	no
XLOC_001145	XLOC_001145	VC2647,VC2648	NC_002505.1:2821500-2822117	dLacZ	dHNS	OK	372.6	299.756	-1.24301	-0.313841	0.117976	0.906087	0.999315	no
XLOC_001146	XLOC_001146	VC2650	NC_002505.1:2822155-2824084	dLacZ	dHNS	OK	103.788	98.2003	-1.0569	-0.0798456	0.0476578	0.961989	0.999315	no
XLOC_001147	XLOC_001147	VC2652	NC_002505.1:2824216-2824738	dLacZ	dHNS	OK	125.436	119.567	-1.04909	-0.0691248	0.013374	0.989329	0.999315	no
XLOC_001148	XLOC_001148	VC2656,VC2657	NC_002505.1:2826751-2829318	dLacZ	dHNS	OK	378.904	377.314	-1.00421	-0.00606644	0.0111978	0.991066	0.999315	no
XLOC_001149	XLOC_001149	VC2658,VC2659	NC_002505.1:2829320-2830077	dLacZ	dHNS	OK	372.899	237.044	-1.57312	-0.653631	1.11254	0.265905	0.682823	no
XLOC_001150	XLOC_001150	VC2661	NC_002505.1:2830789-2831812	dLacZ	dHNS	OK	148.322	144.031	-1.02979	-0.0423539	0.0962685	0.923307	0.999315	no
XLOC_001151	XLOC_001151	VC2666	NC_002505.1:2834957-2835575	dLacZ	dHNS	OK	65.5928	52.5285	-1.24871	-0.320438	0.69106	0.489528	0.851144	no
XLOC_001152	XLOC_001152	VC2667	NC_002505.1:2835713-2836073	dLacZ	dHNS	OK	42.2812	36.9033	-1.14573	-0.196264	0.437405	0.661818	0.936922	no
XLOC_001153	XLOC_001153	tpiA	NC_002505.1:2837229-2838027	dLacZ	dHNS	OK	823.676	544.051	-1.51397	-0.598334	1.47595	0.139956	0.524992	no
XLOC_001154	XLOC_001154	VC2671	NC_002505.1:2838144-2839527	dLacZ	dHNS	OK	26.0239	18.5642	-1.40183	-0.487313	1.07318	0.283191	0.700572	no
XLOC_001155	XLOC_001155	rpmE	NC_002505.1:2847809-2848028	dLacZ	dHNS	OK	5438.52	3702.74	-1.46878	-0.55462	1.28935	0.197277	0.609501	no
XLOC_001156	XLOC_001156	VC2680	NC_002505.1:2848125-2848269	dLacZ	dHNS	OK	51.8254	19.2309	-2.6949	-1.43023	1.81006	0.070287	0.381168	no
XLOC_001157	XLOC_001157	VC2681	NC_002505.1:2848335-2849613	dLacZ	dHNS	OK	833.118	543.366	-1.53325	-0.616596	1.59753	0.110148	0.482401	no
XLOC_001158	XLOC_001158	VC2683	NC_002505.1:2850308-2851475	dLacZ	dHNS	OK	40.4655	49.1744	1.21522	0.281215	-0.624527	0.532282	0.873047	no
XLOC_001159	XLOC_001159	metL	NC_002505.1:2851487-2853899	dLacZ	dHNS	OK	32.1616	40.249	1.25146	0.323615	-0.720535	0.471196	0.842662	no
XLOC_001160	XLOC_001160	metF	NC_002505.1:2854185-2855073	dLacZ	dHNS	OK	20.4728	29.7251	1.45193	0.537971	-1.19219	0.233187	0.641573	no
XLOC_001161	XLOC_001161	VC2687	NC_002505.1:2855426-2855531	dLacZ	dHNS	OK	23.5518	105.813	4.49278	2.16761	-0.939749	0.347347	0.757148	no
XLOC_001162	XLOC_001162	glpX	NC_002505.1:2855698-2856706	dLacZ	dHNS	OK	22.6024	18.3172	-1.23394	-0.303278	0.675226	0.499532	0.854088	no
XLOC_001163	XLOC_001163	VC2692,cpxA	NC_002505.1:2859804-2861885	dLacZ	dHNS	OK	68.0803	106.742	1.56788	0.64882	-1.11301	0.265703	0.682823	no
XLOC_001164	XLOC_001164	VC2694	NC_002505.1:2861966-2862635	dLacZ	dHNS	OK	53.9685	87.2216	1.61616	0.692568	-1.5163	0.129444	0.510786	no
XLOC_001165	XLOC_001165	VC2695	NC_002505.1:2862687-2863164	dLacZ	dHNS	OK	89.6457	72.6112	-1.2346	-0.304043	0.66753	0.504433	0.857984	no
XLOC_001166	XLOC_001166	aspA	NC_002505.1:2864957-2866409	dLacZ	dHNS	OK	1711.82	901.499	-1.89886	-0.925134	2.65363	0.00796304	0.0845852	no
XLOC_001167	XLOC_001167	VC2699	NC_002505.1:2866536-2867844	dLacZ	dHNS	OK	246.601	153.38	-1.60778	-0.68507	1.61667	0.105951	0.472051	no
XLOC_001168	XLOC_001168	VC2700	NC_002505.1:2868276-2871836	dLacZ	dHNS	OK	5.64211	4.00334	-1.40935	-0.495028	1.10703	0.268282	0.684427	no
XLOC_001169	XLOC_001169	dipZ	NC_002505.1:2871995-2873798	dLacZ	dHNS	OK	48.675	90.0737	1.85051	0.887926	-1.9786	0.0478616	0.317461	no
XLOC_001170	XLOC_001170	VC2702	NC_002505.1:2873970-2874600	dLacZ	dHNS	OK	46.4247	67.7251	1.45882	0.544799	-1.19398	0.232484	0.641573	no
XLOC_001171	XLOC_001171	VC2704	NC_002505.1:2876822-2877089	dLacZ	dHNS	OK	4.68592	3.22163	-1.45452	-0.540541	0.807471	0.419395	0.809283	no
XLOC_001172	XLOC_001172	VC2705	NC_002505.1:2877282-2878803	dLacZ	dHNS	OK	7.01881	3.7108	-1.89145	-0.919495	1.98293	0.0473752	0.315772	no
XLOC_001173	XLOC_001173	VC2707,gmk	NC_002505.1:2879758-2880564	dLacZ	dHNS	OK	365.407	175.117	-2.08664	-1.06118	1.02303	0.306294	0.721549	no
XLOC_001174	XLOC_001174	rpoZ	NC_002505.1:2880671-2880944	dLacZ	dHNS	OK	805.098	532.351	-1.51234	-0.596788	1.32069	0.186605	0.598638	no
XLOC_001175	XLOC_001175	VC2710	NC_002505.1:2880975-2883093	dLacZ	dHNS	OK	294.783	187.368	-1.57328	-0.653774	1.62011	0.105209	0.470661	no
XLOC_001176	XLOC_001176	VC2711	NC_002505.1:2883211-2885290	dLacZ	dHNS	OK	76.9802	74.4188	-1.03442	-0.048821	0.112217	0.910652	0.999315	no
XLOC_001177	XLOC_001177	VC2712	NC_002505.1:2885598-2887041	dLacZ	dHNS	OK	6.78999	6.59512	-1.02955	-0.0420116	0.0944178	0.924777	0.999315	no
XLOC_001178	XLOC_001178	VC2716	NC_002505.1:2890040-2892362	dLacZ	dHNS	OK	137.618	112.743	-1.22063	-0.287635	0.688271	0.491282	0.851144	no
XLOC_001179	XLOC_001179	VC2719	NC_002505.1:2893085-2894643	dLacZ	dHNS	OK	10.6402	8.98854	-1.18375	-0.243364	0.274486	0.783711	0.969397	no
XLOC_001180	XLOC_001180	VC2720	NC_002505.1:2894730-2895318	dLacZ	dHNS	OK	348.379	300.235	-1.16035	-0.214567	0.491511	0.623065	0.920025	no
XLOC_001181	XLOC_001181	VC2722,nudE	NC_002505.1:2895456-2896855	dLacZ	dHNS	OK	163.376	129.766	-1.259	-0.33228	0.585363	0.558304	0.887467	no
XLOC_001182	XLOC_001182	VC2735	NC_002505.1:2908385-2908769	dLacZ	dHNS	OK	370.225	211.723	-1.74863	-0.806221	1.76338	0.0778369	0.402538	no
XLOC_001183	XLOC_001183	hslO	NC_002505.1:2908787-2909678	dLacZ	dHNS	OK	516.459	282.018	-1.8313	-0.872864	2.10416	0.0353648	0.258364	no
XLOC_001184	XLOC_001184	VC2738	NC_002505.1:2910014-2911643	dLacZ	dHNS	OK	159.036	224.617	1.41237	0.498118	-1.17661	0.23935	0.648765	no
XLOC_001185	XLOC_001185	VC2739	NC_002505.1:2911829-2913716	dLacZ	dHNS	OK	40.4855	35.2382	-1.14891	-0.200264	0.44296	0.657794	0.933591	no
XLOC_001186	XLOC_001186	glnA	NC_002505.1:2919082-2920492	dLacZ	dHNS	OK	776.131	668.507	-1.16099	-0.215357	0.564585	0.572356	0.891703	no
XLOC_001187	XLOC_001187	VC2747	NC_002505.1:2920669-2921260	dLacZ	dHNS	OK	23.907	19.7043	-1.21329	-0.278926	0.627017	0.530648	0.871221	no
XLOC_001188	XLOC_001188	glnL	NC_002505.1:2921392-2922457	dLacZ	dHNS	OK	70.6736	49.4308	-1.42975	-0.515762	1.11564	0.264577	0.682823	no
XLOC_001189	XLOC_001189	VC2749	NC_002505.1:2922460-2923867	dLacZ	dHNS	OK	61.1428	46.205	-1.32329	-0.404135	0.890927	0.372969	0.773654	no
XLOC_001190	XLOC_001190	VC2750	NC_002505.1:2923907-2926457	dLacZ	dHNS	OK	13.5866	15.1707	1.11659	0.159101	-0.350465	0.725989	0.957116	no
XLOC_001191	XLOC_001191	VC2751	NC_002505.1:2926548-2927553	dLacZ	dHNS	OK	560.008	288.467	-1.94132	-0.95704	2.33663	0.0194584	0.172243	no
XLOC_001192	XLOC_001192	fadB	NC_002505.1:2942321-2944493	dLacZ	dHNS	OK	9.75084	9.0192	-1.08112	-0.112527	0.246791	0.80507	0.977233	no
XLOC_001193	XLOC_001193	fadA	NC_002505.1:2944518-2945682	dLacZ	dHNS	OK	17.6345	15.9427	-1.10612	-0.145506	0.31864	0.749999	0.964508	no
XLOC_001194	XLOC_001194	VC2761	NC_002505.1:2946812-2948015	dLacZ	dHNS	OK	388.739	197.629	-1.96701	-0.976011	2.23595	0.0253552	0.20642	no
XLOC_001195	XLOC_001195	VC0001,VC0002	NC_002505.1:234-806	dLacZ	dHNS	OK	305.811	169.667	-1.80242	-0.849931	1.39274	0.163698	0.561778	no
XLOC_001196	XLOC_001196	trmE	NC_002505.1:815-2210	dLacZ	dHNS	OK	178.862	116.024	-1.54159	-0.62442	1.47224	0.140956	0.52756	no
XLOC_001197	XLOC_001197	VC0004	NC_002505.1:2270-3896	dLacZ	dHNS	OK	684.565	401.361	-1.70561	-0.770288	2.00167	0.0453201	0.305728	no
XLOC_001198	XLOC_001198	VC0005,rnpA	NC_002505.1:3898-4479	dLacZ	dHNS	OK	1918.64	1118.67	-1.71511	-0.778297	1.54127	0.123251	0.503313	no
XLOC_001199	XLOC_001199	rpmH	NC_002505.1:4491-4629	dLacZ	dHNS	OK	10646.5	6430.41	-1.65565	-0.727398	1.43879	0.150209	0.542202	no
XLOC_001200	XLOC_001200	VC0008,VC0009	NC_002505.1:4870-6276	dLacZ	dHNS	OK	225.671	72.2496	-3.12349	-1.64316	2.713	0.00666762	0.0756267	no
XLOC_001201	XLOC_001201	VC0010	NC_002505.1:6353-7100	dLacZ	dHNS	OK	345.793	87.3936	-3.95673	-1.98431	4.11287	3.90772e-05	0.000961413	yes
XLOC_001202	XLOC_001202	avtA	NC_002505.1:15293-16550	dLacZ	dHNS	OK	87.168	108.275	1.24214	0.312833	-0.702395	0.482433	0.847529	no
XLOC_001203	XLOC_001203	glyS	NC_002505.1:16868-18935	dLacZ	dHNS	OK	531.71	361.531	-1.47072	-0.55652	1.46409	0.14317	0.529932	no
XLOC_001204	XLOC_001204	glyQ	NC_002505.1:18949-19942	dLacZ	dHNS	OK	623.165	420.721	-1.48118	-0.56675	1.39387	0.163355	0.561778	no
XLOC_001205	XLOC_001205	VC0024	NC_002505.1:21286-21535	dLacZ	dHNS	OK	91.7861	62.1653	-1.47648	-0.562167	1.23618	0.216392	0.627145	no
XLOC_001206	XLOC_001206	VC0026	NC_002505.1:22027-23008	dLacZ	dHNS	OK	24.0696	30.9317	1.28509	0.361872	-0.7991	0.424232	0.810669	no
XLOC_001207	XLOC_001207	VC0027	NC_002505.1:23255-24788	dLacZ	dHNS	OK	134.519	133.717	-1.006	-0.00862093	0.0200415	0.98401	0.999315	no
XLOC_001208	XLOC_001208	VC0028	NC_002505.1:24791-26633	dLacZ	dHNS	OK	155.321	184.166	1.18571	0.245756	-0.585348	0.558314	0.887467	no
XLOC_001209	XLOC_001209	VC0029,ilvM	NC_002505.1:26642-27877	dLacZ	dHNS	OK	251.957	323.003	1.28198	0.358369	-0.495015	0.620589	0.917989	no
XLOC_001210	XLOC_001210	VC0031	NC_002505.1:27888-29535	dLacZ	dHNS	OK	132.417	165.195	1.24754	0.319084	-0.744595	0.456516	0.832717	no
XLOC_001211	XLOC_001211	VC0034	NC_002505.1:32643-33246	dLacZ	dHNS	OK	342.079	569.829	1.66578	0.736198	-1.69003	0.0910227	0.433276	no
XLOC_001212	XLOC_001212	VC0035	NC_002505.1:33276-34263	dLacZ	dHNS	OK	60.2858	56.1033	-1.07455	-0.103732	0.226507	0.820807	0.98504	no
XLOC_001213	XLOC_001213	VC0036	NC_002505.1:34310-35798	dLacZ	dHNS	OK	51.2574	47.8331	-1.07159	-0.0997487	0.220392	0.825566	0.985847	no
XLOC_001214	XLOC_001214	VC0037	NC_002505.1:36151-36430	dLacZ	dHNS	OK	167.567	173.814	1.03728	0.0528091	-0.115046	0.908409	0.999315	no
XLOC_001215	XLOC_001215	VC0038	NC_002505.1:36526-36694	dLacZ	dHNS	OK	1717.06	2432.73	1.4168	0.502634	-1.12476	0.260693	0.679126	no
XLOC_001216	XLOC_001216	VC0041,VC0042	NC_002505.1:38533-40548	dLacZ	dHNS	OK	169.571	141.111	-1.20169	-0.265066	0.46365	0.642898	0.923235	no
XLOC_001217	XLOC_001217	trkA	NC_002505.1:40559-41936	dLacZ	dHNS	OK	133.362	105.489	-1.26423	-0.338254	0.778914	0.43603	0.818719	no
XLOC_001218	XLOC_001218	VC0044	NC_002505.1:41997-43302	dLacZ	dHNS	OK	189.106	141.35	-1.33786	-0.419925	0.987427	0.323433	0.734433	no
XLOC_001219	XLOC_001219	fmt	NC_002505.1:43333-44281	dLacZ	dHNS	OK	227.79	168.206	-1.35423	-0.437478	1.01795	0.308702	0.722423	no
XLOC_001220	XLOC_001220	def	NC_002505.1:44298-44808	dLacZ	dHNS	OK	486.099	379.718	-1.28016	-0.356322	0.825177	0.409271	0.80058	no
XLOC_001221	XLOC_001221	VC0051	NC_002505.1:48323-49457	dLacZ	dHNS	OK	17.5231	18.1519	1.03588	0.0508616	-0.112798	0.910191	0.999315	no
XLOC_001222	XLOC_001222	VC0052	NC_002505.1:49460-49946	dLacZ	dHNS	OK	29.1728	37.525	1.2863	0.363226	-0.78822	0.430568	0.812886	no
XLOC_001223	XLOC_001223	VC0058	NC_002505.1:51667-53311	dLacZ	dHNS	OK	42.7376	51.5952	1.20726	0.271731	-0.312749	0.754472	0.965169	no
XLOC_001224	XLOC_001224	VC0067	NC_002505.1:66323-68117	dLacZ	dHNS	OK	129.094	114.786	-1.12465	-0.169482	0.397072	0.691315	0.94797	no
XLOC_001225	XLOC_001225	VC0068	NC_002505.1:68249-69233	dLacZ	dHNS	OK	24.8389	28.6851	1.15485	0.207703	-0.442784	0.657922	0.933591	no
XLOC_001226	XLOC_001226	VC0071	NC_002505.1:70974-71436	dLacZ	dHNS	OK	179.606	141.717	-1.26736	-0.341817	0.738688	0.460097	0.835314	no
XLOC_001227	XLOC_001227	VC0075	NC_002505.1:75265-76153	dLacZ	dHNS	OK	67.0056	60.6054	-1.1056	-0.144834	0.31358	0.75384	0.965169	no
XLOC_001228	XLOC_001228	VC0076	NC_002505.1:76209-76635	dLacZ	dHNS	OK	120.721	217.915	1.80511	0.852089	-1.77707	0.0755563	0.396878	no
XLOC_001229	XLOC_001229	VC0081	NC_002505.1:77858-79963	dLacZ	dHNS	OK	52.3019	37.0684	-1.41096	-0.496674	0.685352	0.493122	0.85159	no
XLOC_001230	XLOC_001230	VC0090	NC_002505.1:87680-89045	dLacZ	dHNS	OK	24.3105	18.2227	-1.33408	-0.415844	0.884102	0.376641	0.776652	no
XLOC_001231	XLOC_001231	VC0091	NC_002505.1:89115-89985	dLacZ	dHNS	OK	116.01	127.599	1.0999	0.137362	-0.299426	0.764615	0.966164	no
XLOC_001232	XLOC_001232	VC0092	NC_002505.1:90012-90642	dLacZ	dHNS	OK	227.517	241.411	1.06107	0.0855139	-0.192149	0.847626	0.989073	no
XLOC_001233	XLOC_001233	ubiA	NC_002505.1:93463-94318	dLacZ	dHNS	OK	59.1054	37.931	-1.55823	-0.639913	1.38169	0.167066	0.570575	no
XLOC_001234	XLOC_001234	VC0095	NC_002505.1:94318-94870	dLacZ	dHNS	OK	83.2371	58.8532	-1.41432	-0.500106	1.09462	0.273682	0.690084	no
XLOC_001235	XLOC_001235	VC0096	NC_002505.1:94892-94991	dLacZ	dHNS	OK	2309.76	834.958	-2.76632	-1.46797	2.08441	0.037123	0.267365	no
XLOC_001236	XLOC_001236	VC0098	NC_002505.1:95591-97571	dLacZ	dHNS	OK	10.0621	8.5418	-1.17798	-0.236316	0.529636	0.596364	0.90578	no
XLOC_001237	XLOC_001237	VC0099	NC_002505.1:97945-98779	dLacZ	dHNS	OK	156.013	84.6642	-1.84273	-0.881846	1.95323	0.0507918	0.326877	no
XLOC_001238	XLOC_001238	glpE	NC_002505.1:98785-99106	dLacZ	dHNS	OK	216.18	106.598	-2.02799	-1.02006	2.23663	0.0253104	0.20642	no
XLOC_001239	XLOC_001239	VC0101	NC_002505.1:99186-99402	dLacZ	dHNS	OK	14.2315	10.1753	-1.39863	-0.484019	0.804543	0.421084	0.809567	no
XLOC_001240	XLOC_001240	VC0102	NC_002505.1:99634-99775	dLacZ	dHNS	OK	385.308	249.358	-1.5452	-0.627794	1.22798	0.219455	0.630019	no
XLOC_001241	XLOC_001241	VC0103	NC_002505.1:99866-100634	dLacZ	dHNS	OK	67.9954	42.292	-1.60776	-0.685052	1.47461	0.140317	0.525758	no
XLOC_001242	XLOC_001242	VC0104	NC_002505.1:100689-101854	dLacZ	dHNS	OK	142.263	76.2105	-1.86671	-0.900498	0.109933	0.912463	0.999315	no
XLOC_001243	XLOC_001243	VC0107	NC_002505.1:102907-103045	dLacZ	dHNS	OK	63.8125	35.2164	-1.81201	-0.857593	1.09618	0.273002	0.68962	no
XLOC_001244	XLOC_001244	VC0109	NC_002505.1:103097-105968	dLacZ	dHNS	OK	271.423	90.9565	-2.9841	-1.57729	0.102736	0.918172	0.999315	no
XLOC_001245	XLOC_001245	engB	NC_002505.1:106648-107311	dLacZ	dHNS	OK	183.422	115.69	-1.58546	-0.664898	1.47755	0.139529	0.524566	no
XLOC_001246	XLOC_001246	VC0117,VC0118,hemD	NC_002505.1:111556-114715	dLacZ	dHNS	OK	237.262	167.663	-1.41511	-0.500916	0.895023	0.370775	0.772005	no
XLOC_001247	XLOC_001247	hemC	NC_002505.1:114760-115714	dLacZ	dHNS	OK	141.701	105.681	-1.34084	-0.423135	0.957978	0.338074	0.749901	no
XLOC_001248	XLOC_001248	VC0121	NC_002505.1:115890-116037	dLacZ	dHNS	OK	113.388	80.1149	-1.41532	-0.501122	0.841015	0.40034	0.795658	no
XLOC_001249	XLOC_001249	cyaY	NC_002505.1:118689-119196	dLacZ	dHNS	OK	316.879	202.559	-1.56438	-0.645591	1.33493	0.181901	0.591487	no
XLOC_001250	XLOC_001250	VC0131,VC0132	NC_002505.1:126293-128431	dLacZ	dHNS	OK	135.644	131.143	-1.03432	-0.0486817	0.0809344	0.935494	0.999315	no
XLOC_001251	XLOC_001251	VC0134	NC_002505.1:128714-129542	dLacZ	dHNS	OK	903.203	422.352	-2.13851	-1.0966	2.57422	0.0100467	0.102177	no
XLOC_001252	XLOC_001252	VC0135	NC_002505.1:129656-130673	dLacZ	dHNS	OK	67.4666	55.6831	-1.21162	-0.276935	0.602275	0.546991	0.882039	no
XLOC_001253	XLOC_001253	VC0138	NC_002505.1:132618-132738	dLacZ	dHNS	OK	434.177	248.726	-1.7456	-0.803726	1.2058	0.227893	0.640973	no
XLOC_001254	XLOC_001254	VC0139	NC_002505.1:132790-133261	dLacZ	dHNS	OK	44.7123	29.924	-1.4942	-0.57937	1.30976	0.190277	0.603183	no
XLOC_001255	XLOC_001255	VC0140	NC_002505.1:133430-133760	dLacZ	dHNS	OK	27.0278	29.5976	1.09508	0.131035	-0.281989	0.777952	0.969397	no
XLOC_001256	XLOC_001256	VC0145,VC0146	NC_002505.1:135887-136750	dLacZ	dHNS	OK	198.719	150.272	-1.3224	-0.403157	0.603773	0.545995	0.881708	no
XLOC_001257	XLOC_001257	VC0151	NC_002505.1:141065-142466	dLacZ	dHNS	OK	64.3323	48.0714	-1.33827	-0.420365	0.920307	0.357413	0.764349	no
XLOC_001258	XLOC_001258	VC0154	NC_002505.1:143862-144972	dLacZ	dHNS	OK	107.711	49.6258	-2.17046	-1.118	2.44271	0.0145774	0.135489	no
XLOC_001259	XLOC_001259	VC0157	NC_002505.1:147277-148885	dLacZ	dHNS	OK	18.8155	38.8276	2.0636	1.04516	-2.38896	0.0168959	0.153625	no
XLOC_001260	XLOC_001260	VC0159	NC_002505.1:149277-150499	dLacZ	dHNS	OK	128.652	101.391	-1.26887	-0.343546	0.404278	0.686009	0.94797	no
XLOC_001261	XLOC_001261	VC0161	NC_002505.1:156406-157303	dLacZ	dHNS	OK	41.6687	33.721	-1.23569	-0.305318	0.664219	0.50655	0.859491	no
XLOC_001262	XLOC_001262	VC0163	NC_002505.1:159051-159303	dLacZ	dHNS	OK	342.657	216.146	-1.5853	-0.664761	1.46344	0.143348	0.529932	no
XLOC_001263	XLOC_001263	VC0164	NC_002505.1:159418-162529	dLacZ	dHNS	OK	263.632	327.541	1.24242	0.313153	-0.796383	0.425809	0.812291	no
XLOC_001264	XLOC_001264	VC0165	NC_002505.1:162540-163647	dLacZ	dHNS	OK	268.944	296.781	1.1035	0.142095	-0.335055	0.737584	0.958728	no
XLOC_001265	XLOC_001265	VC0166	NC_002505.1:163665-164262	dLacZ	dHNS	OK	222.301	168.173	-1.32186	-0.402569	0.895432	0.370556	0.772005	no
XLOC_001266	XLOC_001266	VC0168	NC_002505.1:166489-166897	dLacZ	dHNS	OK	439.311	416.912	-1.05373	-0.0755008	0.169981	0.865025	0.996882	no
XLOC_001267	XLOC_001267	VC0169	NC_002505.1:168231-168399	dLacZ	dHNS	OK	9.16974	12.7177	1.38692	0.471885	-0.610772	0.541351	0.879812	no
XLOC_001268	XLOC_001268	VC0175	NC_002505.1:175342-176941	dLacZ	dHNS	OK	167.373	316.516	1.89108	0.919214	-2.12644	0.0334667	0.251311	no
XLOC_001269	XLOC_001269	VC0176	NC_002505.1:177449-177758	dLacZ	dHNS	OK	129.455	177.296	1.36956	0.453707	-0.989801	0.322272	0.733557	no
XLOC_001270	XLOC_001270	VC0182,VC0183	NC_002505.1:183956-186471	dLacZ	dHNS	OK	79.6641	179.133	2.2486	1.16903	-1.8374	0.0661506	0.371376	no
XLOC_001271	XLOC_001271	VC0184,VC0185	NC_002505.1:186480-189380	dLacZ	dHNS	OK	26.5428	120.039	4.52247	2.17712	-4.03397	5.48417e-05	0.00132015	yes
XLOC_001272	XLOC_001272	VC0186	NC_002505.1:189456-190821	dLacZ	dHNS	OK	343.531	364.012	1.05962	0.0835446	-0.204197	0.8382	0.987232	no
XLOC_001273	XLOC_001273	VC0187	NC_002505.1:190914-191754	dLacZ	dHNS	OK	122.055	137.812	1.1291	0.175164	-0.391425	0.695483	0.94797	no
XLOC_001274	XLOC_001274	VC0191	NC_002505.1:197129-197798	dLacZ	dHNS	OK	14.2783	10.3005	-1.38618	-0.471102	1.04193	0.297442	0.711216	no
XLOC_001275	XLOC_001275	VC0192	NC_002505.1:197872-198685	dLacZ	dHNS	OK	27.5618	25.3281	-1.08819	-0.121933	0.272393	0.78532	0.969624	no
XLOC_001276	XLOC_001276	VC0193	NC_002505.1:198721-198817	dLacZ	dHNS	OK	182.364	362.378	1.98711	0.990676	-0.799922	0.423756	0.810669	no
XLOC_001277	XLOC_001277	VC0194	NC_002505.1:198832-200599	dLacZ	dHNS	OK	21.3762	22.7799	1.06567	0.0917583	-0.196135	0.844504	0.98851	no
XLOC_001278	XLOC_001278	VC0195	NC_002505.1:200760-201669	dLacZ	dHNS	OK	53.8025	32.7078	-1.64494	-0.71804	1.52315	0.127721	0.508696	no
XLOC_001279	XLOC_001279	VC0199	NC_002505.1:204525-206361	dLacZ	dHNS	OK	21.5094	25.5953	1.18996	0.25091	-0.555293	0.578694	0.892869	no
XLOC_001280	XLOC_001280	VC0204	NC_002505.1:212439-213288	dLacZ	dHNS	OK	11.7184	13.2127	1.12752	0.173146	-0.386368	0.699224	0.94797	no
XLOC_001281	XLOC_001281	VC0208	NC_002505.1:216003-216492	dLacZ	dHNS	OK	159.152	82.933	-1.91904	-0.940387	1.99967	0.0455359	0.30642	no
XLOC_001282	XLOC_001282	VC0209	NC_002505.1:216557-217424	dLacZ	dHNS	OK	301.918	191.289	-1.57833	-0.658404	1.55146	0.120792	0.503102	no
XLOC_001283	XLOC_001283	VC0212	NC_002505.1:219396-220374	dLacZ	dHNS	OK	122.33	74.7353	-1.63684	-0.710922	1.58214	0.113618	0.488645	no
XLOC_001284	XLOC_001284	VC0213,slmA	NC_002505.1:220384-221928	dLacZ	dHNS	OK	239.237	164.484	-1.45447	-0.540492	0.986089	0.32409	0.734433	no
XLOC_001285	XLOC_001285	VC0215	NC_002505.1:222086-223286	dLacZ	dHNS	OK	137.734	78.9512	-1.74455	-0.802851	1.82895	0.0674072	0.374238	no
XLOC_001286	XLOC_001286	coaD	NC_002505.1:228270-228765	dLacZ	dHNS	OK	106.747	75.6331	-1.41138	-0.497103	1.081	0.279695	0.699448	no
XLOC_001287	XLOC_001287	VC0224	NC_002505.1:229974-230754	dLacZ	dHNS	OK	105.068	51.657	-2.03395	-1.02428	2.18286	0.0290458	0.227073	no
XLOC_001288	XLOC_001288	VC0225	NC_002505.1:230796-231870	dLacZ	dHNS	OK	112.23	64.927	-1.72856	-0.789573	1.76718	0.0771984	0.401096	no
XLOC_001289	XLOC_001289	VC0226	NC_002505.1:231872-232705	dLacZ	dHNS	OK	544.781	306.387	-1.77808	-0.830321	0.0318483	0.974593	0.999315	no
XLOC_001290	XLOC_001290	VC0229,VC0230,VC0231,VC0232,VC0233,VC0234,VC0235,VC0236,VC0237	NC_002505.1:233671-242636	dLacZ	dHNS	OK	2108.51	2837.09	1.34554	0.428186	-0.827239	0.408102	0.80058	no
XLOC_001291	XLOC_001291	VC0238	NC_002505.1:242637-243204	dLacZ	dHNS	OK	217.286	250.384	1.15232	0.20455	-0.454637	0.64937	0.929662	no
XLOC_001292	XLOC_001292	VC0239	NC_002505.1:243211-244984	dLacZ	dHNS	OK	268.388	163.786	-1.63865	-0.712509	1.73332	0.0830396	0.417193	no
XLOC_001293	XLOC_001293	rfaD	NC_002505.1:245142-246087	dLacZ	dHNS	OK	496.006	303.915	-1.63206	-0.706689	1.70814	0.08761	0.426791	no
XLOC_001294	XLOC_001294	VC0259,VC0260	NC_002505.1:264253-267239	dLacZ	dHNS	OK	467.37	384.546	-1.21538	-0.281406	0.571584	0.567604	0.891703	no
XLOC_001295	XLOC_001295	VC0261	NC_002505.1:267299-268363	dLacZ	dHNS	OK	179.409	169.188	-1.06041	-0.0846245	0.0216697	0.982711	0.999315	no
XLOC_001296	XLOC_001296	VC0265	NC_002505.1:270696-271935	dLacZ	dHNS	OK	72.1458	46.6723	-1.54579	-0.628348	1.37761	0.168325	0.573239	no
XLOC_001297	XLOC_001297	VC0266,VC0267	NC_002505.1:271989-274146	dLacZ	dHNS	OK	58.598	60.7075	1.036	0.0510216	-0.0571522	0.954424	0.999315	no
XLOC_001298	XLOC_001298	VC0271	NC_002505.1:277001-278060	dLacZ	dHNS	OK	47.6049	73.3257	1.5403	0.623211	-1.37438	0.169325	0.574353	no
XLOC_001299	XLOC_001299	VC0275	NC_002505.1:279538-280828	dLacZ	dHNS	OK	48.8091	33.0654	-1.47614	-0.56183	1.20384	0.22865	0.640973	no
XLOC_001300	XLOC_001300	purH	NC_002505.1:280886-282479	dLacZ	dHNS	OK	48.6078	34.6159	-1.4042	-0.489752	1.07471	0.282503	0.700572	no
XLOC_001301	XLOC_001301	VC0282	NC_002505.1:289351-291022	dLacZ	dHNS	OK	7.65233	13.2973	1.73768	0.797165	-1.71595	0.0861706	0.423387	no
XLOC_001302	XLOC_001302	VC0283	NC_002505.1:291256-291934	dLacZ	dHNS	OK	7.75601	7.57084	-1.02446	-0.0348609	0.0743074	0.940766	0.999315	no
XLOC_001303	XLOC_001303	VC0284	NC_002505.1:291954-293997	dLacZ	dHNS	OK	71.0639	66.3043	-1.07178	-0.100013	0.224459	0.8224	0.98504	no
XLOC_001304	XLOC_001304	VC0285	NC_002505.1:294218-294824	dLacZ	dHNS	OK	66.1933	46.4347	-1.42551	-0.511482	1.07511	0.282326	0.700572	no
XLOC_001305	XLOC_001305	VC0286	NC_002505.1:294836-296213	dLacZ	dHNS	OK	13.4478	10.6725	-1.26004	-0.333475	0.693665	0.487892	0.851144	no
XLOC_001306	XLOC_001306	VC0289	NC_002505.1:298751-299750	dLacZ	dHNS	OK	122.237	63.6155	-1.9215	-0.942232	2.08798	0.0367996	0.266518	no
XLOC_001307	XLOC_001307	fis	NC_002505.1:299888-300185	dLacZ	dHNS	OK	1392.04	408.501	-3.40768	-1.76879	4.02435	5.71323e-05	0.00136546	yes
XLOC_001308	XLOC_001308	VC0291,VC0292	NC_002505.1:300208-301277	dLacZ	dHNS	OK	5986.21	2343.48	-2.55441	-1.35299	0.145329	0.884451	0.999315	no
XLOC_001309	XLOC_001309	VC0294,prmA	NC_002505.1:301316-302301	dLacZ	dHNS	OK	509.33	207.08	-2.45958	-1.29841	0.207664	0.835491	0.987131	no
XLOC_001310	XLOC_001310	VC0295	NC_002505.1:302412-303756	dLacZ	dHNS	OK	818.896	498.736	-1.64194	-0.715406	1.86268	0.0625078	0.363303	no
XLOC_001311	XLOC_001311	VC0296	NC_002505.1:303770-304232	dLacZ	dHNS	OK	720.844	457.218	-1.57659	-0.656804	1.54253	0.122946	0.503313	no
XLOC_001312	XLOC_001312	VC0297	NC_002505.1:304288-304741	dLacZ	dHNS	OK	354.711	283.34	-1.25189	-0.32411	0.727295	0.467045	0.838219	no
XLOC_001313	XLOC_001313	VC0298	NC_002505.1:305120-307070	dLacZ	dHNS	OK	3.69553	3.89021	1.05268	0.0740646	-0.166197	0.868002	0.997752	no
XLOC_001314	XLOC_001314	VC0299,VC0300,VC0301	NC_002505.1:307272-309895	dLacZ	dHNS	OK	16.2355	13.5635	-1.197	-0.259417	0.277681	0.781257	0.969397	no
XLOC_001315	XLOC_001315	VC0304	NC_002505.1:314842-316336	dLacZ	dHNS	OK	333.517	246.247	-1.3544	-0.437658	1.06912	0.285016	0.702507	no
XLOC_001316	XLOC_001316	VC0305	NC_002505.1:316343-317660	dLacZ	dHNS	OK	561.646	454.02	-1.23705	-0.306905	0.76919	0.44178	0.820309	no
XLOC_001317	XLOC_001317	pssA	NC_002505.1:329710-331592	dLacZ	dHNS	OK	167.173	95.4483	-1.75145	-0.808552	1.8186	0.0689731	0.376483	no
XLOC_001318	XLOC_001318	VC0317	NC_002505.1:329710-331592	dLacZ	dHNS	OK	49.9323	33.6321	-1.48466	-0.570135	0.356713	0.721307	0.956546	no
XLOC_001319	XLOC_001319	VC0320	NC_002505.1:333686-334814	dLacZ	dHNS	OK	95.6981	58.7382	-1.62923	-0.704192	1.55429	0.120116	0.501564	no
XLOC_001320	XLOC_001320	VC0330	NC_002505.1:348819-349314	dLacZ	dHNS	OK	98.6288	121.017	1.22699	0.295126	-0.630978	0.528055	0.869396	no
XLOC_001321	XLOC_001321	VC0335	NC_002505.1:352410-354515	dLacZ	dHNS	OK	63.9774	53.3565	-1.19906	-0.261899	0.46768	0.640014	0.922556	no
XLOC_001322	XLOC_001322	VC0336	NC_002505.1:354683-356216	dLacZ	dHNS	OK	649.794	394.937	-1.64531	-0.71836	1.85821	0.0631385	0.363617	no
XLOC_001323	XLOC_001323	VC0337	NC_002505.1:356358-357300	dLacZ	dHNS	OK	17.3361	17.2717	-1.00373	-0.00536951	0.0121485	0.990307	0.999315	no
XLOC_001324	XLOC_001324	VC0338	NC_002505.1:357397-358834	dLacZ	dHNS	OK	8.50125	12.8431	1.51073	0.595251	-1.30105	0.193242	0.605336	no
XLOC_001325	XLOC_001325	VC0340,psd	NC_002505.1:359020-361034	dLacZ	dHNS	OK	368.781	242.266	-1.52222	-0.60617	1.18575	0.235722	0.642285	no
XLOC_001326	XLOC_001326	VC0342	NC_002505.1:363574-364684	dLacZ	dHNS	OK	127.184	68.2297	-1.86406	-0.898445	2.02631	0.0427335	0.291809	no
XLOC_001327	XLOC_001327	VC0352	NC_002505.1:374239-374467	dLacZ	dHNS	OK	126.569	85.9279	-1.47297	-0.558724	1.25942	0.207879	0.620485	no
XLOC_001328	XLOC_001328	VC0353	NC_002505.1:374469-375453	dLacZ	dHNS	OK	99.0577	353.521	3.56884	1.83545	-4.09889	4.15144e-05	0.00101392	yes
XLOC_001329	XLOC_001329	VC0363	NC_002505.1:383064-383175	dLacZ	dHNS	OK	283.229	161.62	-1.75244	-0.809369	0.919198	0.357992	0.764349	no
XLOC_001330	XLOC_001330	VC0370	NC_002505.1:385658-386468	dLacZ	dHNS	OK	74.3836	86.6237	1.16455	0.219777	-0.486955	0.62629	0.920046	no
XLOC_001331	XLOC_001331	VC0373	NC_002505.1:389181-389601	dLacZ	dHNS	OK	41.1382	28.664	-1.43519	-0.521236	1.17533	0.239863	0.649338	no
XLOC_001332	XLOC_001332	VC0375	NC_002505.1:391570-391678	dLacZ	dHNS	OK	225.807	113.981	-1.98109	-0.986301	0.944252	0.345041	0.756064	no
XLOC_001333	XLOC_001333	VC0377	NC_002505.1:393035-393497	dLacZ	dHNS	OK	329.049	268.993	-1.22326	-0.290733	0.652707	0.513945	0.864321	no
XLOC_001334	XLOC_001334	VC0378	NC_002505.1:393506-393974	dLacZ	dHNS	OK	280.002	267.426	-1.04703	-0.0662973	0.147131	0.883029	0.999315	no
XLOC_001335	XLOC_001335	VC0380	NC_002505.1:395325-395448	dLacZ	dHNS	OK	46.8592	12.7288	-3.68135	-1.88024	1.15659	0.247441	0.65866	no
XLOC_001336	XLOC_001336	VC0389	NC_002505.1:407505-408840	dLacZ	dHNS	OK	218.746	108.129	-2.02301	-1.0165	2.3972	0.0165211	0.150626	no
XLOC_001337	XLOC_001337	VC0391	NC_002505.1:412789-414145	dLacZ	dHNS	OK	31.9713	50.6604	1.58456	0.664082	-1.49394	0.135191	0.51752	no
XLOC_001338	XLOC_001338	VC0393	NC_002505.1:415805-417599	dLacZ	dHNS	OK	35.9703	31.6255	-1.13738	-0.185722	0.406012	0.684734	0.94797	no
XLOC_001339	XLOC_001339	uvrA	NC_002505.1:417654-420477	dLacZ	dHNS	OK	92.6752	98.4475	1.06229	0.0871717	-0.206213	0.836625	0.987232	no
XLOC_001340	XLOC_001340	VC0395	NC_002505.1:420632-421508	dLacZ	dHNS	OK	614.569	344.857	-1.7821	-0.833578	2.03087	0.0422683	0.289223	no
XLOC_001341	XLOC_001341	VC0396	NC_002505.1:421677-422322	dLacZ	dHNS	OK	6.49619	5.86538	-1.10755	-0.147367	0.304256	0.760933	0.965169	no
XLOC_001342	XLOC_001342	VC0423	NC_002505.1:452939-454163	dLacZ	dHNS	OK	16.7482	28.304	1.68997	0.756999	-1.6721	0.0945037	0.442975	no
XLOC_001343	XLOC_001343	VC0426	NC_002505.1:456324-456708	dLacZ	dHNS	OK	40.3668	31.2482	-1.29181	-0.369397	0.825785	0.408926	0.80058	no
XLOC_001344	XLOC_001344	VC0428	NC_002505.1:456858-457296	dLacZ	dHNS	OK	145.938	145.4	-1.0037	-0.00532837	0.0115246	0.990805	0.999315	no
XLOC_001345	XLOC_001345	VC0429	NC_002505.1:457417-459982	dLacZ	dHNS	OK	46.8115	42.5243	-1.10082	-0.138575	0.305751	0.759794	0.965169	no
XLOC_001346	XLOC_001346	VC0430	NC_002505.1:460152-461139	dLacZ	dHNS	OK	322.181	399.077	1.23867	0.308796	-0.732012	0.464161	0.83732	no
XLOC_001347	XLOC_001347	VC0431	NC_002505.1:461444-461915	dLacZ	dHNS	OK	296.013	236.006	-1.25426	-0.326837	0.730853	0.464869	0.83732	no
XLOC_001348	XLOC_001348	VC0434	NC_002505.1:465206-466253	dLacZ	dHNS	OK	306.174	211.873	-1.44508	-0.531152	1.26481	0.20594	0.620133	no
XLOC_001349	XLOC_001349	apaH	NC_002505.1:470450-471260	dLacZ	dHNS	OK	69.5244	68.1052	-1.02084	-0.0297549	0.0650846	0.948107	0.999315	no
XLOC_001350	XLOC_001350	apaG	NC_002505.1:471270-471651	dLacZ	dHNS	OK	103.051	106.045	1.02905	0.041313	-0.0911063	0.927408	0.999315	no
XLOC_001351	XLOC_001351	VC0445,ksgA,pdxA	NC_002505.1:471722-474829	dLacZ	dHNS	OK	952.056	1006.55	1.05724	0.0803009	-0.16047	0.872511	0.998189	no
XLOC_001352	XLOC_001352	VC0446	NC_002505.1:474881-477245	dLacZ	dHNS	OK	184.531	229.222	1.24219	0.312879	-0.766537	0.443357	0.821413	no
XLOC_001353	XLOC_001353	VC0448	NC_002505.1:478257-478371	dLacZ	dHNS	OK	339.714	150.968	-2.25024	-1.17008	1.44708	0.147875	0.538974	no
XLOC_001354	XLOC_001354	tRNA-Asn-2	NC_002505.1:478400-478476	dLacZ	dHNS	OK	8508.13	4205.47	-2.02311	-1.01658	1.4928	0.135489	0.51752	no
XLOC_001355	XLOC_001355	tRNA-Thr-4	NC_002505.1:478490-478566	dLacZ	dHNS	OK	52337.5	25889.3	-2.02159	-1.01549	1.98671	0.046955	0.313596	no
XLOC_001356	XLOC_001356	tRNA-Asn-3	NC_002505.1:478594-478670	dLacZ	dHNS	OK	8508.13	4205.47	-2.02311	-1.01658	1.4928	0.135489	0.51752	no
XLOC_001357	XLOC_001357	tRNA-Thr-5	NC_002505.1:478685-478761	dLacZ	dHNS	OK	52337.5	25889.3	-2.02159	-1.01549	1.98671	0.046955	0.313596	no
XLOC_001358	XLOC_001358	tRNA-Phe-1	NC_002505.1:478802-478878	dLacZ	dHNS	OK	21825.2	8222.82	-2.65422	-1.40829	2.23915	0.0251464	0.20642	no
XLOC_001359	XLOC_001359	VC0449	NC_002505.1:479293-480919	dLacZ	dHNS	OK	16.2266	11.1293	-1.45801	-0.544004	1.20199	0.229366	0.640973	no
XLOC_001360	XLOC_001360	tRNA-Asn-4	NC_002505.1:481174-481250	dLacZ	dHNS	OK	6897.29	2797.64	-2.4654	-1.30182	1.76883	0.0769229	0.400286	no
XLOC_001361	XLOC_001361	tRNA-Phe-2	NC_002505.1:481287-481363	dLacZ	dHNS	OK	19730.7	9638.43	-2.04709	-1.03357	1.6875	0.0915075	0.433688	no
XLOC_001362	XLOC_001362	tRNA-Thr-6	NC_002505.1:481373-481449	dLacZ	dHNS	OK	11466	7770.72	-1.47554	-0.561247	0.905587	0.365155	0.770314	no
XLOC_001363	XLOC_001363	tRNA-Phe-3	NC_002505.1:481497-481573	dLacZ	dHNS	OK	21825.2	8222.82	-2.65422	-1.40829	2.23915	0.0251464	0.20642	no
XLOC_001364	XLOC_001364	VC0450	NC_002505.1:481682-482873	dLacZ	dHNS	OK	61.0598	50.9983	-1.19729	-0.259774	0.555152	0.57879	0.892869	no
XLOC_001365	XLOC_001365	VC0451	NC_002505.1:482911-483184	dLacZ	dHNS	OK	337.576	170.434	-1.98068	-0.985998	2.08826	0.0367747	0.266518	no
XLOC_001366	XLOC_001366	VC0452	NC_002505.1:483197-484259	dLacZ	dHNS	OK	103.105	44.7461	-2.30422	-1.20428	2.62366	0.00869905	0.090676	no
XLOC_001367	XLOC_001367	VC0455,VC0456	NC_002505.1:486469-488241	dLacZ	dHNS	OK	200.877	159.214	-1.26168	-0.335339	0.595505	0.551506	0.885055	no
XLOC_001368	XLOC_001368	VC0457	NC_002505.1:488310-488742	dLacZ	dHNS	OK	98.2711	95.3745	-1.03037	-0.0431632	0.0948189	0.924459	0.999315	no
XLOC_001369	XLOC_001369	VC0458,VC0459	NC_002505.1:488787-489635	dLacZ	dHNS	OK	311.856	334.962	1.07409	0.103116	-0.168609	0.866104	0.997242	no
XLOC_001370	XLOC_001370	VC0460	NC_002505.1:489688-490507	dLacZ	dHNS	OK	111.209	110.358	-1.00771	-0.0110727	0.0245569	0.980408	0.999315	no
XLOC_001371	XLOC_001371	VC0461	NC_002505.1:490559-491270	dLacZ	dHNS	OK	126.084	114.039	-1.10562	-0.144859	0.320863	0.748314	0.964508	no
XLOC_001372	XLOC_001372	VC0466	NC_002505.1:495795-496218	dLacZ	dHNS	OK	62.2302	68.6762	1.10358	0.142195	-0.312398	0.754738	0.965169	no
XLOC_001373	XLOC_001373	VC0467	NC_002505.1:496298-496862	dLacZ	dHNS	OK	102.442	117.614	1.1481	0.199259	-0.434198	0.664144	0.938594	no
XLOC_001374	XLOC_001374	VC0468	NC_002505.1:496897-497854	dLacZ	dHNS	OK	134.78	174.553	1.2951	0.373052	-0.835146	0.403635	0.796323	no
XLOC_001375	XLOC_001375	VC0469	NC_002505.1:497867-498599	dLacZ	dHNS	OK	131.512	165.323	1.25709	0.330096	-0.734448	0.462676	0.837208	no
XLOC_001376	XLOC_001376	VC0470	NC_002505.1:498736-499432	dLacZ	dHNS	OK	73.3022	84.5811	1.15387	0.20648	-0.45719	0.647535	0.929096	no
XLOC_001377	XLOC_001377	VC0471	NC_002505.1:499559-500048	dLacZ	dHNS	OK	27.8036	15.0395	-1.84871	-0.886514	1.97814	0.0479133	0.317461	no
XLOC_001378	XLOC_001378	VC0472	NC_002505.1:500169-501327	dLacZ	dHNS	OK	1058.9	602.396	-1.75781	-0.813778	2.12965	0.0332003	0.250763	no
XLOC_001379	XLOC_001379	VC0474	NC_002505.1:503760-504657	dLacZ	dHNS	OK	21.3013	23.8189	1.11819	0.161169	-0.350538	0.725935	0.957116	no
XLOC_001380	XLOC_001380	VC0481	NC_002505.1:511703-512339	dLacZ	dHNS	OK	34.7805	37.4982	1.07814	0.108543	-0.242372	0.808492	0.97793	no
XLOC_001381	XLOC_001381	VC0485	NC_002505.1:514731-516144	dLacZ	dHNS	OK	1145.11	491.699	-2.32888	-1.21964	3.24621	0.00116952	0.0189044	yes
XLOC_001382	XLOC_001382	VC0488	NC_002505.1:519297-520377	dLacZ	dHNS	OK	8.42129	8.33187	-1.01073	-0.0154014	0.0346096	0.972391	0.999315	no
XLOC_001383	XLOC_001383	VC0489	NC_002505.1:520633-522394	dLacZ	dHNS	OK	3.24012	3.35459	1.03533	0.0500872	-0.110546	0.911976	0.999315	no
XLOC_001384	XLOC_001384	VC0490	NC_002505.1:523155-525117	dLacZ	dHNS	OK	281.853	344.892	1.22366	0.291205	-0.704023	0.481419	0.847529	no
XLOC_001385	XLOC_001385	VC0491,VC0492	NC_002505.1:525117-526789	dLacZ	dHNS	OK	640.146	623.829	-1.02616	-0.0372499	0.0640379	0.94894	0.999315	no
XLOC_001386	XLOC_001386	VC0493	NC_002505.1:527044-527920	dLacZ	dHNS	OK	77.8797	71.8588	-1.08379	-0.116084	0.246717	0.805127	0.977233	no
XLOC_001387	XLOC_001387	VC0499	NC_002505.1:531204-532035	dLacZ	dHNS	OK	6.77245	7.73553	1.14221	0.191823	-0.419804	0.674629	0.946064	no
XLOC_001388	XLOC_001388	VC0500	NC_002505.1:532070-532411	dLacZ	dHNS	OK	14.8995	16.6016	1.11424	0.156062	-0.32171	0.747672	0.964508	no
XLOC_001389	XLOC_001389	VC0501	NC_002505.1:532898-533809	dLacZ	dHNS	OK	7.31461	11.5438	1.57818	0.658266	-1.46722	0.142317	0.529153	no
XLOC_001390	XLOC_001390	VC0502	NC_002505.1:534197-534722	dLacZ	dHNS	OK	89.3864	125.174	1.40037	0.485811	-1.06889	0.285118	0.702507	no
XLOC_001391	XLOC_001391	VC0504	NC_002505.1:536875-537103	dLacZ	dHNS	OK	115.725	84.8657	-1.36363	-0.447442	0.996403	0.319054	0.730676	no
XLOC_001392	XLOC_001392	VC0505	NC_002505.1:537150-537519	dLacZ	dHNS	OK	87.1982	79.3578	-1.0988	-0.135925	0.285884	0.774967	0.969397	no
XLOC_001393	XLOC_001393	VC0506	NC_002505.1:537549-538284	dLacZ	dHNS	OK	62.3639	48.9284	-1.2746	-0.35004	0.756005	0.449646	0.827912	no
XLOC_001394	XLOC_001394	VC0507	NC_002505.1:538422-538599	dLacZ	dHNS	OK	30.3429	21.2158	-1.4302	-0.516216	0.838484	0.401759	0.795658	no
XLOC_001395	XLOC_001395	VC0508	NC_002505.1:538602-539046	dLacZ	dHNS	OK	14.6078	13.5953	-1.07447	-0.103638	0.223825	0.822893	0.98504	no
XLOC_001396	XLOC_001396	VC0509,VC0510	NC_002505.1:539096-540004	dLacZ	dHNS	OK	5.6069	4.99516	-1.12247	-0.166671	0.268719	0.788146	0.971456	no
XLOC_001397	XLOC_001397	VC0516	NC_002505.1:548779-550021	dLacZ	dHNS	OK	55.8098	43.6182	-1.27951	-0.355589	0.755657	0.449855	0.827912	no
XLOC_001398	XLOC_001398	tRNA-Met-8	NC_002505.1:550186-550262	dLacZ	dHNS	OK	25212.9	6508.6	-3.87378	-1.95374	2.64638	0.00813584	0.0861472	no
XLOC_001399	XLOC_001399	VC0517	NC_002505.1:550406-552284	dLacZ	dHNS	OK	729.561	532.939	-1.36894	-0.453058	1.22315	0.221274	0.630887	no
XLOC_001400	XLOC_001400	dnaG	NC_002505.1:552382-554145	dLacZ	dHNS	OK	200.115	128.694	-1.55497	-0.636885	1.52916	0.126225	0.508696	no
XLOC_001401	XLOC_001401	VC0519	NC_002505.1:554234-554678	dLacZ	dHNS	OK	8069.62	5654.19	-1.42719	-0.513182	1.51079	0.130841	0.51204	no
XLOC_001402	XLOC_001402	rpsU	NC_002505.1:554707-554923	dLacZ	dHNS	OK	8218.49	6069.81	-1.35399	-0.437223	1.06262	0.287953	0.704945	no
XLOC_001403	XLOC_001403	VC0523	NC_002505.1:557196-557823	dLacZ	dHNS	OK	132.377	95.7751	-1.38217	-0.466932	1.00226	0.31622	0.730031	no
XLOC_001404	XLOC_001404	VC0535	NC_002505.1:565831-568420	dLacZ	dHNS	OK	96.8862	54.8543	-1.76625	-0.820687	1.93185	0.0533786	0.3343	no
XLOC_001405	XLOC_001405	cysM	NC_002505.1:568687-569575	dLacZ	dHNS	OK	55.4343	36.7637	-1.50785	-0.592495	1.23593	0.216483	0.627145	no
XLOC_001406	XLOC_001406	VC0555	NC_002505.1:587113-590063	dLacZ	dHNS	OK	2089.94	2672.36	1.27868	0.354653	-0.0473401	0.962242	0.999315	no
XLOC_001407	XLOC_001407	VC0558	NC_002505.1:592294-593575	dLacZ	dHNS	OK	156.954	121.102	-1.29605	-0.374117	0.865332	0.386857	0.788321	no
XLOC_001408	XLOC_001408	VC0559	NC_002505.1:593657-594461	dLacZ	dHNS	OK	152.389	109.414	-1.39277	-0.477965	1.06095	0.288715	0.705653	no
XLOC_001409	XLOC_001409	VC0565	NC_002505.1:598402-599461	dLacZ	dHNS	OK	165.443	126.97	-1.30301	-0.381853	0.876361	0.380834	0.780802	no
XLOC_001410	XLOC_001410	VC0566	NC_002505.1:599637-601008	dLacZ	dHNS	OK	229.059	985.186	4.30101	2.10468	-5.1426	2.70962e-07	9.85476e-06	yes
XLOC_001411	XLOC_001411	VC0567	NC_002505.1:601136-601574	dLacZ	dHNS	OK	858.786	622.931	-1.37862	-0.463226	1.07758	0.281222	0.700572	no
XLOC_001412	XLOC_001412	VC0569	NC_002505.1:601727-602970	dLacZ	dHNS	OK	95.4408	70.9175	-1.3458	-0.428463	0.21848	0.827055	0.986452	no
XLOC_001413	XLOC_001413	VC0578	NC_002505.1:608089-608659	dLacZ	dHNS	OK	149.441	231.091	1.54637	0.628886	-1.39788	0.16215	0.559879	no
XLOC_001414	XLOC_001414	VC0579	NC_002505.1:608661-609252	dLacZ	dHNS	OK	169.218	269.211	1.59091	0.669855	-1.4914	0.135857	0.517768	no
XLOC_001415	XLOC_001415	VC0580,VC0581	NC_002505.1:609255-612352	dLacZ	dHNS	OK	333.493	470.649	1.41127	0.496997	-0.620748	0.534765	0.876261	no
XLOC_001416	XLOC_001416	VC0583	NC_002505.1:612565-613176	dLacZ	dHNS	OK	649.745	533.82	-1.21716	-0.283518	0.663615	0.506936	0.859711	no
XLOC_001417	XLOC_001417	VC0584	NC_002505.1:613390-614005	dLacZ	dHNS	OK	786.389	304.181	-2.58527	-1.37031	0.245154	0.806337	0.977233	no
XLOC_001418	XLOC_001418	VC0586	NC_002505.1:614079-614748	dLacZ	dHNS	OK	271.464	225.048	-1.20625	-0.270528	0.618092	0.536515	0.877084	no
XLOC_001419	XLOC_001419	panC	NC_002505.1:618682-619564	dLacZ	dHNS	OK	379.561	290.149	-1.30816	-0.387536	0.917119	0.35908	0.764492	no
XLOC_001420	XLOC_001420	panB	NC_002505.1:619574-620369	dLacZ	dHNS	OK	378.955	266.516	-1.42188	-0.507807	1.2007	0.229868	0.640973	no
XLOC_001421	XLOC_001421	VC0593,VC0594	NC_002505.1:620371-622245	dLacZ	dHNS	OK	530.993	358.792	-1.47995	-0.565544	0.977277	0.328432	0.740023	no
XLOC_001422	XLOC_001422	VC0595	NC_002505.1:622335-623250	dLacZ	dHNS	OK	56.7555	46.9891	-1.20784	-0.272435	0.590185	0.555067	0.886709	no
XLOC_001423	XLOC_001423	VC0596	NC_002505.1:623298-623745	dLacZ	dHNS	OK	802.355	723.737	-1.10863	-0.148774	0.350908	0.725657	0.957116	no
XLOC_001424	XLOC_001424	VC0597	NC_002505.1:623869-624729	dLacZ	dHNS	OK	39.353	31.5143	-1.24873	-0.320468	0.705716	0.480365	0.847529	no
XLOC_001425	XLOC_001425	VC0599	NC_002505.1:624765-626203	dLacZ	dHNS	OK	27.019	0	0	-1.79769e+308	-1.79769e+308	0.422046	0.809567	no
XLOC_001426	XLOC_001426	VC0611	NC_002505.1:642813-644226	dLacZ	dHNS	OK	38.4289	20.1817	-1.90415	-0.929142	1.85887	0.063046	0.363617	no
XLOC_001427	XLOC_001427	VC0612	NC_002505.1:644348-646754	dLacZ	dHNS	OK	50.1736	26.398	-1.90066	-0.926501	1.95367	0.0507407	0.326877	no
XLOC_001428	XLOC_001428	VC0613,VC0614,VC0615	NC_002505.1:646872-651388	dLacZ	dHNS	OK	40.3339	26.2108	-1.53883	-0.621831	0.931734	0.351474	0.759724	no
XLOC_001429	XLOC_001429	VC0616	NC_002505.1:651444-652440	dLacZ	dHNS	OK	8.21057	9.02598	1.09931	0.136601	-0.292951	0.769559	0.967161	no
XLOC_001430	XLOC_001430	VC0617	NC_002505.1:652482-653466	dLacZ	dHNS	OK	7.46959	8.3618	1.11945	0.162785	-0.355067	0.722539	0.956546	no
XLOC_001431	XLOC_001431	VC0618	NC_002505.1:653468-654494	dLacZ	dHNS	OK	4.09849	5.12439	1.25031	0.322288	-0.67012	0.502781	0.856571	no
XLOC_001432	XLOC_001432	VC0619	NC_002505.1:654496-655483	dLacZ	dHNS	OK	5.5412	5.82366	1.05097	0.0717273	-0.155985	0.876045	0.999315	no
XLOC_001433	XLOC_001433	VC0620	NC_002505.1:655652-657323	dLacZ	dHNS	OK	29.7024	43.0991	1.45103	0.537079	-1.18467	0.236148	0.642446	no
XLOC_001434	XLOC_001434	VC0622	NC_002505.1:657895-661767	dLacZ	dHNS	OK	25.7701	32.2429	1.25117	0.323285	-0.711583	0.476723	0.847529	no
XLOC_001435	XLOC_001435	VC0623	NC_002505.1:661830-662853	dLacZ	dHNS	OK	106.897	60.5956	-1.7641	-0.81894	1.7963	0.0724468	0.386614	no
XLOC_001436	XLOC_001436	VC0624	NC_002505.1:662925-664011	dLacZ	dHNS	OK	52.2397	42.2025	-1.23783	-0.307817	0.665154	0.505952	0.859348	no
XLOC_001437	XLOC_001437	VC0626	NC_002505.1:664264-665563	dLacZ	dHNS	OK	314.849	183.463	-1.71614	-0.779174	1.87905	0.0602374	0.356463	no
XLOC_001438	XLOC_001438	VC0630	NC_002505.1:670597-671899	dLacZ	dHNS	OK	71.639	45.0602	-1.58985	-0.668891	1.46386	0.143231	0.529932	no
XLOC_001439	XLOC_001439	VC0632	NC_002505.1:673284-674748	dLacZ	dHNS	OK	91.0812	47.5497	-1.91549	-0.937718	2.12049	0.0339648	0.253675	no
XLOC_001441	XLOC_001441	VC0635	NC_002505.1:676957-677254	dLacZ	dHNS	OK	843.274	578.087	-1.45873	-0.544716	1.21083	0.225962	0.638192	no
XLOC_001442	XLOC_001442	VC0651,VC0652	NC_002505.1:695343-697247	dLacZ	dHNS	OK	25.1864	33.9372	1.34744	0.430222	-0.782116	0.434146	0.816098	no
XLOC_001443	XLOC_001443	VC0653	NC_002505.1:697354-699409	dLacZ	dHNS	OK	108.841	126.16	1.15912	0.213033	-0.497077	0.619134	0.916242	no
XLOC_001444	XLOC_001444	VC0658	NC_002505.1:700766-703666	dLacZ	dHNS	OK	18.1032	17.6679	-1.02464	-0.0351175	0.0487518	0.961117	0.999315	no
XLOC_001445	XLOC_001445	VC0660	NC_002505.1:705586-706858	dLacZ	dHNS	OK	243.556	124.592	-1.95483	-0.967036	2.25573	0.0240877	0.201744	no
XLOC_001446	XLOC_001446	VC0661	NC_002505.1:706945-707668	dLacZ	dHNS	OK	32.1202	23.5067	-1.36643	-0.450409	1.01649	0.309394	0.722423	no
XLOC_001447	XLOC_001447	VC0667	NC_002505.1:714595-715654	dLacZ	dHNS	OK	64.7416	82.7284	1.27782	0.353688	-0.78302	0.433615	0.816016	no
XLOC_001448	XLOC_001448	VC0668	NC_002505.1:715846-716512	dLacZ	dHNS	OK	46.439	32.9383	-1.40988	-0.495569	1.10057	0.271085	0.687653	no
XLOC_001449	XLOC_001449	VC0669	NC_002505.1:716898-717661	dLacZ	dHNS	OK	394.518	155.689	-2.53401	-1.34142	0.0384155	0.969356	0.999315	no
XLOC_001450	XLOC_001450	VC0676	NC_002505.1:722511-723660	dLacZ	dHNS	OK	10.6111	10.2357	-1.03668	-0.051976	0.117241	0.906669	0.999315	no
XLOC_001451	XLOC_001451	rpsT	NC_002505.1:725538-725799	dLacZ	dHNS	OK	12273	8436.68	-1.45472	-0.540743	1.42698	0.153587	0.545849	no
XLOC_001452	XLOC_001452	VC0687	NC_002505.1:733797-735282	dLacZ	dHNS	OK	96.4706	32.5733	-2.96165	-1.5664	3.41545	0.000636777	0.0110397	yes
XLOC_001453	XLOC_001453	VC0690	NC_002505.1:737714-738638	dLacZ	dHNS	OK	39.0977	34.2546	-1.14139	-0.190785	0.417033	0.676654	0.946129	no
XLOC_001454	XLOC_001454	anmK	NC_002505.1:738655-739768	dLacZ	dHNS	OK	44.2885	42.0283	-1.05378	-0.0755704	0.165194	0.868792	0.997752	no
XLOC_001455	XLOC_001455	VC0693	NC_002505.1:740892-741606	dLacZ	dHNS	OK	36.1397	25.0725	-1.44141	-0.527476	1.18463	0.236165	0.642446	no
XLOC_001456	XLOC_001456	VC0694	NC_002505.1:741615-743292	dLacZ	dHNS	OK	30.5746	22.4905	-1.35945	-0.443016	0.953486	0.340344	0.752712	no
XLOC_001457	XLOC_001457	VC0697	NC_002505.1:745813-746245	dLacZ	dHNS	OK	100.117	91.5588	-1.09347	-0.128909	0.283959	0.776442	0.969397	no
XLOC_001458	XLOC_001458	VC0698	NC_002505.1:746355-748023	dLacZ	dHNS	OK	513.62	309.912	-1.65731	-0.728841	1.85469	0.0636402	0.364518	no
XLOC_001459	XLOC_001459	VC0703,VC0704,yjjX	NC_002505.1:750774-754685	dLacZ	dHNS	OK	251.823	210.021	-1.19904	-0.261873	0.41735	0.676422	0.946129	no
XLOC_001460	XLOC_001460	VC0705	NC_002505.1:754827-756003	dLacZ	dHNS	OK	87.3477	102.935	1.17845	0.236887	-0.527436	0.597891	0.906365	no
XLOC_001461	XLOC_001461	VC0706	NC_002505.1:756242-756569	dLacZ	dHNS	OK	1703.99	2588.13	1.51886	0.602998	-1.30134	0.193144	0.605336	no
XLOC_001462	XLOC_001462	VC0708	NC_002505.1:756847-757732	dLacZ	dHNS	OK	133.933	338.994	2.53107	1.33975	-2.95903	0.00308606	0.0414696	yes
XLOC_001463	XLOC_001463	VC0716	NC_002505.1:769307-769562	dLacZ	dHNS	OK	193.877	95.4528	-2.03113	-1.02228	2.31257	0.0207464	0.180305	no
XLOC_001464	XLOC_001464	VC0717	NC_002505.1:769564-770965	dLacZ	dHNS	OK	257.272	134.956	-1.90634	-0.930801	2.22861	0.0258399	0.208841	no
XLOC_001465	XLOC_001465	rdgC	NC_002505.1:771115-772030	dLacZ	dHNS	OK	167.135	112.359	-1.48751	-0.572898	1.30774	0.19096	0.603183	no
XLOC_001466	XLOC_001466	VC0722,VC0723	NC_002505.1:775320-778909	dLacZ	dHNS	OK	61.2802	59.047	-1.03782	-0.0535563	0.0991326	0.921033	0.999315	no
XLOC_001467	XLOC_001467	VC0728	NC_002505.1:784587-785364	dLacZ	dHNS	OK	72.9498	54.9456	-1.32767	-0.4089	0.829385	0.406886	0.800378	no
XLOC_001468	XLOC_001468	VC0730	NC_002505.1:785566-786331	dLacZ	dHNS	OK	155.327	93.1938	-1.66671	-0.737007	1.53986	0.123595	0.503313	no
XLOC_001469	XLOC_001469	VC0731	NC_002505.1:786665-787289	dLacZ	dHNS	OK	4467.02	2803.57	-1.59333	-0.672046	1.90279	0.0570679	0.34611	no
XLOC_001470	XLOC_001470	VC0733	NC_002505.1:788632-788752	dLacZ	dHNS	OK	12.0533	6.7922	-1.77458	-0.827471	0.268577	0.788255	0.971456	no
XLOC_001471	XLOC_001471	VC0735	NC_002505.1:790623-790725	dLacZ	dHNS	OK	126.444	73.0513	-1.73089	-0.791517	0.341413	0.732793	0.957568	no
XLOC_001472	XLOC_001472	VC0737	NC_002505.1:792214-792724	dLacZ	dHNS	OK	24.0637	40.725	1.69238	0.759057	-1.67478	0.0939768	0.442471	no
XLOC_001473	XLOC_001473	VC0740	NC_002505.1:792953-794230	dLacZ	dHNS	OK	266.755	208.436	-1.27979	-0.355906	0.301099	0.763339	0.965723	no
XLOC_001474	XLOC_001474	VC0745	NC_002505.1:798821-799688	dLacZ	dHNS	OK	1098.5	339.369	-3.23689	-1.69461	4.22485	2.391e-05	0.000640023	yes
XLOC_001475	XLOC_001475	xseA	NC_002505.1:818255-819810	dLacZ	dHNS	OK	142.805	91.5912	-1.55916	-0.640763	1.44482	0.148508	0.540116	no
XLOC_001476	XLOC_001476	VC0772	NC_002505.1:827178-828810	dLacZ	dHNS	OK	8.88157	15.0826	1.69819	0.763999	-1.59395	0.110947	0.484888	no
XLOC_001477	XLOC_001477	VC0773	NC_002505.1:828820-830008	dLacZ	dHNS	OK	6.41379	18.3951	2.86805	1.52008	-3.18865	0.0014294	0.0225602	yes
XLOC_001478	XLOC_001478	VC0775	NC_002505.1:830975-832292	dLacZ	dHNS	OK	8.56413	17.4665	2.03949	1.02821	-2.11294	0.0346058	0.256329	no
XLOC_001479	XLOC_001479	VC0782	NC_002505.1:837232-838262	dLacZ	dHNS	OK	168.591	150.182	-1.12258	-0.166819	0.0181171	0.985545	0.999315	no
XLOC_001480	XLOC_001480	VC0784	NC_002505.1:840438-841989	dLacZ	dHNS	OK	19.5869	25.751	1.31471	0.39474	-0.825043	0.409347	0.80058	no
XLOC_001481	XLOC_001481	VC0785	NC_002505.1:842267-842366	dLacZ	dHNS	OK	76.6355	0	0	-1.79769e+308	-1.79769e+308	0.153836	0.545849	no
XLOC_001482	XLOC_001482	VC0786	NC_002505.1:842366-843632	dLacZ	dHNS	OK	11.9803	16.6221	1.38745	0.472442	-1.04514	0.295956	0.711216	no
XLOC_001483	XLOC_001483	VC0790	NC_002505.1:845590-846274	dLacZ	dHNS	OK	9.19687	10.3937	1.13013	0.176489	-0.386126	0.699403	0.94797	no
XLOC_001484	XLOC_001484	VC0791	NC_002505.1:846287-847985	dLacZ	dHNS	OK	2.83682	4.43263	1.56253	0.643892	-1.42192	0.15505	0.547254	no
XLOC_001485	XLOC_001485	VC0792	NC_002505.1:848055-849357	dLacZ	dHNS	OK	1.8027	6.0094	3.33356	1.73706	-3.6805	0.000232773	0.00466382	yes
XLOC_001486	XLOC_001486	oadA-2	NC_002505.1:849372-851189	dLacZ	dHNS	OK	1.60883	6.73314	4.18512	2.06527	-4.02177	5.77621e-05	0.00137072	yes
XLOC_001487	XLOC_001487	VC0794,VC0795	NC_002505.1:851189-852903	dLacZ	dHNS	OK	3.28198	13.5728	4.13555	2.04808	-2.8559	0.00429145	0.0543909	no
XLOC_001488	XLOC_001488	VC0804	NC_002505.1:860218-860542	dLacZ	dHNS	OK	33.8555	15.9008	-2.12917	-1.09029	2.25325	0.0242432	0.20181	no
XLOC_001489	XLOC_001489	VC0807,VC0808	NC_002505.1:862472-863280	dLacZ	dHNS	OK	62.9439	145.89	2.31778	1.21275	-0.692322	0.488735	0.851144	no
XLOC_001490	XLOC_001490	VC0811	NC_002505.1:866098-866803	dLacZ	dHNS	OK	99.4451	326.217	3.28037	1.71386	-3.66067	0.000251557	0.00494973	yes
XLOC_001491	XLOC_001491	VC0812	NC_002505.1:866872-869812	dLacZ	dHNS	OK	99.6883	66.1878	-1.50614	-0.590859	1.39735	0.162308	0.559879	no
XLOC_001492	XLOC_001492	VC0813	NC_002505.1:869812-870391	dLacZ	dHNS	OK	115.106	67.773	-1.6984	-0.764184	1.63481	0.102089	0.462512	no
XLOC_001493	XLOC_001493	VC0814,VC0815	NC_002505.1:870818-872653	dLacZ	dHNS	OK	100.788	68.7024	-1.46702	-0.55289	0.865537	0.386744	0.788321	no
XLOC_001494	XLOC_001494	VC0816	NC_002505.1:872763-872946	dLacZ	dHNS	OK	3.92801	5.07458	1.2919	0.369492	-0.400904	0.688491	0.94797	no
XLOC_001495	XLOC_001495	VC0818	NC_002505.1:874250-874931	dLacZ	dHNS	OK	7.39735	368.392	49.8005	5.63809	-12.546	0	0	yes
XLOC_001496	XLOC_001496	VC0819	NC_002505.1:875272-876898	dLacZ	dHNS	OK	3.14937	2053.87	652.153	9.34906	-22.1443	0	0	yes
XLOC_001497	XLOC_001497	VC0825	NC_002505.1:886542-888405	dLacZ	dHNS	OK	11.7674	615.162	52.2768	5.70809	-13.5029	0	0	yes
XLOC_001498	XLOC_001498	VC0844	NC_002505.1:905558-906206	dLacZ	dHNS	OK	13.3748	2467.13	184.461	7.52717	-17.5225	0	0	yes
XLOC_001499	XLOC_001499	VC0846	NC_002505.1:911516-912207	dLacZ	dHNS	OK	6.57353	44.4103	6.75593	2.75615	-5.87601	4.20273e-09	1.85031e-07	yes
XLOC_001500	XLOC_001500	VC0847	NC_002505.1:912855-914124	dLacZ	dHNS	OK	49.0636	32.4308	-1.51287	-0.597287	1.26397	0.206242	0.620133	no
XLOC_001501	XLOC_001501	smpB	NC_002505.1:914725-915211	dLacZ	dHNS	OK	554.737	435.14	-1.27485	-0.350323	0.811976	0.416805	0.806611	no
XLOC_001502	XLOC_001502	VC0851	NC_002505.1:916214-916625	dLacZ	dHNS	OK	180.724	310.896	1.72028	0.782649	-1.75598	0.0790921	0.404564	no
XLOC_001503	XLOC_001503	VC0852	NC_002505.1:916732-918397	dLacZ	dHNS	OK	47.8541	49.8706	1.04214	0.0595464	-0.131472	0.895402	0.999315	no
XLOC_001504	XLOC_001504	ppnK	NC_002505.1:918526-919411	dLacZ	dHNS	OK	94.0309	83.5826	-1.12501	-0.169933	0.374925	0.707716	0.950495	no
XLOC_001505	XLOC_001505	VC0857	NC_002505.1:923725-924169	dLacZ	dHNS	OK	8.29003	10.5588	1.27367	0.348994	-0.723748	0.46922	0.840251	no
XLOC_001506	XLOC_001506	VC0865	NC_002505.1:929636-929768	dLacZ	dHNS	OK	753.332	866.179	1.1498	0.20138	-0.407831	0.683398	0.94797	no
XLOC_001507	XLOC_001507	VC0866,VC0867	NC_002505.1:929946-935742	dLacZ	dHNS	OK	73.6477	63.3293	-1.16293	-0.217767	0.023636	0.981143	0.999315	no
XLOC_001508	XLOC_001508	VC0871	NC_002505.1:936464-936656	dLacZ	dHNS	OK	64.1405	94.7147	1.47668	0.562354	-1.16054	0.245831	0.65656	no
XLOC_001509	XLOC_001509	VC0872	NC_002505.1:936661-936865	dLacZ	dHNS	OK	140.757	198.238	1.40837	0.494025	-1.0774	0.281302	0.700572	no
XLOC_001510	XLOC_001510	VC0873	NC_002505.1:936967-937612	dLacZ	dHNS	OK	36.921	94.148	2.54999	1.35049	-3.06183	0.0021999	0.0313229	yes
XLOC_001511	XLOC_001511	VC0875	NC_002505.1:937853-939569	dLacZ	dHNS	OK	478.348	263.408	-1.816	-0.860762	2.14052	0.0323124	0.245721	no
XLOC_001512	XLOC_001512	VC0876	NC_002505.1:939794-940490	dLacZ	dHNS	OK	36.9314	39.3736	1.06613	0.0923821	-0.204481	0.837977	0.987232	no
XLOC_001513	XLOC_001513	VC0877	NC_002505.1:940505-940604	dLacZ	dHNS	OK	229.623	84.669	-2.71201	-1.43936	0.868679	0.385023	0.7865	no
XLOC_001514	XLOC_001514	VC0881,VC0882	NC_002505.1:942856-943602	dLacZ	dHNS	OK	183.156	154.007	-1.18927	-0.250083	0.425681	0.67034	0.944006	no
XLOC_001515	XLOC_001515	VC0883	NC_002505.1:944214-944328	dLacZ	dHNS	OK	1004.02	706.369	-1.42138	-0.507294	0.837217	0.402471	0.795658	no
XLOC_001516	XLOC_001516	VC0885	NC_002505.1:944366-945249	dLacZ	dHNS	OK	49.091	78.0581	1.59007	0.669089	-0.856522	0.391709	0.790676	no
XLOC_001517	XLOC_001517	VC0886	NC_002505.1:945252-946290	dLacZ	dHNS	OK	56.5345	87.106	1.54076	0.623641	-1.34142	0.179783	0.590943	no
XLOC_001518	XLOC_001518	VC0889	NC_002505.1:947522-949403	dLacZ	dHNS	OK	261.8	200.855	-1.30343	-0.382313	0.93301	0.350815	0.759724	no
XLOC_001519	XLOC_001519	VC0890	NC_002505.1:949422-950307	dLacZ	dHNS	OK	165.561	130.053	-1.27303	-0.34826	0.78622	0.431739	0.813858	no
XLOC_001520	XLOC_001520	VC0891	NC_002505.1:950348-950591	dLacZ	dHNS	OK	300.712	242.235	-1.24141	-0.311975	0.672799	0.501075	0.854971	no
XLOC_001521	XLOC_001521	VC0895	NC_002505.1:954683-954860	dLacZ	dHNS	OK	803.466	725.017	-1.1082	-0.148221	0.32658	0.743986	0.963754	no
XLOC_001522	XLOC_001522	xni	NC_002505.1:956371-957223	dLacZ	dHNS	OK	97.1073	72.4411	-1.3405	-0.42277	0.921844	0.35661	0.764349	no
XLOC_001523	XLOC_001523	VC0899	NC_002505.1:957261-958635	dLacZ	dHNS	OK	63.6699	170.525	2.67827	1.4213	-3.15782	0.00158954	0.0246232	yes
XLOC_001524	XLOC_001524	VC0900	NC_002505.1:958839-960414	dLacZ	dHNS	OK	119.246	146.493	1.22849	0.296901	-0.681988	0.495246	0.851976	no
XLOC_001525	XLOC_001525	VC0901	NC_002505.1:960515-962777	dLacZ	dHNS	OK	58.2688	34.6913	-1.67964	-0.748147	1.68611	0.0917755	0.434344	no
XLOC_001526	XLOC_001526	queF	NC_002505.1:962791-963637	dLacZ	dHNS	OK	126.039	72.8461	-1.73021	-0.790952	1.73939	0.0819654	0.412415	no
XLOC_001527	XLOC_001527	metQ	NC_002505.1:965192-966002	dLacZ	dHNS	OK	137.935	154.573	1.12062	0.164297	-0.36682	0.713753	0.954091	no
XLOC_001528	XLOC_001528	VC0906,metN	NC_002505.1:966038-967740	dLacZ	dHNS	OK	119.046	110.141	-1.08085	-0.112165	0.192845	0.84708	0.989073	no
XLOC_001529	XLOC_001529	tRNA-Tyr-2	NC_002505.1:973170-973255	dLacZ	dHNS	OK	25220.3	11080.2	-2.27616	-1.1866	2.32702	0.0199644	0.175139	no
XLOC_001530	XLOC_001530	tRNA-Tyr-3	NC_002505.1:973339-973424	dLacZ	dHNS	OK	25220.3	11066.7	-2.27894	-1.18836	2.33017	0.0197972	0.17478	no
XLOC_001531	XLOC_001531	tRNA-Tyr-4	NC_002505.1:973508-973593	dLacZ	dHNS	OK	25170.7	11057.9	-2.27626	-1.18667	2.32644	0.019995	0.175139	no
XLOC_001532	XLOC_001532	tRNA-Tyr-5	NC_002505.1:973678-973763	dLacZ	dHNS	OK	25170.7	11080.2	-2.27168	-1.18376	2.32122	0.0202751	0.176668	no
XLOC_001533	XLOC_001533	VC0929	NC_002505.1:992137-993364	dLacZ	dHNS	OK	22.4347	269.334	12.0052	3.5856	-7.98618	1.33227e-15	9.48461e-14	yes
XLOC_001534	XLOC_001534	VC0931	NC_002505.1:996655-997972	dLacZ	dHNS	OK	3.91449	54.6629	13.9642	3.80367	-8.39748	0	0	yes
XLOC_001535	XLOC_001535	VC0932,VC0933	NC_002505.1:998147-998752	dLacZ	dHNS	OK	21.0261	752.222	35.7756	5.1609	-8.78794	0	0	yes
XLOC_001536	XLOC_001536	VC0940	NC_002505.1:1005942-1006539	dLacZ	dHNS	OK	39.4619	39.7643	1.00766	0.0110153	-0.0244127	0.980523	0.999315	no
XLOC_001537	XLOC_001537	VC0942	NC_002505.1:1008293-1008647	dLacZ	dHNS	OK	160.242	146.469	-1.09403	-0.129656	0.283966	0.776436	0.969397	no
XLOC_001538	XLOC_001538	VC0943,lipB	NC_002505.1:1008815-1010433	dLacZ	dHNS	OK	973.062	500.382	-1.94464	-0.959503	1.90954	0.0561921	0.344012	no
XLOC_001539	XLOC_001539	VC0945	NC_002505.1:1010611-1010890	dLacZ	dHNS	OK	248.506	127.704	-1.94595	-0.960484	2.11953	0.0340456	0.253712	no
XLOC_001540	XLOC_001540	VC0947	NC_002505.1:1010911-1012213	dLacZ	dHNS	OK	677.124	1070.31	1.58067	0.660533	-1.69331	0.0903968	0.432097	no
XLOC_001541	XLOC_001541	VC0948,VC0949,VC0950	NC_002505.1:1012304-1016130	dLacZ	dHNS	OK	363.505	401.514	1.10456	0.143475	-0.25672	0.797395	0.975522	no
XLOC_001542	XLOC_001542	VC0951	NC_002505.1:1016136-1016607	dLacZ	dHNS	OK	203.546	170.982	-1.19045	-0.251509	0.549178	0.582883	0.894953	no
XLOC_001543	XLOC_001543	VC0952	NC_002505.1:1016609-1016927	dLacZ	dHNS	OK	398.487	327.598	-1.21639	-0.282604	0.619081	0.535863	0.877084	no
XLOC_001544	XLOC_001544	holA	NC_002505.1:1016995-1018024	dLacZ	dHNS	OK	147.107	153.33	1.0423	0.0597717	-0.135415	0.892284	0.999315	no
XLOC_001545	XLOC_001545	VC0954	NC_002505.1:1018029-1018671	dLacZ	dHNS	OK	178.646	203.701	1.14025	0.189352	-0.422539	0.672632	0.945453	no
XLOC_001546	XLOC_001546	VC0955	NC_002505.1:1018686-1018791	dLacZ	dHNS	OK	241.984	110.949	-2.18104	-1.12501	0.916153	0.359586	0.764893	no
XLOC_001547	XLOC_001547	leuS	NC_002505.1:1018820-1021505	dLacZ	dHNS	OK	392.053	284.102	-1.37997	-0.464639	1.22055	0.222258	0.631529	no
XLOC_001548	XLOC_001548	lnt	NC_002505.1:1022052-1023570	dLacZ	dHNS	OK	158.718	175.76	1.10737	0.147137	-0.343676	0.73109	0.957568	no
XLOC_001549	XLOC_001549	VC0959	NC_002505.1:1023610-1024486	dLacZ	dHNS	OK	653.269	850.95	1.3026	0.381398	-0.945792	0.344255	0.755824	no
XLOC_001550	XLOC_001550	VC0960,VC0961	NC_002505.1:1024555-1026120	dLacZ	dHNS	OK	726.987	791.815	1.08917	0.123233	-0.223198	0.823381	0.98504	no
XLOC_001551	XLOC_001551	VC0962	NC_002505.1:1026187-1027612	dLacZ	dHNS	OK	480.204	263.966	-1.81919	-0.863294	2.12199	0.033839	0.2533	no
XLOC_001552	XLOC_001552	VC0964	NC_002505.1:1029141-1029651	dLacZ	dHNS	OK	1660.95	1382.13	-1.20173	-0.265118	0.658661	0.510114	0.861605	no
XLOC_001553	XLOC_001553	VC0965	NC_002505.1:1029759-1031481	dLacZ	dHNS	OK	303.745	274.395	-1.10696	-0.14661	0.354474	0.722984	0.956546	no
XLOC_001554	XLOC_001554	VC0966	NC_002505.1:1031614-1031872	dLacZ	dHNS	OK	944.533	995.771	1.05425	0.0762123	-0.170086	0.864943	0.996882	no
XLOC_001555	XLOC_001555	VC0967	NC_002505.1:1031956-1032166	dLacZ	dHNS	OK	52.2616	41.1429	-1.27025	-0.345108	0.698926	0.484598	0.848935	no
XLOC_001556	XLOC_001556	VC0968	NC_002505.1:1032169-1033138	dLacZ	dHNS	OK	347.529	193.506	-1.79596	-0.844752	1.86039	0.062831	0.363617	no
XLOC_001557	XLOC_001557	VC0969	NC_002505.1:1033260-1034013	dLacZ	dHNS	OK	69.1786	88.6628	1.28165	0.358003	-0.794571	0.426863	0.81261	no
XLOC_001558	XLOC_001558	VC0975,VC0976	NC_002505.1:1040355-1041733	dLacZ	dHNS	OK	289.414	358.805	1.23976	0.310065	-0.551647	0.58119	0.894509	no
XLOC_001559	XLOC_001559	VC0977	NC_002505.1:1042163-1043084	dLacZ	dHNS	OK	32.3892	34.6556	1.06997	0.0975746	-0.214753	0.82996	0.98669	no
XLOC_001560	XLOC_001560	VC0978	NC_002505.1:1043255-1043372	dLacZ	dHNS	OK	20.729	28.9289	1.39558	0.48086	-0.280932	0.778763	0.969397	no
XLOC_001561	XLOC_001561	VC0979	NC_002505.1:1043446-1044274	dLacZ	dHNS	OK	24.3169	27.5684	1.13371	0.181056	-0.404279	0.686008	0.94797	no
XLOC_001562	XLOC_001562	VC0980	NC_002505.1:1044316-1045358	dLacZ	dHNS	OK	26.8374	32.0969	1.19598	0.25819	-0.565008	0.572068	0.891703	no
XLOC_001563	XLOC_001563	VC0982	NC_002505.1:1046274-1046568	dLacZ	dHNS	OK	183.952	171.699	-1.07136	-0.0994451	0.208287	0.835005	0.987131	no
XLOC_001564	XLOC_001564	VC0983	NC_002505.1:1046608-1047130	dLacZ	dHNS	OK	187.261	136.826	-1.36861	-0.45271	0.986354	0.323959	0.734433	no
XLOC_001565	XLOC_001565	VC0984	NC_002505.1:1047139-1048024	dLacZ	dHNS	OK	152.86	115.149	-1.3275	-0.408706	0.925032	0.354949	0.763651	no
XLOC_001566	XLOC_001566	tppB	NC_002505.1:1052326-1053871	dLacZ	dHNS	OK	164.632	117.525	-1.40083	-0.486276	1.13125	0.257948	0.675348	no
XLOC_001567	XLOC_001567	asnB	NC_002505.1:1054960-1056625	dLacZ	dHNS	OK	29.5643	82.1355	2.7782	1.47415	-3.16123	0.00157107	0.0244502	yes
XLOC_001568	XLOC_001568	VC0992	NC_002505.1:1056820-1058407	dLacZ	dHNS	OK	62.139	44.7412	-1.38885	-0.473894	1.04813	0.294579	0.711216	no
XLOC_001569	XLOC_001569	VC0993	NC_002505.1:1058501-1059716	dLacZ	dHNS	OK	86.4369	70.6031	-1.22426	-0.291917	0.652679	0.513963	0.864321	no
XLOC_001570	XLOC_001570	nagA	NC_002505.1:1059718-1060855	dLacZ	dHNS	OK	68.4051	76.4946	1.11826	0.161254	-0.357683	0.720581	0.956546	no
XLOC_001571	XLOC_001571	VC1005	NC_002505.1:1075994-1077320	dLacZ	dHNS	OK	145.881	117.336	-1.24328	-0.314156	0.722295	0.470113	0.841176	no
XLOC_001572	XLOC_001572	VC1006	NC_002505.1:1077420-1078152	dLacZ	dHNS	OK	119.196	94.3322	-1.26358	-0.337515	0.738905	0.459965	0.835314	no
XLOC_001573	XLOC_001573	VC1007	NC_002505.1:1078164-1078308	dLacZ	dHNS	OK	18.2388	20.6674	1.13316	0.18034	-0.207735	0.835436	0.987131	no
XLOC_001574	XLOC_001574	VC1009	NC_002505.1:1079301-1079742	dLacZ	dHNS	OK	79.7684	103.53	1.29788	0.37616	-0.825677	0.408987	0.80058	no
XLOC_001575	XLOC_001575	VC1010,VC1011	NC_002505.1:1079900-1080999	dLacZ	dHNS	OK	375.177	267.869	-1.4006	-0.486045	0.903212	0.366413	0.771029	no
XLOC_001576	XLOC_001576	VC1012	NC_002505.1:1081025-1081718	dLacZ	dHNS	OK	138.275	115.671	-1.19542	-0.257522	0.565885	0.571472	0.891703	no
XLOC_001577	XLOC_001577	VC1013	NC_002505.1:1081719-1082349	dLacZ	dHNS	OK	118.378	81.758	-1.44791	-0.53397	1.14968	0.250274	0.660423	no
XLOC_001578	XLOC_001578	VC1015,VC1016,VC1017,rnfD	NC_002505.1:1082360-1086908	dLacZ	dHNS	OK	491.768	342.97	-1.43385	-0.519898	0.828061	0.407636	0.80058	no
XLOC_001580	XLOC_001580	VC1020	NC_002505.1:1087789-1089957	dLacZ	dHNS	OK	69.9241	60.2332	-1.16089	-0.215232	0.0735045	0.941405	0.999315	no
XLOC_001581	XLOC_001581	VC1023	NC_002505.1:1091620-1092841	dLacZ	dHNS	OK	59.7467	58.5484	-1.02047	-0.0292285	0.0507833	0.959498	0.999315	no
XLOC_001582	XLOC_001582	VC1029	NC_002505.1:1095908-1096883	dLacZ	dHNS	OK	28.142	24.9101	-1.12974	-0.175994	0.388457	0.697678	0.94797	no
XLOC_001583	XLOC_001583	VC1030	NC_002505.1:1096937-1097030	dLacZ	dHNS	OK	256.886	353.635	1.37662	0.461135	-0.364796	0.715264	0.954255	no
XLOC_001584	XLOC_001584	VC1032	NC_002505.1:1097087-1099947	dLacZ	dHNS	OK	9.44831	9.30693	-1.01519	-0.0217503	0.00212481	0.998305	0.99997	no
XLOC_001585	XLOC_001585	VC1035	NC_002505.1:1101241-1102135	dLacZ	dHNS	OK	12.4615	18.5636	1.48968	0.575	-1.29436	0.19554	0.607961	no
XLOC_001586	XLOC_001586	metG	NC_002505.1:1102360-1104412	dLacZ	dHNS	OK	427.148	257.701	-1.65753	-0.729037	1.85458	0.0636569	0.364518	no
XLOC_001587	XLOC_001587	VC1040	NC_002505.1:1108744-1109350	dLacZ	dHNS	OK	149.778	105.179	-1.42403	-0.509977	1.11572	0.264544	0.682823	no
XLOC_001588	XLOC_001588	VC1042	NC_002505.1:1109929-1111228	dLacZ	dHNS	OK	23.3845	21.4961	-1.08785	-0.121478	0.265458	0.790657	0.972948	no
XLOC_001589	XLOC_001589	VC1043	NC_002505.1:1111530-1112817	dLacZ	dHNS	OK	1067.38	982.331	-1.08658	-0.119793	0.321116	0.748123	0.964508	no
XLOC_001590	XLOC_001590	VC1044,VC1045	NC_002505.1:1113076-1114367	dLacZ	dHNS	OK	149.776	342.505	2.28678	1.19331	-2.17897	0.0293338	0.228448	no
XLOC_001591	XLOC_001591	VC1049	NC_002505.1:1119080-1119980	dLacZ	dHNS	OK	98.8177	140.91	1.42596	0.511933	-1.1348	0.256459	0.671976	no
XLOC_001592	XLOC_001592	VC1057	NC_002505.1:1125894-1126146	dLacZ	dHNS	OK	30.1236	24.3214	-1.23856	-0.308667	0.625345	0.531745	0.872594	no
XLOC_001593	XLOC_001593	VC1059	NC_002505.1:1126811-1127555	dLacZ	dHNS	OK	165.494	151.06	-1.09555	-0.131655	0.29529	0.767773	0.967161	no
XLOC_001594	XLOC_001594	VC1061	NC_002505.1:1128899-1129967	dLacZ	dHNS	OK	15.4686	115.196	7.44709	2.89668	-6.26448	3.74067e-10	1.76286e-08	yes
XLOC_001595	XLOC_001595	VC1063	NC_002505.1:1130555-1131416	dLacZ	dHNS	OK	98.3787	89.1753	-1.10321	-0.141702	0.313471	0.753923	0.965169	no
XLOC_001596	XLOC_001596	VC1065	NC_002505.1:1132051-1132354	dLacZ	dHNS	OK	43.5043	42.0611	-1.03431	-0.0486696	0.108363	0.913708	0.999315	no
XLOC_001597	XLOC_001597	VC1074	NC_002505.1:1143001-1143832	dLacZ	dHNS	OK	108.093	68.3486	-1.5815	-0.661283	1.41073	0.158325	0.551255	no
XLOC_001598	XLOC_001598	VC1077	NC_002505.1:1144670-1145995	dLacZ	dHNS	OK	245.119	327.105	1.33447	0.41627	-0.899881	0.368183	0.771504	no
XLOC_001599	XLOC_001599	VC1078	NC_002505.1:1146073-1146214	dLacZ	dHNS	OK	376.78	228.516	-1.64881	-0.721424	1.3635	0.172726	0.579581	no
XLOC_001600	XLOC_001600	VC1079	NC_002505.1:1146258-1147248	dLacZ	dHNS	OK	179.607	133.784	-1.34251	-0.424943	0.968001	0.333044	0.74558	no
XLOC_001601	XLOC_001601	VC1088	NC_002505.1:1155623-1157228	dLacZ	dHNS	OK	5.5776	5.61827	1.00729	0.010483	-0.0236491	0.981132	0.999315	no
XLOC_001602	XLOC_001602	VC1089	NC_002505.1:1157231-1158044	dLacZ	dHNS	OK	5.65242	7.10448	1.25689	0.329862	-0.711135	0.477001	0.847529	no
XLOC_001603	XLOC_001603	VC1090	NC_002505.1:1158068-1158212	dLacZ	dHNS	OK	18.5735	17.7611	-1.04574	-0.0645286	0.0713118	0.94315	0.999315	no
XLOC_001604	XLOC_001604	VC1097	NC_002505.1:1165466-1167611	dLacZ	dHNS	OK	1759.94	1257.17	-1.39992	-0.485351	1.52474	0.127323	0.508696	no
XLOC_001605	XLOC_001605	VC1098	NC_002505.1:1167746-1168943	dLacZ	dHNS	OK	1741.84	1017.51	-1.71187	-0.775573	2.17001	0.0300061	0.231337	no
XLOC_001606	XLOC_001606	VC1100	NC_002505.1:1169870-1170281	dLacZ	dHNS	OK	47.958	34.1423	-1.40465	-0.490212	1.1107	0.266699	0.683345	no
XLOC_001607	XLOC_001607	VC1105	NC_002505.1:1175202-1176174	dLacZ	dHNS	OK	59.6173	30.1874	-1.97491	-0.981787	2.06443	0.0389765	0.273982	no
XLOC_001608	XLOC_001608	VC1111	NC_002505.1:1180543-1181830	dLacZ	dHNS	OK	6.71143	4.75315	-1.412	-0.497736	1.10322	0.269932	0.686705	no
XLOC_001609	XLOC_001609	VC1116	NC_002505.1:1185720-1185930	dLacZ	dHNS	OK	4.23579	3.81239	-1.11106	-0.151935	0.195577	0.844941	0.98851	no
XLOC_001610	XLOC_001610	VC1126	NC_002505.1:1193366-1194737	dLacZ	dHNS	OK	401.059	231.099	-1.73544	-0.795303	1.94658	0.0515847	0.328141	no
XLOC_001611	XLOC_001611	VC1127	NC_002505.1:1194794-1195412	dLacZ	dHNS	OK	237.94	143.281	-1.66065	-0.731755	1.62007	0.105216	0.470661	no
XLOC_001612	XLOC_001612	mnmA	NC_002505.1:1195434-1196553	dLacZ	dHNS	OK	325.688	198.47	-1.64099	-0.714572	1.71936	0.0855482	0.422593	no
XLOC_001613	XLOC_001613	VC1130	NC_002505.1:1198166-1198580	dLacZ	dHNS	OK	1088.35	0.143183	-7601.11	-12.892	10.7577	0	0	yes
XLOC_001614	XLOC_001614	VC1140	NC_002505.1:1208618-1209491	dLacZ	dHNS	OK	56.6715	40.3813	-1.40341	-0.488935	1.04291	0.29699	0.711216	no
XLOC_001615	XLOC_001615	VC1142	NC_002505.1:1211975-1212206	dLacZ	dHNS	OK	25.5485	42.7563	1.67353	0.742897	-1.5262	0.126961	0.508696	no
XLOC_001616	XLOC_001616	VC1145	NC_002505.1:1215367-1217044	dLacZ	dHNS	OK	102.704	70.1182	-1.46473	-0.550627	1.25145	0.210769	0.624913	no
XLOC_001617	XLOC_001617	grxA	NC_002505.1:1217245-1217509	dLacZ	dHNS	OK	810.145	585.836	-1.38289	-0.467684	1.03143	0.302339	0.717465	no
XLOC_001618	XLOC_001618	VC1148	NC_002505.1:1219155-1220010	dLacZ	dHNS	OK	195.825	189.337	-1.03427	-0.0486043	0.110839	0.911744	0.999315	no
XLOC_001619	XLOC_001619	VC1149	NC_002505.1:1220317-1221964	dLacZ	dHNS	OK	183.136	137.818	-1.32882	-0.410149	0.97659	0.328772	0.74029	no
XLOC_001620	XLOC_001620	VC1150	NC_002505.1:1222073-1222679	dLacZ	dHNS	OK	173.18	116.763	-1.48318	-0.568687	1.24346	0.2137	0.625582	no
XLOC_001621	XLOC_001621	VC1151	NC_002505.1:1222771-1223677	dLacZ	dHNS	OK	53.4901	41.3795	-1.29267	-0.370356	0.797077	0.425406	0.812291	no
XLOC_001622	XLOC_001622	VC1152	NC_002505.1:1223697-1224633	dLacZ	dHNS	OK	179.959	138.402	-1.30026	-0.378801	0.864198	0.387479	0.788878	no
XLOC_001623	XLOC_001623	VC1154	NC_002505.1:1225678-1226227	dLacZ	dHNS	OK	461.589	488.019	1.05726	0.0803261	-0.184052	0.853973	0.989532	no
XLOC_001624	XLOC_001624	VC1155,VC1156,VC1157	NC_002505.1:1226417-1228866	dLacZ	dHNS	OK	29.6507	52.2243	1.76132	0.816654	-1.33044	0.183374	0.594648	no
XLOC_001625	XLOC_001625	VC1160,VC1161	NC_002505.1:1231650-1234148	dLacZ	dHNS	OK	286.035	402.286	1.40642	0.492032	-0.962712	0.335692	0.748318	no
XLOC_001626	XLOC_001626	VC1162	NC_002505.1:1234156-1234894	dLacZ	dHNS	OK	140.882	211.143	1.49872	0.583738	-1.29984	0.193657	0.605336	no
XLOC_001627	XLOC_001627	VC1163	NC_002505.1:1235013-1235985	dLacZ	dHNS	OK	124.679	63.7938	-1.95441	-0.966725	2.12606	0.0334981	0.251311	no
XLOC_001628	XLOC_001628	VC1164	NC_002505.1:1236096-1236837	dLacZ	dHNS	OK	125.763	69.2423	-1.81627	-0.860984	1.85159	0.0640845	0.365293	no
XLOC_001629	XLOC_001629	VC1165	NC_002505.1:1236962-1237832	dLacZ	dHNS	OK	21.4061	18.0097	-1.18859	-0.249247	0.563584	0.573037	0.891806	no
XLOC_001630	XLOC_001630	VC1168	NC_002505.1:1240675-1242052	dLacZ	dHNS	OK	40.821	35.7421	-1.1421	-0.191687	0.400465	0.688814	0.94797	no
XLOC_001631	XLOC_001631	VC1170,trpA	NC_002505.1:1242247-1244244	dLacZ	dHNS	OK	58.8802	68.4926	1.16325	0.218166	-0.389151	0.697165	0.94797	no
XLOC_001632	XLOC_001632	trpC	NC_002505.1:1244284-1245694	dLacZ	dHNS	OK	18.4301	26.0243	1.41205	0.497799	-1.09965	0.271484	0.687653	no
XLOC_001633	XLOC_001633	trpD	NC_002505.1:1245699-1246698	dLacZ	dHNS	OK	11.8116	15.7631	1.33454	0.416348	-0.934282	0.350158	0.759319	no
XLOC_001634	XLOC_001634	VC1173,VC1174	NC_002505.1:1246718-1248898	dLacZ	dHNS	OK	12.292	10.1	-1.21703	-0.283373	0.474024	0.635483	0.921635	no
XLOC_001635	XLOC_001635	VC1175	NC_002505.1:1248907-1249000	dLacZ	dHNS	OK	47.3806	181.698	3.83486	1.93918	-0.707725	0.479116	0.847529	no
XLOC_001636	XLOC_001636	VC1176	NC_002505.1:1249031-1249169	dLacZ	dHNS	OK	17.0422	6.93839	-2.45622	-1.29644	0.890092	0.373416	0.773654	no
XLOC_001637	XLOC_001637	VC1180,VC1181	NC_002505.1:1251994-1255496	dLacZ	dHNS	OK	202.617	165.577	-1.2237	-0.291255	0.576469	0.564298	0.890633	no
XLOC_001638	XLOC_001638	VC1182	NC_002505.1:1255615-1256572	dLacZ	dHNS	OK	271.908	186.907	-1.45478	-0.540798	1.27223	0.203293	0.618802	no
XLOC_001639	XLOC_001639	VC1186,VC1187	NC_002505.1:1260620-1261726	dLacZ	dHNS	OK	146.91	119.435	-1.23004	-0.298706	0.480996	0.63052	0.921635	no
XLOC_001640	XLOC_001640	VC1188	NC_002505.1:1261729-1263418	dLacZ	dHNS	OK	282.839	225.874	-1.2522	-0.324461	0.790388	0.429301	0.812886	no
XLOC_001641	XLOC_001641	hemH	NC_002505.1:1264435-1265653	dLacZ	dHNS	OK	29.9375	44.7428	1.49454	0.579701	-1.29462	0.195451	0.607961	no
XLOC_001642	XLOC_001642	VC1191	NC_002505.1:1265707-1266106	dLacZ	dHNS	OK	18.7134	56.0003	2.99252	1.58136	-3.42567	0.000613287	0.0107438	yes
XLOC_001643	XLOC_001643	VC1193	NC_002505.1:1266397-1266595	dLacZ	dHNS	OK	558.824	259.154	-2.15634	-1.10859	2.46478	0.0137099	0.130693	no
XLOC_001644	XLOC_001644	VC1194	NC_002505.1:1266730-1267783	dLacZ	dHNS	OK	32.9911	30.0042	-1.09955	-0.136915	0.299489	0.764567	0.966164	no
XLOC_001645	XLOC_001645	VC1195	NC_002505.1:1267847-1268519	dLacZ	dHNS	OK	256.843	316.18	1.23102	0.299861	-0.685112	0.493273	0.85159	no
XLOC_001646	XLOC_001646	VC1196	NC_002505.1:1268618-1269308	dLacZ	dHNS	OK	139.127	108.622	-1.28084	-0.357091	0.788146	0.430611	0.812886	no
XLOC_001647	XLOC_001647	VC1197	NC_002505.1:1269432-1270128	dLacZ	dHNS	OK	95.9782	113.831	1.18601	0.246111	-0.541625	0.588077	0.898643	no
XLOC_001648	XLOC_001648	VC1201	NC_002505.1:1275416-1276142	dLacZ	dHNS	OK	530.983	408.659	-1.29933	-0.377768	0.898544	0.368895	0.771504	no
XLOC_001649	XLOC_001649	hutH	NC_002505.1:1276290-1277826	dLacZ	dHNS	OK	16.7224	19.6789	1.1768	0.234867	-0.492258	0.622537	0.919763	no
XLOC_001650	XLOC_001650	VC1203	NC_002505.1:1277837-1279535	dLacZ	dHNS	OK	11.728	17.8841	1.52491	0.608712	-1.32325	0.185753	0.598638	no
XLOC_001651	XLOC_001651	VC1204,VC1205	NC_002505.1:1279553-1281762	dLacZ	dHNS	OK	11.7137	25.4713	2.17449	1.12068	-2.04113	0.0412382	0.285679	no
XLOC_001652	XLOC_001652	VC1206	NC_002505.1:1281865-1282576	dLacZ	dHNS	OK	12.0341	18.8383	1.56541	0.646547	-1.41335	0.157554	0.551165	no
XLOC_001653	XLOC_001653	VC1207	NC_002505.1:1282692-1283640	dLacZ	dHNS	OK	15.0365	21.9965	1.46287	0.548812	-1.22243	0.221546	0.630887	no
XLOC_001654	XLOC_001654	VC1208	NC_002505.1:1283778-1284099	dLacZ	dHNS	OK	1371.22	1157.49	-1.18465	-0.244468	0.554608	0.579163	0.893032	no
XLOC_001655	XLOC_001655	VC1209	NC_002505.1:1284103-1284670	dLacZ	dHNS	OK	1361.47	1048.64	-1.29832	-0.376652	0.932553	0.351051	0.759724	no
XLOC_001656	XLOC_001656	VC1212	NC_002505.1:1285749-1290199	dLacZ	dHNS	OK	27.7314	19.6787	-1.40921	-0.494887	0.940906	0.346753	0.756902	no
XLOC_001657	XLOC_001657	VC1217	NC_002505.1:1294548-1296149	dLacZ	dHNS	OK	25.8083	69.0443	2.67528	1.41969	-1.8127	0.0698777	0.379563	no
XLOC_001658	XLOC_001658	VC1223,VC1224	NC_002505.1:1300275-1301480	dLacZ	dHNS	OK	38.3087	149.605	3.90525	1.96541	-1.59205	0.111373	0.485227	no
XLOC_001659	XLOC_001659	VC1227,purT	NC_002505.1:1301948-1303879	dLacZ	dHNS	OK	46.8825	56.7976	1.21149	0.27678	-0.121131	0.903587	0.999315	no
XLOC_001660	XLOC_001660	VC1229	NC_002505.1:1304026-1304902	dLacZ	dHNS	OK	5.01098	7.67889	1.53241	0.615807	-1.32625	0.184757	0.59787	no
XLOC_001661	XLOC_001661	VC1231	NC_002505.1:1304978-1305948	dLacZ	dHNS	OK	137.554	187.226	1.36111	0.444784	-0.999984	0.317318	0.730031	no
XLOC_001662	XLOC_001662	VC1232,VC1233	NC_002505.1:1306117-1307172	dLacZ	dHNS	OK	98.8007	72.0234	-1.37179	-0.456056	0.76767	0.442683	0.820836	no
XLOC_001663	XLOC_001663	sbcB	NC_002505.1:1307188-1308613	dLacZ	dHNS	OK	71.1292	52.8929	-1.34478	-0.427367	0.953366	0.340405	0.752712	no
XLOC_001664	XLOC_001664	VC1235	NC_002505.1:1308758-1310174	dLacZ	dHNS	OK	478.418	80.7862	-5.92203	-2.56609	5.85016	4.91094e-09	2.10667e-07	yes
XLOC_001665	XLOC_001665	VC1243	NC_002505.1:1314817-1317664	dLacZ	dHNS	OK	19.7809	18.461	-1.0715	-0.0996279	0.00939938	0.9925	0.999315	no
XLOC_001666	XLOC_001666	VC1246	NC_002505.1:1318048-1318624	dLacZ	dHNS	OK	240.997	136.609	-1.76414	-0.818966	1.83476	0.066541	0.371696	no
XLOC_001667	XLOC_001667	VC1247	NC_002505.1:1318802-1319198	dLacZ	dHNS	OK	506.412	421.506	-1.20143	-0.264758	0.589951	0.555224	0.886709	no
XLOC_001668	XLOC_001668	VC1248	NC_002505.1:1319245-1320856	dLacZ	dHNS	OK	1.59304	2.20529	1.38433	0.469189	-0.970836	0.33163	0.743722	no
XLOC_001669	XLOC_001669	VC1249	NC_002505.1:1321086-1321599	dLacZ	dHNS	OK	20.8817	33.8833	1.62263	0.698331	-1.4792	0.139088	0.524085	no
XLOC_001670	XLOC_001670	VC1250	NC_002505.1:1321864-1322764	dLacZ	dHNS	OK	190.253	174.82	-1.08828	-0.12205	0.279356	0.779972	0.969397	no
XLOC_001671	XLOC_001671	VC1251	NC_002505.1:1322776-1322875	dLacZ	dHNS	OK	609.463	1480.87	2.42979	1.28083	-1.74764	0.0805255	0.407622	no
XLOC_001672	XLOC_001672	VC1253	NC_002505.1:1324347-1324776	dLacZ	dHNS	OK	42.9984	47.3167	1.10043	0.138064	-0.308201	0.75793	0.965169	no
XLOC_001673	XLOC_001673	VC1254,nrdB	NC_002505.1:1324876-1326288	dLacZ	dHNS	OK	640.584	399.843	-1.60209	-0.679954	0.957737	0.338195	0.749901	no
XLOC_001674	XLOC_001674	VC1256	NC_002505.1:1326383-1328669	dLacZ	dHNS	OK	442.114	261.299	-1.69199	-0.758716	1.95445	0.0506482	0.326877	no
XLOC_001675	XLOC_001675	VC1257	NC_002505.1:1329117-1329855	dLacZ	dHNS	OK	129.971	100.483	-1.29346	-0.371248	0.82026	0.412068	0.801616	no
XLOC_001676	XLOC_001676	VC1260	NC_002505.1:1334128-1335028	dLacZ	dHNS	OK	61.3787	32.5897	-1.88338	-0.913322	1.94964	0.0512194	0.327061	no
XLOC_001677	XLOC_001677	VC1271	NC_002505.1:1345366-1346733	dLacZ	dHNS	OK	17.865	13.8501	-1.28988	-0.367245	0.301019	0.7634	0.965723	no
XLOC_001678	XLOC_001678	VC1278	NC_002505.1:1352764-1353244	dLacZ	dHNS	OK	93.802	80.0958	-1.17112	-0.227893	0.498066	0.618438	0.916021	no
XLOC_001679	XLOC_001679	VC1280	NC_002505.1:1355387-1356683	dLacZ	dHNS	OK	12.508	37.3578	2.98671	1.57856	-3.53895	0.000401721	0.00746754	yes
XLOC_001680	XLOC_001680	VC1287	NC_002505.1:1362385-1364551	dLacZ	dHNS	OK	134.044	69.7738	-1.92112	-0.941953	2.22701	0.0259464	0.209197	no
XLOC_001681	XLOC_001681	mdoG	NC_002505.1:1364569-1366207	dLacZ	dHNS	OK	217.584	115.195	-1.88883	-0.917488	2.20411	0.0275166	0.218176	no
XLOC_001682	XLOC_001682	VC1290,VC1291	NC_002505.1:1368633-1371254	dLacZ	dHNS	OK	78.667	81.5863	1.03711	0.0525686	-0.0890487	0.929043	0.999315	no
XLOC_001683	XLOC_001683	VC1293	NC_002505.1:1371468-1372725	dLacZ	dHNS	OK	127.96	140.642	1.09911	0.136333	-0.311573	0.755365	0.965169	no
XLOC_001684	XLOC_001684	VC1294,VC1295	NC_002505.1:1372936-1374572	dLacZ	dHNS	OK	19.8329	14.7931	-1.34069	-0.422969	0.309831	0.75669	0.965169	no
XLOC_001685	XLOC_001685	asnC	NC_002505.1:1375994-1377395	dLacZ	dHNS	OK	947.061	663.339	-1.42772	-0.513711	1.36146	0.173367	0.580086	no
XLOC_001686	XLOC_001686	VC1298	NC_002505.1:1377541-1379173	dLacZ	dHNS	OK	19.4413	23.2361	1.19519	0.257242	-0.557335	0.577299	0.892869	no
XLOC_001687	XLOC_001687	VC1300	NC_002505.1:1380027-1381389	dLacZ	dHNS	OK	329.548	138.856	-2.37331	-1.2469	3.00659	0.00264193	0.036833	yes
XLOC_001688	XLOC_001688	VC1301	NC_002505.1:1381481-1382735	dLacZ	dHNS	OK	225.113	102.764	-2.19058	-1.13132	2.65825	0.00785465	0.0839669	no
XLOC_001689	XLOC_001689	VC1302	NC_002505.1:1383033-1383648	dLacZ	dHNS	OK	25.5565	32.7497	1.28146	0.357794	-0.783328	0.433435	0.816016	no
XLOC_001690	XLOC_001690	VC1303	NC_002505.1:1383844-1385221	dLacZ	dHNS	OK	75.0313	64.2019	-1.16868	-0.224876	0.503635	0.614518	0.91345	no
XLOC_001691	XLOC_001691	VC1311	NC_002505.1:1392726-1393605	dLacZ	dHNS	OK	33.992	25.6082	-1.32739	-0.408587	0.906337	0.364757	0.770154	no
XLOC_001692	XLOC_001692	alr	NC_002505.1:1393725-1394949	dLacZ	dHNS	OK	188.709	82.2107	-2.29543	-1.19877	2.79573	0.00517823	0.06255	no
XLOC_001693	XLOC_001693	VC1313	NC_002505.1:1395060-1396692	dLacZ	dHNS	OK	118.344	42.6166	-2.77695	-1.4735	3.4015	0.000670173	0.0115587	yes
XLOC_001694	XLOC_001694	VC1317	NC_002505.1:1400320-1401241	dLacZ	dHNS	OK	832.013	1543.37	1.85498	0.891402	-2.25321	0.0242462	0.20181	no
XLOC_001695	XLOC_001695	VC1318	NC_002505.1:1401338-1402112	dLacZ	dHNS	OK	3539.47	8325.56	2.35221	1.23401	-3.78523	0.000153568	0.00325215	yes
XLOC_001696	XLOC_001696	VC1319	NC_002505.1:1402324-1403647	dLacZ	dHNS	OK	125.35	251.535	2.00666	1.0048	-2.30459	0.0211895	0.183679	no
XLOC_001697	XLOC_001697	VC1320	NC_002505.1:1403672-1404377	dLacZ	dHNS	OK	197.647	343.667	1.73879	0.798087	-1.79967	0.0719135	0.385367	no
XLOC_001698	XLOC_001698	VC1322,VC1323	NC_002505.1:1407904-1408581	dLacZ	dHNS	OK	64.9632	70.9323	1.09188	0.126819	-0.185601	0.852757	0.989073	no
XLOC_001699	XLOC_001699	VC1324	NC_002505.1:1408945-1410054	dLacZ	dHNS	OK	110.259	206.623	1.87398	0.906101	-0.342518	0.731961	0.957568	no
XLOC_001700	XLOC_001700	VC1326	NC_002505.1:1410121-1411768	dLacZ	dHNS	OK	143.877	303.96	2.11264	1.07904	-0.355102	0.722513	0.956546	no
XLOC_001701	XLOC_001701	VC1331	NC_002505.1:1414989-1415118	dLacZ	dHNS	OK	10.4543	84.4449	8.07753	3.01392	-1.72609	0.0843319	0.420426	no
XLOC_001702	XLOC_001702	VC1332	NC_002505.1:1415132-1416662	dLacZ	dHNS	OK	4.73194	19.6538	4.15343	2.05431	-4.4914	7.0755e-06	0.000223345	yes
XLOC_001703	XLOC_001703	VC1333	NC_002505.1:1416671-1417223	dLacZ	dHNS	OK	2.36507	6.00982	2.54107	1.34544	-2.58265	0.00980461	0.100325	no
XLOC_001704	XLOC_001704	VC1334	NC_002505.1:1417420-1418392	dLacZ	dHNS	OK	1.93156	1.84886	-1.04473	-0.0631329	0.120687	0.903939	0.999315	no
XLOC_001705	XLOC_001705	VC1343	NC_002505.1:1429933-1431040	dLacZ	dHNS	OK	5.97674	7.79449	1.30414	0.383095	-0.852342	0.394024	0.79136	no
XLOC_001706	XLOC_001706	VC1348	NC_002505.1:1433708-1440610	dLacZ	dHNS	OK	4.43015	4.94772	1.11683	0.159408	-0.105014	0.916365	0.999315	no
XLOC_001707	XLOC_001707	VC1350	NC_002505.1:1440715-1441189	dLacZ	dHNS	OK	238.477	187.472	-1.27207	-0.347172	0.76381	0.444981	0.82351	no
XLOC_001708	XLOC_001708	VC1351	NC_002505.1:1441402-1441597	dLacZ	dHNS	OK	49.625	76.8478	1.54857	0.630936	-1.24358	0.213654	0.625582	no
XLOC_001709	XLOC_001709	VC1354	NC_002505.1:1444811-1446068	dLacZ	dHNS	OK	122.827	57.9795	-2.11846	-1.08302	2.46292	0.0137811	0.130998	no
XLOC_001710	XLOC_001710	VC1356,VC1357	NC_002505.1:1446591-1447006	dLacZ	dHNS	OK	148.591	59.2754	-2.50679	-1.32584	0.528768	0.596966	0.905873	no
XLOC_001711	XLOC_001711	VC1358	NC_002505.1:1447034-1447706	dLacZ	dHNS	OK	242.979	390.019	1.60516	0.682713	-1.49562	0.134753	0.51752	no
XLOC_001712	XLOC_001712	VC1359	NC_002505.1:1447950-1448706	dLacZ	dHNS	OK	5.47293	6.37189	1.16426	0.219408	-0.465803	0.641357	0.922556	no
XLOC_001713	XLOC_001713	VC1360	NC_002505.1:1448728-1449826	dLacZ	dHNS	OK	4.02019	4.68042	1.16423	0.219375	-0.471062	0.637597	0.922556	no
XLOC_001714	XLOC_001714	VC1361	NC_002505.1:1449828-1451034	dLacZ	dHNS	OK	3.66836	4.72433	1.28786	0.364976	-0.791195	0.42883	0.812886	no
XLOC_001715	XLOC_001715	VC1362	NC_002505.1:1451159-1452188	dLacZ	dHNS	OK	4.29049	4.6729	1.08913	0.123177	-0.264902	0.791085	0.972948	no
XLOC_001716	XLOC_001716	VC1364	NC_002505.1:1453646-1454468	dLacZ	dHNS	OK	88.4669	68.1188	-1.29871	-0.377086	0.82124	0.41151	0.801114	no
XLOC_001717	XLOC_001717	VC1367	NC_002505.1:1455493-1458164	dLacZ	dHNS	OK	54.0807	49.1883	-1.09946	-0.1368	0.245921	0.805743	0.977233	no
XLOC_001718	XLOC_001718	VC1371	NC_002505.1:1461134-1461815	dLacZ	dHNS	OK	28.0635	24.6091	-1.14037	-0.189501	0.427199	0.669234	0.943243	no
XLOC_001719	XLOC_001719	VC1373	NC_002505.1:1463478-1466325	dLacZ	dHNS	OK	35.6915	37.8066	1.05926	0.0830579	-0.186458	0.852086	0.989073	no
XLOC_001720	XLOC_001720	VC1374,VC1375	NC_002505.1:1466366-1468990	dLacZ	dHNS	OK	324.153	238.122	-1.36129	-0.444975	0.781357	0.434592	0.816477	no
XLOC_001721	XLOC_001721	VC1379	NC_002505.1:1471847-1472312	dLacZ	dHNS	OK	45.6355	52.8523	1.15814	0.211812	-0.466407	0.640924	0.922556	no
XLOC_001722	XLOC_001722	VC1380	NC_002505.1:1472358-1472709	dLacZ	dHNS	OK	73.2989	58.0946	-1.26172	-0.335387	0.755917	0.449699	0.827912	no
XLOC_001723	XLOC_001723	VC1381	NC_002505.1:1472743-1472953	dLacZ	dHNS	OK	5.32463	3.60258	-1.478	-0.563653	0.742731	0.457645	0.833576	no
XLOC_001724	XLOC_001724	VC1383	NC_002505.1:1472997-1476949	dLacZ	dHNS	OK	558.344	323.354	-1.72673	-0.788039	0.118437	0.905722	0.999315	no
XLOC_001725	XLOC_001725	VC1385	NC_002505.1:1477494-1477605	dLacZ	dHNS	OK	83.2606	214.137	2.57189	1.36283	-1.27621	0.20188	0.617384	no
XLOC_001726	XLOC_001726	VC1390	NC_002505.1:1480407-1481515	dLacZ	dHNS	OK	12.1208	12.446	1.02683	0.0381936	-0.0843495	0.932779	0.999315	no
XLOC_001727	XLOC_001727	VC1394	NC_002505.1:1485192-1486428	dLacZ	dHNS	OK	11.4018	13.8035	1.21064	0.275775	-0.620268	0.535081	0.876349	no
XLOC_001728	XLOC_001728	VC1396,VC1397,VC1398,VC1399	NC_002505.1:1486435-1490555	dLacZ	dHNS	OK	38.6335	58.8477	1.52323	0.607133	-0.709282	0.478149	0.847529	no
XLOC_001729	XLOC_001729	VC1400,VC1401	NC_002505.1:1490565-1492285	dLacZ	dHNS	OK	16.2052	27.4156	1.69178	0.758536	-1.34009	0.180215	0.591175	no
XLOC_001730	XLOC_001730	VC1402	NC_002505.1:1492305-1493868	dLacZ	dHNS	OK	7.98897	15.0703	1.88639	0.915627	-2.03326	0.0420267	0.288158	no
XLOC_001731	XLOC_001731	VC1403	NC_002505.1:1493880-1495806	dLacZ	dHNS	OK	6.93098	14.2214	2.05186	1.03693	-2.28043	0.0225822	0.191291	no
XLOC_001732	XLOC_001732	VC1404	NC_002505.1:1495939-1496062	dLacZ	dHNS	OK	17.3287	19.3337	1.1157	0.15795	-0.0773041	0.938382	0.999315	no
XLOC_001733	XLOC_001733	VC1408	NC_002505.1:1500917-1501520	dLacZ	dHNS	OK	34.6896	23.191	-1.49582	-0.580939	1.30867	0.190646	0.603183	no
XLOC_001734	XLOC_001734	VC1413	NC_002505.1:1505901-1507638	dLacZ	dHNS	OK	27.8692	24.0575	-1.15844	-0.212187	0.455738	0.648579	0.929662	no
XLOC_001735	XLOC_001735	VC1414	NC_002505.1:1507859-1509434	dLacZ	dHNS	OK	172.456	132.139	-1.30511	-0.384169	0.910755	0.362424	0.768487	no
XLOC_001736	XLOC_001736	VC1422	NC_002505.1:1518956-1520333	dLacZ	dHNS	OK	75.8173	59.8355	-1.2671	-0.341525	0.754395	0.450612	0.827912	no
XLOC_001737	XLOC_001737	VC1424	NC_002505.1:1521891-1522929	dLacZ	dHNS	OK	401.022	202.59	-1.97948	-0.985118	2.37152	0.017715	0.15934	no
XLOC_001738	XLOC_001738	VC1425	NC_002505.1:1523040-1524141	dLacZ	dHNS	OK	738.299	481.849	-1.53222	-0.615623	1.54959	0.12124	0.503313	no
XLOC_001739	XLOC_001739	potA,potB,potC	NC_002505.1:1524174-1526919	dLacZ	dHNS	OK	1281.99	654.745	-1.958	-0.969377	1.9106	0.0560554	0.344012	no
XLOC_001740	XLOC_001740	VC1432	NC_002505.1:1529580-1530513	dLacZ	dHNS	OK	154.195	63.2616	-2.43742	-1.28535	2.86669	0.0041479	0.0527714	no
XLOC_001741	XLOC_001741	VC1433	NC_002505.1:1530638-1531586	dLacZ	dHNS	OK	83.6671	130.69	1.56202	0.643416	-1.40306	0.1606	0.556742	no
XLOC_001742	XLOC_001742	VC1434	NC_002505.1:1531715-1532468	dLacZ	dHNS	OK	683.451	531.079	-1.28691	-0.36391	0.880823	0.378413	0.777846	no
XLOC_001743	XLOC_001743	VC1435,VC1436	NC_002505.1:1532557-1533393	dLacZ	dHNS	OK	294.984	247.324	-1.1927	-0.254237	0.217864	0.827535	0.986452	no
XLOC_001744	XLOC_001744	VC1437	NC_002505.1:1533396-1535769	dLacZ	dHNS	OK	74.9226	58.1553	-1.28832	-0.365491	0.839482	0.401199	0.795658	no
XLOC_001745	XLOC_001745	VC1438	NC_002505.1:1535773-1536250	dLacZ	dHNS	OK	76.0986	71.1918	-1.06892	-0.0961599	0.212795	0.831487	0.98669	no
XLOC_001746	XLOC_001746	VC1439	NC_002505.1:1536328-1537309	dLacZ	dHNS	OK	762.85	466.257	-1.63611	-0.710275	1.75777	0.0787864	0.404564	no
XLOC_001747	XLOC_001747	VC1440	NC_002505.1:1537316-1537481	dLacZ	dHNS	OK	1107.44	576.065	-1.92242	-0.942926	2.10774	0.0350538	0.257791	no
XLOC_001748	XLOC_001748	VC1441	NC_002505.1:1537492-1538113	dLacZ	dHNS	OK	775.764	438.686	-1.76838	-0.82243	1.97112	0.0487102	0.320205	no
XLOC_001749	XLOC_001749	VC1442	NC_002505.1:1538126-1539560	dLacZ	dHNS	OK	805.994	433.689	-1.85846	-0.89411	2.25913	0.0238755	0.200722	no
XLOC_001750	XLOC_001750	VC1446	NC_002505.1:1543230-1545396	dLacZ	dHNS	OK	17.1239	60.9278	3.55806	1.83109	-4.1261	3.68971e-05	0.000914502	yes
XLOC_001751	XLOC_001751	VC1447,VC1448	NC_002505.1:1545398-1548919	dLacZ	dHNS	OK	39.3959	123.715	3.1403	1.65091	-2.94082	0.00327349	0.0432929	yes
XLOC_001752	XLOC_001752	VC1452	NC_002505.1:1564151-1564376	dLacZ	dHNS	OK	8.8718	9.25769	1.0435	0.061426	-0.0996564	0.920617	0.999315	no
XLOC_001753	XLOC_001753	VC1453,VC1454	NC_002505.1:1564469-1565901	dLacZ	dHNS	OK	55.7425	198.054	3.55302	1.82905	-2.72994	0.00633449	0.0730869	no
XLOC_001754	XLOC_001754	VC1456,VC1457	NC_002505.1:1566966-1568114	dLacZ	dHNS	OK	40.2646	8147.09	202.339	7.66063	-14.0346	0	0	yes
XLOC_001755	XLOC_001755	VC1458,VC1459,VC1460	NC_002505.1:1568212-1570982	dLacZ	dHNS	OK	13.0261	34.6067	2.65672	1.40965	-1.76345	0.0778239	0.402538	no
XLOC_001756	XLOC_001756	VC1461	NC_002505.1:1570992-1571241	dLacZ	dHNS	OK	37.7721	209.986	5.55929	2.4749	-5.15946	2.47669e-07	9.10661e-06	yes
XLOC_001757	XLOC_001757	VC1462,VC1463	NC_002505.1:1571376-1572817	dLacZ	dHNS	OK	31.6588	97.5129	3.08012	1.62299	-2.20454	0.0274863	0.218176	no
XLOC_001758	XLOC_001758	VC1465,VC1466	NC_002505.1:1573770-1574515	dLacZ	dHNS	OK	57.4661	41.7955	-1.37494	-0.459364	0.398434	0.69031	0.94797	no
XLOC_001759	XLOC_001759	VC1467	NC_002505.1:1574592-1575285	dLacZ	dHNS	OK	13.4217	11.2695	-1.19098	-0.25215	0.566413	0.571113	0.891703	no
XLOC_001760	XLOC_001760	VC1468	NC_002505.1:1575414-1575699	dLacZ	dHNS	OK	14.6069	14.2395	-1.0258	-0.0367446	0.0719629	0.942631	0.999315	no
XLOC_001761	XLOC_001761	VC1469	NC_002505.1:1575703-1577272	dLacZ	dHNS	OK	3.76108	2.7024	-1.39176	-0.476907	1.04053	0.298092	0.711216	no
XLOC_001762	XLOC_001762	VC1471,VC1472	NC_002505.1:1579038-1579366	dLacZ	dHNS	OK	31.4591	22.5267	-1.39653	-0.481839	0.680912	0.495927	0.852271	no
XLOC_001763	XLOC_001763	VC1473	NC_002505.1:1579443-1580136	dLacZ	dHNS	OK	13.4217	11.2695	-1.19098	-0.25215	0.566413	0.571113	0.891703	no
XLOC_001764	XLOC_001764	VC1474	NC_002505.1:1580265-1580550	dLacZ	dHNS	OK	14.6069	14.2395	-1.0258	-0.0367446	0.0719629	0.942631	0.999315	no
XLOC_001765	XLOC_001765	VC1475	NC_002505.1:1580554-1582123	dLacZ	dHNS	OK	3.76108	2.7024	-1.39176	-0.476907	1.04053	0.298092	0.711216	no
XLOC_001766	XLOC_001766	VC1479	NC_002505.1:1585290-1585650	dLacZ	dHNS	OK	33.8345	47.1974	1.39495	0.480216	-1.05571	0.2911	0.706837	no
XLOC_001767	XLOC_001767	VC1480	NC_002505.1:1585760-1586093	dLacZ	dHNS	OK	102.496	130.916	1.27728	0.353081	-0.765944	0.44371	0.821612	no
XLOC_001768	XLOC_001768	VC1481	NC_002505.1:1586097-1588360	dLacZ	dHNS	OK	124.715	133.308	1.0689	0.0961246	-0.105679	0.915837	0.999315	no
XLOC_001769	XLOC_001769	VC1484	NC_002505.1:1589025-1589199	dLacZ	dHNS	OK	238.766	360.418	1.5095	0.594071	-1.19339	0.232716	0.641573	no
XLOC_001770	XLOC_001770	VC1485	NC_002505.1:1589365-1591060	dLacZ	dHNS	OK	209.508	393.72	1.87926	0.910168	-2.20852	0.0272081	0.217275	no
XLOC_001771	XLOC_001771	VC1486,VC1487	NC_002505.1:1591065-1593205	dLacZ	dHNS	OK	309.008	280.328	-1.10231	-0.140529	0.12974	0.896772	0.999315	no
XLOC_001772	XLOC_001772	rlmL	NC_002505.1:1593213-1595340	dLacZ	dHNS	OK	168.664	116.156	-1.45205	-0.538084	1.29341	0.19587	0.607961	no
XLOC_001773	XLOC_001773	VC1489	NC_002505.1:1595598-1595730	dLacZ	dHNS	OK	7.17764	0	0	-1.79769e+308	-1.79769e+308	0.153836	0.545849	no
XLOC_001774	XLOC_001774	VC1490	NC_002505.1:1595799-1596342	dLacZ	dHNS	OK	122.494	116.168	-1.05446	-0.0764989	0.165845	0.868279	0.997752	no
XLOC_001775	XLOC_001775	VC1491	NC_002505.1:1596496-1597507	dLacZ	dHNS	OK	204.872	108.202	-1.89342	-0.920999	2.10656	0.0351556	0.257962	no
XLOC_001776	XLOC_001776	VC1492	NC_002505.1:1597580-1602422	dLacZ	dHNS	OK	271.793	206.061	-1.31899	-0.399438	1.04563	0.29573	0.711216	no
XLOC_001777	XLOC_001777	VC1493	NC_002505.1:1602610-1602847	dLacZ	dHNS	OK	71.9901	62.1904	-1.15758	-0.211107	0.455772	0.648554	0.929662	no
XLOC_001778	XLOC_001778	pepN	NC_002505.1:1602880-1605487	dLacZ	dHNS	OK	145.833	121.186	-1.20338	-0.2671	0.644913	0.518983	0.86787	no
XLOC_001779	XLOC_001779	VC1495	NC_002505.1:1605685-1606402	dLacZ	dHNS	OK	3.13802	2.32776	-1.34809	-0.430916	0.8247	0.409542	0.80058	no
XLOC_001780	XLOC_001780	VC1496	NC_002505.1:1606510-1608508	dLacZ	dHNS	OK	438.25	384.961	-1.13843	-0.187042	0.479886	0.631309	0.921635	no
XLOC_001781	XLOC_001781	VC1497	NC_002505.1:1608525-1609152	dLacZ	dHNS	OK	902.677	686.627	-1.31465	-0.394683	0.96366	0.335216	0.747756	no
XLOC_001782	XLOC_001782	VC1498	NC_002505.1:1609252-1611608	dLacZ	dHNS	OK	173.176	194.049	1.12053	0.164185	-0.254855	0.798835	0.975522	no
XLOC_001783	XLOC_001783	VC1503	NC_002505.1:1617273-1618170	dLacZ	dHNS	OK	131.481	87.8439	-1.49676	-0.581845	1.30578	0.191627	0.603183	no
XLOC_001784	XLOC_001784	VC1506	NC_002505.1:1618208-1620026	dLacZ	dHNS	OK	13.3019	12.8931	-1.03171	-0.0450344	0.0228734	0.981751	0.999315	no
XLOC_001785	XLOC_001785	VC1509	NC_002505.1:1621991-1622771	dLacZ	dHNS	OK	11.0957	14.3651	1.29465	0.372576	-0.837014	0.402585	0.795658	no
XLOC_001786	XLOC_001786	VC1510,VC1511	NC_002505.1:1622868-1624351	dLacZ	dHNS	OK	39.8287	90.9638	2.28388	1.19149	-1.90574	0.0566836	0.34547	no
XLOC_001787	XLOC_001787	VC1512	NC_002505.1:1624351-1624960	dLacZ	dHNS	OK	19.4061	46.1665	2.37897	1.25034	-2.70474	0.00683588	0.077013	no
XLOC_001788	XLOC_001788	VC1513	NC_002505.1:1624971-1627826	dLacZ	dHNS	OK	23.3188	63.3606	2.71715	1.44209	-3.1062	0.00189512	0.0280578	yes
XLOC_001789	XLOC_001789	VC1514	NC_002505.1:1627837-1628035	dLacZ	dHNS	OK	23.9483	91.0801	3.8032	1.92721	-3.68116	0.000232175	0.00466382	yes
XLOC_001790	XLOC_001790	VC1515	NC_002505.1:1628112-1628769	dLacZ	dHNS	OK	15.7413	50.3387	3.19787	1.67711	-3.61749	0.000297475	0.00572042	yes
XLOC_001791	XLOC_001791	VC1516	NC_002505.1:1628794-1630456	dLacZ	dHNS	OK	20.9168	65.2342	3.11875	1.64096	-3.55794	0.000373778	0.00702619	yes
XLOC_001792	XLOC_001792	VC1517,VC1518	NC_002505.1:1630654-1631723	dLacZ	dHNS	OK	48.8545	104.629	2.14165	1.09872	-1.93374	0.0531447	0.333884	no
XLOC_001793	XLOC_001793	VC1520	NC_002505.1:1632887-1634480	dLacZ	dHNS	OK	223.528	135.755	-1.64655	-0.719452	1.73188	0.0832942	0.417845	no
XLOC_001794	XLOC_001794	VC1521,VC1522	NC_002505.1:1634691-1638169	dLacZ	dHNS	OK	31.557	32.2786	1.02287	0.0326169	-0.0581576	0.953623	0.999315	no
XLOC_001795	XLOC_001795	VC1528,VC1529	NC_002505.1:1643195-1643974	dLacZ	dHNS	OK	49.991	48.5325	-1.03005	-0.0427167	0.080141	0.936125	0.999315	no
XLOC_001796	XLOC_001796	VC1530	NC_002505.1:1643984-1644146	dLacZ	dHNS	OK	17.375	6.18305	-2.8101	-1.49062	1.71193	0.086909	0.425142	no
XLOC_001797	XLOC_001797	VC1532	NC_002505.1:1644671-1645580	dLacZ	dHNS	OK	120.645	125.627	1.04129	0.0583791	-0.130382	0.896264	0.999315	no
XLOC_001798	XLOC_001798	VC1533	NC_002505.1:1645742-1647371	dLacZ	dHNS	OK	51.426	27.427	-1.87501	-0.9069	1.59308	0.111142	0.484888	no
XLOC_001799	XLOC_001799	VC1535,VC1536	NC_002505.1:1647372-1649395	dLacZ	dHNS	OK	7.4412	8.67473	1.16577	0.221284	-0.319663	0.749224	0.964508	no
XLOC_001800	XLOC_001800	VC1538	NC_002505.1:1649993-1650425	dLacZ	dHNS	OK	183.461	140.176	-1.30879	-0.388238	0.837497	0.402313	0.795658	no
XLOC_001801	XLOC_001801	VC1542	NC_002505.1:1654906-1655755	dLacZ	dHNS	OK	9.8322	11.4774	1.16733	0.223208	-0.482928	0.629147	0.921635	no
XLOC_001802	XLOC_001802	VC1543,VC1544,VC1545,VC1546	NC_002505.1:1656061-1658800	dLacZ	dHNS	OK	427.316	583.16	1.3647	0.448591	-0.731177	0.464671	0.83732	no
XLOC_001803	XLOC_001803	VC1547,VC1548	NC_002505.1:1658806-1660938	dLacZ	dHNS	OK	258.213	300.888	1.16527	0.220668	-0.401787	0.687841	0.94797	no
XLOC_001804	XLOC_001804	VC1555,VC1556	NC_002505.1:1667143-1667987	dLacZ	dHNS	OK	179.091	109.619	-1.63376	-0.708193	1.16713	0.243158	0.655914	no
XLOC_001805	XLOC_001805	VC1557	NC_002505.1:1668121-1669156	dLacZ	dHNS	OK	68.9677	33.1801	-2.07859	-1.0556	2.18324	0.0290184	0.227073	no
XLOC_001806	XLOC_001806	VC1558	NC_002505.1:1669191-1670628	dLacZ	dHNS	OK	262.421	58.1414	-4.5135	-2.17425	4.61509	3.92927e-06	0.000130172	yes
XLOC_001807	XLOC_001807	VC1561	NC_002505.1:1673279-1674209	dLacZ	dHNS	OK	27.5709	38.4064	1.393	0.478202	-1.05581	0.291054	0.706837	no
XLOC_001808	XLOC_001808	VC1570,VC1571	NC_002505.1:1681273-1683600	dLacZ	dHNS	OK	11.788	18.6354	1.58088	0.660733	-1.27625	0.201867	0.617384	no
XLOC_001809	XLOC_001809	VC1574	NC_002505.1:1686048-1686432	dLacZ	dHNS	OK	65.2923	90.5943	1.38752	0.472507	-1.04584	0.295636	0.711216	no
XLOC_001810	XLOC_001810	VC1575	NC_002505.1:1686476-1686935	dLacZ	dHNS	OK	98.6631	154.064	1.56152	0.642944	-1.39308	0.163596	0.561778	no
XLOC_001811	XLOC_001811	VC1576	NC_002505.1:1686964-1687282	dLacZ	dHNS	OK	192.211	287.686	1.49672	0.581801	-1.30678	0.191288	0.603183	no
XLOC_001812	XLOC_001812	VC1577	NC_002505.1:1687437-1688259	dLacZ	dHNS	OK	560.803	975.139	1.73883	0.798114	-1.95317	0.0507992	0.326877	no
XLOC_001813	XLOC_001813	VC1578,VC1579	NC_002505.1:1688260-1690151	dLacZ	dHNS	OK	1515.47	2397.48	1.582	0.661751	-0.714823	0.474719	0.847151	no
XLOC_001814	XLOC_001814	VC1580	NC_002505.1:1690214-1691126	dLacZ	dHNS	OK	15.0094	14.8712	-1.00929	-0.0133377	0.0301907	0.975915	0.999315	no
XLOC_001815	XLOC_001815	VC1583	NC_002505.1:1695313-1695829	dLacZ	dHNS	OK	12.9514	98.638	7.61601	2.92904	-6.37024	1.88731e-10	9.2867e-09	yes
XLOC_001816	XLOC_001816	VC1584	NC_002505.1:1695868-1696435	dLacZ	dHNS	OK	8.98917	84.286	9.37639	3.22903	-6.90556	5.00067e-12	2.88487e-10	yes
XLOC_001817	XLOC_001817	VC1585	NC_002505.1:1696498-1698202	dLacZ	dHNS	OK	15.9647	220.862	13.8344	3.79018	-8.77618	0	0	yes
XLOC_001818	XLOC_001818	VC1586	NC_002505.1:1698375-1698897	dLacZ	dHNS	OK	95.5044	0	0	-1.79769e+308	-1.79769e+308	0.353349	0.762112	no
XLOC_001819	XLOC_001819	VC1588	NC_002505.1:1699072-1699954	dLacZ	dHNS	OK	10.0262	16.1444	1.61022	0.687257	-1.53964	0.123647	0.503313	no
XLOC_001820	XLOC_001820	galM	NC_002505.1:1705923-1706955	dLacZ	dHNS	OK	118.021	145.706	1.23458	0.304015	-0.682187	0.495121	0.851976	no
XLOC_001821	XLOC_001821	VC1595	NC_002505.1:1706984-1708202	dLacZ	dHNS	OK	129.317	194.17	1.5015	0.586404	-1.33683	0.181279	0.59131	no
XLOC_001822	XLOC_001822	VC1596	NC_002505.1:1708210-1709275	dLacZ	dHNS	OK	125.026	191.511	1.53177	0.615195	-1.35819	0.174402	0.5813	no
XLOC_001823	XLOC_001823	VC1597	NC_002505.1:1709718-1711152	dLacZ	dHNS	OK	13.4287	11.419	-1.176	-0.233874	0.524603	0.599859	0.906905	no
XLOC_001824	XLOC_001824	tRNA-Val-1	NC_002505.1:1712294-1712371	dLacZ	dHNS	OK	1556.88	456.293	-3.41202	-1.77063	0.96768	0.333204	0.74558	no
XLOC_001825	XLOC_001825	tRNA-Val-2	NC_002505.1:1712392-1712469	dLacZ	dHNS	OK	2393.38	732.44	-3.26768	-1.70827	1.512	0.130533	0.511743	no
XLOC_001826	XLOC_001826	VC1600	NC_002505.1:1713804-1714494	dLacZ	dHNS	OK	31.0156	49.4398	1.59403	0.672681	-1.47982	0.138921	0.524048	no
XLOC_001827	XLOC_001827	VC1601	NC_002505.1:1714608-1715412	dLacZ	dHNS	OK	15.611	16.3106	1.04481	0.0632511	-0.142494	0.88669	0.999315	no
XLOC_001828	XLOC_001828	VC1602	NC_002505.1:1715543-1716530	dLacZ	dHNS	OK	67.2227	70.086	1.04259	0.060178	-0.132827	0.89433	0.999315	no
XLOC_001829	XLOC_001829	VC1603	NC_002505.1:1716548-1717325	dLacZ	dHNS	OK	39.7267	44.9649	1.13186	0.178689	-0.392455	0.694722	0.94797	no
XLOC_001830	XLOC_001830	VC1604,VC1605	NC_002505.1:1717390-1719693	dLacZ	dHNS	OK	19.8419	25.0122	1.26057	0.334085	-0.555178	0.578773	0.892869	no
XLOC_001831	XLOC_001831	VC1610	NC_002505.1:1725154-1725604	dLacZ	dHNS	OK	19.7794	14.6456	-1.35054	-0.43353	0.952561	0.340812	0.752712	no
XLOC_001832	XLOC_001832	VC1613	NC_002505.1:1727536-1727761	dLacZ	dHNS	OK	19.5961	22.1671	1.1312	0.177855	-0.333134	0.739033	0.959567	no
XLOC_001833	XLOC_001833	VC1614,VC1615	NC_002505.1:1727959-1729557	dLacZ	dHNS	OK	53.159	34.7822	-1.52834	-0.611964	0.998243	0.318162	0.730031	no
XLOC_001834	XLOC_001834	VC1617	NC_002505.1:1729988-1730879	dLacZ	dHNS	OK	23.2039	45.3121	1.95278	0.96553	-2.07122	0.0383381	0.2711	no
XLOC_001835	XLOC_001835	VC1620	NC_002505.1:1732895-1741367	dLacZ	dHNS	OK	125.771	108.966	-1.15422	-0.20693	0.55309	0.580202	0.894222	no
XLOC_001836	XLOC_001836	VC1623	NC_002505.1:1743876-1745040	dLacZ	dHNS	OK	142.882	84.2855	-1.69521	-0.761463	1.73038	0.0835632	0.417941	no
XLOC_001837	XLOC_001837	VC1624	NC_002505.1:1745275-1746520	dLacZ	dHNS	OK	321.762	198.852	-1.6181	-0.694299	1.65926	0.0970642	0.449504	no
XLOC_001838	XLOC_001838	VC1625	NC_002505.1:1746533-1749418	dLacZ	dHNS	OK	348.603	183.907	-1.89554	-0.922611	2.3743	0.0175825	0.158574	no
XLOC_001839	XLOC_001839	nhaA	NC_002505.1:1750015-1751164	dLacZ	dHNS	OK	26.1385	24.2716	-1.07692	-0.106908	0.229729	0.818302	0.983743	no
XLOC_001840	XLOC_001840	VC1628	NC_002505.1:1751442-1752561	dLacZ	dHNS	OK	66.0831	47.6533	-1.38675	-0.471705	1.02128	0.307121	0.722156	no
XLOC_001841	XLOC_001841	VC1629,VC1630	NC_002505.1:1752561-1755679	dLacZ	dHNS	OK	328.579	202.355	-1.62378	-0.699356	1.26192	0.206976	0.620133	no
XLOC_001842	XLOC_001842	VC1631	NC_002505.1:1755792-1757169	dLacZ	dHNS	OK	35.5494	24.148	-1.47215	-0.557922	1.19093	0.233682	0.641573	no
XLOC_001843	XLOC_001843	VC1633,VC1634	NC_002505.1:1758799-1760664	dLacZ	dHNS	OK	142.215	95.2661	-1.49282	-0.578043	1.02692	0.304458	0.720336	no
XLOC_001844	XLOC_001844	VC1635	NC_002505.1:1760982-1763596	dLacZ	dHNS	OK	112.134	70.7422	-1.58511	-0.66458	1.09965	0.271485	0.687653	no
XLOC_001845	XLOC_001845	VC1641	NC_002505.1:1766887-1767661	dLacZ	dHNS	OK	21.9577	91.4955	4.1669	2.05897	-4.71315	2.43921e-06	8.24403e-05	yes
XLOC_001846	XLOC_001846	VC1642	NC_002505.1:1767752-1768154	dLacZ	dHNS	OK	26.5291	103.309	3.89418	1.96132	-4.23892	2.24595e-05	0.000606043	yes
XLOC_001847	XLOC_001847	VC1645	NC_002505.1:1771808-1772438	dLacZ	dHNS	OK	10.7993	17.6325	1.63274	0.707308	-1.55955	0.118867	0.501552	no
XLOC_001848	XLOC_001848	VC1646	NC_002505.1:1772605-1772809	dLacZ	dHNS	OK	4.50476	6.01385	1.335	0.416838	-0.558404	0.576569	0.892734	no
XLOC_001849	XLOC_001849	VC1649	NC_002505.1:1774843-1776490	dLacZ	dHNS	OK	1085.58	563.452	-1.92666	-0.946104	2.58466	0.00974761	0.100048	no
XLOC_001850	XLOC_001850	VC1651	NC_002505.1:1779307-1780969	dLacZ	dHNS	OK	25.2239	165.525	6.56223	2.71419	-6.13629	8.44694e-10	3.87171e-08	yes
XLOC_001851	XLOC_001851	VC1652	NC_002505.1:1780980-1782735	dLacZ	dHNS	OK	31.0334	224.128	7.22215	2.85243	-6.39329	1.6235e-10	8.23067e-09	yes
XLOC_001852	XLOC_001852	VC1653	NC_002505.1:1782739-1786180	dLacZ	dHNS	OK	17.355	152.311	8.7762	3.1336	-7.02464	2.14628e-12	1.2824e-10	yes
XLOC_001853	XLOC_001853	VC1656	NC_002505.1:1788408-1789272	dLacZ	dHNS	OK	37.0014	32.6693	-1.1326	-0.179645	0.390696	0.696022	0.94797	no
XLOC_001854	XLOC_001854	VC1662	NC_002505.1:1794392-1794659	dLacZ	dHNS	OK	24.6092	29.8028	1.21104	0.276248	-0.573453	0.566338	0.891703	no
XLOC_001855	XLOC_001855	VC1668	NC_002505.1:1799618-1800326	dLacZ	dHNS	OK	26.223	18.1592	-1.44406	-0.530134	1.19915	0.230468	0.641019	no
XLOC_001856	XLOC_001856	VC1669	NC_002505.1:1800424-1801771	dLacZ	dHNS	OK	18.9035	19.1226	1.01159	0.0166229	-0.036894	0.97057	0.999315	no
XLOC_001857	XLOC_001857	VC1672	NC_002505.1:1805138-1805720	dLacZ	dHNS	OK	17.7229	18.8332	1.06265	0.0876616	-0.195045	0.845358	0.98851	no
XLOC_001858	XLOC_001858	VC1673,VC1674,VC1675	NC_002505.1:1805806-1811010	dLacZ	dHNS	OK	45.0946	54.2647	1.20335	0.26706	-0.416539	0.677016	0.946238	no
XLOC_001859	XLOC_001859	VC1676,pspB	NC_002505.1:1811181-1811797	dLacZ	dHNS	OK	123.055	134.485	1.09289	0.128141	-0.19982	0.841621	0.987512	no
XLOC_001860	XLOC_001860	VC1678	NC_002505.1:1811810-1812479	dLacZ	dHNS	OK	52.2448	52.1487	-1.00184	-0.00265802	0.00581594	0.99536	0.999315	no
XLOC_001861	XLOC_001861	VC1686,VC1687	NC_002505.1:1819864-1821294	dLacZ	dHNS	OK	66.8977	52.3783	-1.2772	-0.352988	0.689527	0.490492	0.851144	no
XLOC_001862	XLOC_001862	VC1689	NC_002505.1:1822751-1823312	dLacZ	dHNS	OK	6.33902	8.92938	1.40864	0.4943	-1.02972	0.303141	0.718696	no
XLOC_001863	XLOC_001863	VC1690	NC_002505.1:1823363-1824488	dLacZ	dHNS	OK	9.59771	18.6307	1.94116	0.956922	-2.07379	0.0380992	0.2711	no
XLOC_001864	XLOC_001864	VC1692	NC_002505.1:1824694-1827157	dLacZ	dHNS	OK	5.62387	5.8529	1.04072	0.0575889	-0.130037	0.896537	0.999315	no
XLOC_001865	XLOC_001865	VC1693	NC_002505.1:1827180-1828365	dLacZ	dHNS	OK	4.88823	4.53174	-1.07867	-0.109248	0.239446	0.81076	0.979353	no
XLOC_001866	XLOC_001866	VC1694	NC_002505.1:1828411-1828630	dLacZ	dHNS	OK	4.50714	5.76335	1.27872	0.354693	-0.50197	0.615688	0.914142	no
XLOC_001867	XLOC_001867	VC1695	NC_002505.1:1829273-1830116	dLacZ	dHNS	OK	69.5913	54.6472	-1.27347	-0.34876	0.749449	0.453587	0.830208	no
XLOC_001868	XLOC_001868	VC1704	NC_002505.1:1835074-1837360	dLacZ	dHNS	OK	4.80271	11.1432	2.32019	1.21424	-2.66774	0.00763643	0.0821591	no
XLOC_001869	XLOC_001869	VC1707	NC_002505.1:1838679-1838883	dLacZ	dHNS	OK	72.3092	39.68	-1.82231	-0.865767	1.70417	0.0883489	0.428019	no
XLOC_001870	XLOC_001870	VC1708	NC_002505.1:1838996-1839683	dLacZ	dHNS	OK	76.2696	47.7832	-1.59616	-0.674603	1.40207	0.160894	0.556742	no
XLOC_001871	XLOC_001871	VC1710	NC_002505.1:1842808-1845265	dLacZ	dHNS	OK	8.02273	12.2253	1.52383	0.607706	-1.34108	0.179893	0.590943	no
XLOC_001872	XLOC_001872	VC1712	NC_002505.1:1847961-1848576	dLacZ	dHNS	OK	11.4085	7.5732	-1.50643	-0.591137	1.27218	0.203308	0.618802	no
XLOC_001873	XLOC_001873	VC1715,VC1716,mukB	NC_002505.1:1849178-1855691	dLacZ	dHNS	OK	575.494	498.787	-1.15379	-0.206375	0.339392	0.734315	0.958419	no
XLOC_001874	XLOC_001874	VC1717	NC_002505.1:1855702-1856485	dLacZ	dHNS	OK	190.68	174.758	-1.09111	-0.125796	0.285014	0.775634	0.969397	no
XLOC_001875	XLOC_001875	VC1719	NC_002505.1:1857522-1858227	dLacZ	dHNS	OK	50.9825	34.5055	-1.47752	-0.563175	1.19472	0.232198	0.641573	no
XLOC_001876	XLOC_001876	VC1725	NC_002505.1:1862870-1863689	dLacZ	dHNS	OK	37.8663	36.5582	-1.03578	-0.0507224	0.110832	0.911749	0.999315	no
XLOC_001877	XLOC_001877	glgA	NC_002505.1:1863876-1865331	dLacZ	dHNS	OK	63.4945	72.0363	1.13453	0.182094	-0.404778	0.68564	0.94797	no
XLOC_001878	XLOC_001878	glgC	NC_002505.1:1865332-1866550	dLacZ	dHNS	OK	38.3091	72.2417	1.88576	0.915147	-2.05417	0.0399591	0.2803	no
XLOC_001879	XLOC_001879	VC1730	NC_002505.1:1867218-1869849	dLacZ	dHNS	OK	329.963	300.63	-1.09757	-0.134314	0.346696	0.72882	0.957568	no
XLOC_001880	XLOC_001880	VC1732	NC_002505.1:1870524-1871805	dLacZ	dHNS	OK	57.0626	75.5635	1.32422	0.405146	-0.900971	0.367604	0.771504	no
XLOC_001881	XLOC_001881	VC1738	NC_002505.1:1874113-1875013	dLacZ	dHNS	OK	1448.34	1003.81	-1.44284	-0.528918	1.40331	0.160525	0.556742	no
XLOC_001882	XLOC_001882	VC1739	NC_002505.1:1875027-1875324	dLacZ	dHNS	OK	1554.44	1038.02	-1.4975	-0.58256	1.35647	0.17495	0.582469	no
XLOC_001883	XLOC_001883	VC1740	NC_002505.1:1875516-1877799	dLacZ	dHNS	OK	9.0978	10.0488	1.10453	0.143439	-0.309432	0.756993	0.965169	no
XLOC_001884	XLOC_001884	VC1741	NC_002505.1:1877854-1878529	dLacZ	dHNS	OK	6.23023	7.67355	1.23166	0.30061	-0.634308	0.52588	0.869396	no
XLOC_001885	XLOC_001885	VC1745	NC_002505.1:1879969-1881698	dLacZ	dHNS	OK	36.8022	30.7088	-1.19843	-0.261139	0.541485	0.588174	0.898643	no
XLOC_001886	XLOC_001886	VC1746	NC_002505.1:1881715-1882495	dLacZ	dHNS	OK	15.3652	13.6031	-1.12954	-0.17573	0.3717	0.710116	0.9508	no
XLOC_001887	XLOC_001887	VC1751	NC_002505.1:1885669-1886548	dLacZ	dHNS	OK	51.3305	46.7514	-1.09795	-0.134807	0.294051	0.768719	0.967161	no
XLOC_001888	XLOC_001888	VC1760	NC_002505.1:1898008-1900831	dLacZ	dHNS	OK	54.3187	74.4572	1.37075	0.454961	-1.03747	0.299515	0.712211	no
XLOC_001889	XLOC_001889	VC1761,VC1762,VC1763,VC1764	NC_002505.1:1900850-1905745	dLacZ	dHNS	OK	184.084	242.133	1.31534	0.395433	-0.632106	0.527317	0.869396	no
XLOC_001890	XLOC_001890	VC1765	NC_002505.1:1905789-1908858	dLacZ	dHNS	OK	90.0152	93.0756	1.034	0.0482339	-0.114507	0.908836	0.999315	no
XLOC_001891	XLOC_001891	VC1766,VC1767	NC_002505.1:1908885-1912282	dLacZ	dHNS	OK	234.282	217.015	-1.07957	-0.110449	0.218074	0.827372	0.986452	no
XLOC_001892	XLOC_001892	VC1768,VC1769	NC_002505.1:1912282-1916009	dLacZ	dHNS	OK	280.378	238.832	-1.17395	-0.231377	0.453483	0.650201	0.929662	no
XLOC_001893	XLOC_001893	VC1770,VC1771	NC_002505.1:1916149-1921857	dLacZ	dHNS	OK	35.8915	68.6384	1.91239	0.935373	-1.66861	0.0951947	0.444242	no
XLOC_001894	XLOC_001894	VC1773	NC_002505.1:1922809-1923880	dLacZ	dHNS	OK	12.242	34.1017	2.78563	1.47801	-3.25664	0.00112741	0.0184015	yes
XLOC_001895	XLOC_001895	VC1774	NC_002505.1:1923894-1925049	dLacZ	dHNS	OK	8.96271	12.3562	1.37862	0.463233	-1.0105	0.312258	0.723935	no
XLOC_001896	XLOC_001896	VC1775	NC_002505.1:1925230-1926067	dLacZ	dHNS	OK	65.2288	75.6323	1.15949	0.213494	-0.473685	0.635724	0.921635	no
XLOC_001897	XLOC_001897	VC1776	NC_002505.1:1926195-1927092	dLacZ	dHNS	OK	55.9325	21.8347	-2.56163	-1.35706	2.92689	0.00342373	0.0451015	yes
XLOC_001898	XLOC_001898	VC1777	NC_002505.1:1927129-1928413	dLacZ	dHNS	OK	13.3791	8.22715	-1.62621	-0.701514	1.55587	0.119738	0.501564	no
XLOC_001899	XLOC_001899	VC1778	NC_002505.1:1928420-1928942	dLacZ	dHNS	OK	23.6728	18.936	-1.25015	-0.3221	0.679509	0.496815	0.85336	no
XLOC_001900	XLOC_001900	VC1779	NC_002505.1:1928992-1929958	dLacZ	dHNS	OK	58.3687	16.7338	-3.48807	-1.80243	3.47652	0.000507973	0.00913804	yes
XLOC_001901	XLOC_001901	VC1785	NC_002505.1:1935800-1936007	dLacZ	dHNS	OK	4.807	4.14237	-1.16045	-0.214681	0.284801	0.775797	0.969397	no
XLOC_001902	XLOC_001902	VC1788,VC1789,VC1790	NC_002505.1:1936826-1938732	dLacZ	dHNS	OK	58.8974	66.5929	1.13066	0.177166	-0.27592	0.782609	0.969397	no
XLOC_001903	XLOC_001903	VC1791	NC_002505.1:1938738-1939779	dLacZ	dHNS	OK	12.7699	20.2958	1.58935	0.66843	-1.48674	0.137084	0.519199	no
XLOC_001904	XLOC_001904	VC1792	NC_002505.1:1939913-1940273	dLacZ	dHNS	OK	8.2772	15.972	1.92964	0.948331	-1.92946	0.0536742	0.335064	no
XLOC_001905	XLOC_001905	VC1793	NC_002505.1:1940321-1940699	dLacZ	dHNS	OK	7.08095	15.019	2.12104	1.08477	-2.18944	0.0285646	0.22436	no
XLOC_001906	XLOC_001906	VC1794	NC_002505.1:1940753-1941332	dLacZ	dHNS	OK	8.70828	18.0377	2.07133	1.05055	-2.25525	0.0241176	0.201744	no
XLOC_001907	XLOC_001907	VC1795,VC1796	NC_002505.1:1941350-1942032	dLacZ	dHNS	OK	15.1185	27.8943	1.84504	0.883654	-1.55105	0.120889	0.503102	no
XLOC_001908	XLOC_001908	VC1797	NC_002505.1:1942841-1943303	dLacZ	dHNS	OK	15.3856	20.5641	1.33658	0.418545	-0.918699	0.358253	0.764349	no
XLOC_001909	XLOC_001909	VC1798,VC1799	NC_002505.1:1943305-1946144	dLacZ	dHNS	OK	17.2379	22.114	1.28287	0.35938	-0.642472	0.520567	0.86787	no
XLOC_001910	XLOC_001910	VC1800	NC_002505.1:1946150-1947122	dLacZ	dHNS	OK	6.40885	7.63016	1.19057	0.251648	-0.551734	0.581131	0.894509	no
XLOC_001911	XLOC_001911	VC1801,VC1802	NC_002505.1:1947460-1948022	dLacZ	dHNS	OK	9.62347	11.5932	1.20468	0.268648	-0.391835	0.69518	0.94797	no
XLOC_001912	XLOC_001912	VC1807	NC_002505.1:1950738-1951379	dLacZ	dHNS	OK	0.609783	326.066	534.725	9.06265	-16.037	0	0	yes
XLOC_001913	XLOC_001913	VC1809	NC_002505.1:1952630-1952861	dLacZ	dHNS	OK	9.25689	89.7362	9.69399	3.27709	-6.40686	1.48549e-10	7.64682e-09	yes
XLOC_001914	XLOC_001914	VC1811	NC_002505.1:1953460-1954129	dLacZ	dHNS	OK	40.0113	36.8552	-1.08564	-0.118541	0.230784	0.817483	0.983743	no
XLOC_001915	XLOC_001915	VC1812,VC1813	NC_002505.1:1954252-1954733	dLacZ	dHNS	OK	195.618	176.352	-1.10925	-0.149578	0.0220864	0.982379	0.999315	no
XLOC_001916	XLOC_001916	VC1816	NC_002505.1:1956888-1957104	dLacZ	dHNS	OK	66.8177	42.1642	-1.5847	-0.664213	1.37246	0.16992	0.574353	no
XLOC_001917	XLOC_001917	VC1817	NC_002505.1:1957200-1958964	dLacZ	dHNS	OK	2.98456	3.45756	1.15848	0.212236	-0.468443	0.639468	0.922556	no
XLOC_001918	XLOC_001918	VC1818	NC_002505.1:1959131-1959233	dLacZ	dHNS	OK	0	23.8304	0	1.79769e+308	1.79769e+308	0.23426	0.641573	no
XLOC_001919	XLOC_001919	VC1822	NC_002505.1:1963027-1964893	dLacZ	dHNS	OK	34.7339	50.0764	1.44172	0.527787	-1.13719	0.25546	0.670331	no
XLOC_001920	XLOC_001920	VC1825	NC_002505.1:1965417-1967028	dLacZ	dHNS	OK	68.9683	141.468	2.0512	1.03647	-1.69417	0.0902339	0.432097	no
XLOC_001921	XLOC_001921	VC1828	NC_002505.1:1970702-1971155	dLacZ	dHNS	OK	23.7934	74.8915	3.14757	1.65424	-3.5045	0.000457473	0.00831905	yes
XLOC_001922	XLOC_001922	VC1829	NC_002505.1:1971343-1973701	dLacZ	dHNS	OK	126.607	101.292	-1.24992	-0.321833	0.0344607	0.97251	0.999315	no
XLOC_001923	XLOC_001923	VC1831	NC_002505.1:1971343-1973701	dLacZ	dHNS	OK	10.5765	14.4362	1.36493	0.448835	-0.975242	0.32944	0.740798	no
XLOC_001924	XLOC_001924	VC1833	NC_002505.1:1974554-1975616	dLacZ	dHNS	OK	180.626	120.896	-1.49406	-0.579241	1.33336	0.182412	0.592575	no
XLOC_001925	XLOC_001925	VC1834	NC_002505.1:1975789-1976554	dLacZ	dHNS	OK	550.65	546.728	-1.00717	-0.0103119	0.0248739	0.980156	0.999315	no
XLOC_001926	XLOC_001926	VC1835	NC_002505.1:1976569-1977088	dLacZ	dHNS	OK	3068.97	1883.85	-1.62909	-0.704071	1.84795	0.0646099	0.366415	no
XLOC_001927	XLOC_001927	tolB	NC_002505.1:1977119-1978472	dLacZ	dHNS	OK	440.453	365.803	-1.20407	-0.267924	0.661805	0.508096	0.859934	no
XLOC_001928	XLOC_001928	VC1837	NC_002505.1:1978486-1979557	dLacZ	dHNS	OK	164.993	148.516	-1.11094	-0.151788	0.352396	0.724542	0.957116	no
XLOC_001929	XLOC_001929	VC1838	NC_002505.1:1979574-1980015	dLacZ	dHNS	OK	168.017	175.041	1.04181	0.0590811	-0.129158	0.897233	0.999315	no
XLOC_001930	XLOC_001930	VC1839,VC1840	NC_002505.1:1980017-1981158	dLacZ	dHNS	OK	252.119	258.898	1.02689	0.0382802	-0.0710938	0.943323	0.999315	no
XLOC_001931	XLOC_001931	VC1841,VC1842	NC_002505.1:1981266-1981684	dLacZ	dHNS	OK	3048.91	2491.54	-1.22371	-0.29126	0.115933	0.907706	0.999315	no
XLOC_001932	XLOC_001932	VC1843	NC_002505.1:1981696-1982833	dLacZ	dHNS	OK	412.87	451.577	1.09375	0.129288	-0.30835	0.757816	0.965169	no
XLOC_001933	XLOC_001933	VC1844	NC_002505.1:1982850-1984476	dLacZ	dHNS	OK	465.213	449.782	-1.03431	-0.0486648	0.120903	0.903768	0.999315	no
XLOC_001934	XLOC_001934	ruvB	NC_002505.1:1984895-1985900	dLacZ	dHNS	OK	111.395	100.165	-1.11212	-0.153315	0.344052	0.730807	0.957568	no
XLOC_001935	XLOC_001935	ruvA	NC_002505.1:1985955-1986570	dLacZ	dHNS	OK	127.349	112.656	-1.13042	-0.176857	0.388288	0.697803	0.94797	no
XLOC_001936	XLOC_001936	ruvC	NC_002505.1:1986666-1987188	dLacZ	dHNS	OK	57.8145	38.7107	-1.4935	-0.5787	1.27964	0.200672	0.616008	no
XLOC_001937	XLOC_001937	cysS	NC_002505.1:1987275-1988655	dLacZ	dHNS	OK	329.966	212.095	-1.55575	-0.637606	1.54611	0.122079	0.503313	no
XLOC_001938	XLOC_001938	VC1853	NC_002505.1:1991933-1992608	dLacZ	dHNS	OK	99.9216	167.809	1.67941	0.74795	-1.65335	0.0982602	0.450682	no
XLOC_001939	XLOC_001939	VC1854	NC_002505.1:1992726-1993833	dLacZ	dHNS	OK	62.3819	37.1072	-1.68113	-0.749427	1.60134	0.109302	0.479325	no
XLOC_001940	XLOC_001940	VC1859	NC_002505.1:1997947-2000068	dLacZ	dHNS	OK	15.235	20.979	1.37703	0.461563	-1.01267	0.31122	0.723935	no
XLOC_001941	XLOC_001941	VC1861	NC_002505.1:2001130-2001808	dLacZ	dHNS	OK	7.99895	6.2925	-1.27119	-0.346177	0.736005	0.461728	0.836459	no
XLOC_001942	XLOC_001942	VC1862	NC_002505.1:2001810-2002593	dLacZ	dHNS	OK	3.4098	4.3747	1.28298	0.359498	-0.718484	0.472459	0.84447	no
XLOC_001943	XLOC_001943	VC1863	NC_002505.1:2002698-2003481	dLacZ	dHNS	OK	7.80495	12.4755	1.59841	0.676633	-1.48641	0.13717	0.519199	no
XLOC_001944	XLOC_001944	VC1864	NC_002505.1:2003659-2004430	dLacZ	dHNS	OK	9.93541	15.2214	1.53204	0.615446	-1.35089	0.176732	0.586653	no
XLOC_001945	XLOC_001945	VC1868	NC_002505.1:2010411-2012292	dLacZ	dHNS	OK	3.4705	4.03723	1.1633	0.218221	-0.488248	0.625374	0.920046	no
XLOC_001946	XLOC_001946	VC1875,VC1876,VC1878,lpxK	NC_002505.1:2019952-2023629	dLacZ	dHNS	OK	907.496	748.819	-1.2119	-0.277275	0.207245	0.835819	0.987169	no
XLOC_001947	XLOC_001947	VC1879	NC_002505.1:2023659-2026442	dLacZ	dHNS	OK	14.6605	11.6819	-1.25498	-0.327652	0.526664	0.598427	0.906365	no
XLOC_001948	XLOC_001948	VC1882	NC_002505.1:2026450-2027801	dLacZ	dHNS	OK	35.8763	33.1416	-1.08252	-0.114385	0.248789	0.803524	0.977159	no
XLOC_001949	XLOC_001949	VC1883,VC1884	NC_002505.1:2027801-2029701	dLacZ	dHNS	OK	79.8665	80.1926	1.00408	0.00587862	-0.0101471	0.991904	0.999315	no
XLOC_001950	XLOC_001950	VC1890	NC_002505.1:2038193-2039498	dLacZ	dHNS	OK	162.153	150.3	-1.07886	-0.10951	0.254604	0.799029	0.975522	no
XLOC_001951	XLOC_001951	VC1892	NC_002505.1:2039840-2040380	dLacZ	dHNS	OK	42.875	78.5155	1.83127	0.872839	-1.91368	0.0556607	0.343733	no
XLOC_001952	XLOC_001952	VC1893	NC_002505.1:2040559-2041420	dLacZ	dHNS	OK	90.5188	150.806	1.66602	0.736404	-1.61862	0.105529	0.47143	no
XLOC_001953	XLOC_001953	VC1894	NC_002505.1:2041447-2042038	dLacZ	dHNS	OK	301.903	461.165	1.52753	0.611196	-1.39319	0.163562	0.561778	no
XLOC_001954	XLOC_001954	VC1895,VC1896	NC_002505.1:2042090-2043898	dLacZ	dHNS	OK	225.211	293.805	1.30458	0.383583	-0.572464	0.567007	0.891703	no
XLOC_001955	XLOC_001955	VC1897	NC_002505.1:2043910-2044261	dLacZ	dHNS	OK	164.992	166.348	1.00822	0.0118044	-0.0259162	0.979324	0.999315	no
XLOC_001956	XLOC_001956	VC1900	NC_002505.1:2048067-2048907	dLacZ	dHNS	OK	216.458	193.516	-1.11855	-0.161634	0.369615	0.711669	0.952117	no
XLOC_001957	XLOC_001957	VC1903	NC_002505.1:2051819-2054702	dLacZ	dHNS	OK	139.735	144.959	1.03739	0.0529509	-0.128082	0.898084	0.999315	no
XLOC_001958	XLOC_001958	VC1904	NC_002505.1:2054879-2055374	dLacZ	dHNS	OK	429.986	381.295	-1.1277	-0.173381	0.391731	0.695257	0.94797	no
XLOC_001959	XLOC_001959	VC1906	NC_002505.1:2056696-2057893	dLacZ	dHNS	OK	38.9502	33.1942	-1.1734	-0.230701	0.500153	0.616967	0.915059	no
XLOC_001960	XLOC_001960	cysB	NC_002505.1:2057954-2058929	dLacZ	dHNS	OK	153.418	223.447	1.45646	0.542463	-1.18624	0.235526	0.642273	no
XLOC_001961	XLOC_001961	VC1908	NC_002505.1:2059014-2059164	dLacZ	dHNS	OK	38.5186	43.4421	1.12782	0.173538	-0.250334	0.802329	0.976767	no
XLOC_001962	XLOC_001962	VC1911	NC_002505.1:2060877-2061573	dLacZ	dHNS	OK	212.05	128.88	-1.64533	-0.718376	1.6132	0.106701	0.472252	no
XLOC_001963	XLOC_001963	VC1912	NC_002505.1:2061645-2062815	dLacZ	dHNS	OK	108.329	76.567	-1.41483	-0.500619	1.1281	0.259276	0.67659	no
XLOC_001964	XLOC_001964	VC1913	NC_002505.1:2062826-2063108	dLacZ	dHNS	OK	280.012	245.625	-1.14	-0.189029	0.399744	0.689345	0.94797	no
XLOC_001965	XLOC_001965	ihfB	NC_002505.1:2063246-2063525	dLacZ	dHNS	OK	424.848	426.061	1.00286	0.00411409	-0.00899435	0.992824	0.999315	no
XLOC_001967	XLOC_001967	cmk	NC_002505.1:2065591-2066281	dLacZ	dHNS	OK	279.483	177.466	-1.57485	-0.655221	1.49783	0.134177	0.517233	no
XLOC_001968	XLOC_001968	VC1917	NC_002505.1:2066451-2066763	dLacZ	dHNS	OK	8.16753	11.0735	1.3558	0.439139	-0.832367	0.405202	0.798472	no
XLOC_001969	XLOC_001969	VC1918	NC_002505.1:2066897-2068757	dLacZ	dHNS	OK	356.562	540.176	1.51496	0.599279	-1.51939	0.128663	0.509476	no
XLOC_001970	XLOC_001970	VC1919	NC_002505.1:2068909-2069182	dLacZ	dHNS	OK	1248.06	1461.79	1.17125	0.228043	-0.520954	0.602399	0.906905	no
XLOC_001971	XLOC_001971	VC1920	NC_002505.1:2069365-2071726	dLacZ	dHNS	OK	363.515	417.923	1.14967	0.201219	-0.520908	0.602431	0.906905	no
XLOC_001972	XLOC_001972	clpX	NC_002505.1:2071848-2073129	dLacZ	dHNS	OK	930.465	883.638	-1.05299	-0.0744968	0.197067	0.843775	0.98851	no
XLOC_001973	XLOC_001973	clpP	NC_002505.1:2073208-2073811	dLacZ	dHNS	OK	670.181	607.005	-1.10408	-0.142843	0.341252	0.732914	0.957568	no
XLOC_001974	XLOC_001974	tig	NC_002505.1:2073940-2075242	dLacZ	dHNS	OK	2111.73	1698.9	-1.243	-0.313825	0.943569	0.34539	0.756064	no
XLOC_001975	XLOC_001975	VC1927	NC_002505.1:2078992-2080354	dLacZ	dHNS	OK	3.1351	3.43755	1.09647	0.132868	-0.280635	0.778991	0.969397	no
XLOC_001976	XLOC_001976	VC1928	NC_002505.1:2080357-2081056	dLacZ	dHNS	OK	2.01373	1.94408	-1.03583	-0.0507801	0.0916543	0.926973	0.999315	no
XLOC_001977	XLOC_001977	VC1929	NC_002505.1:2081086-2082085	dLacZ	dHNS	OK	5.07986	4.89233	-1.03833	-0.0542685	0.117314	0.906611	0.999315	no
XLOC_001979	XLOC_001979	VC1931	NC_002505.1:2082316-2083843	dLacZ	dHNS	OK	30.124	27.6116	-1.09099	-0.125641	0.273009	0.784846	0.969397	no
XLOC_001980	XLOC_001980	VC1932	NC_002505.1:2084013-2084184	dLacZ	dHNS	OK	11.0297	7.32817	-1.50511	-0.589874	0.71024	0.477555	0.847529	no
XLOC_001981	XLOC_001981	VC1940	NC_002505.1:2090697-2091360	dLacZ	dHNS	OK	25.8556	18.6736	-1.38461	-0.469479	1.06014	0.28908	0.706031	no
XLOC_001982	XLOC_001982	VC1941	NC_002505.1:2091672-2092968	dLacZ	dHNS	OK	97.5745	55.3155	-1.76396	-0.818822	1.79107	0.0732819	0.389208	no
XLOC_001983	XLOC_001983	tRNA-Arg-2	NC_002505.1:2093319-2093396	dLacZ	dHNS	OK	128.85	110.422	-1.16689	-0.222666	0.0836006	0.933374	0.999315	no
XLOC_001984	XLOC_001984	VC1946	NC_002505.1:2094740-2097148	dLacZ	dHNS	OK	138.893	2632.1	18.9506	4.24417	-0.793563	0.42745	0.812886	no
XLOC_001985	XLOC_001985	VC1947	NC_002505.1:2097182-2098112	dLacZ	dHNS	OK	8.15674	295.991	36.2879	5.18141	-11.9019	0	0	yes
XLOC_001986	XLOC_001986	VC1950	NC_002505.1:2100347-2102795	dLacZ	dHNS	OK	6.32036	19.389	3.06771	1.61716	-3.67491	0.000237931	0.00471075	yes
XLOC_001987	XLOC_001987	VC1951	NC_002505.1:2102817-2103924	dLacZ	dHNS	OK	29.4531	41.5895	1.41206	0.497802	-1.05675	0.290624	0.706706	no
XLOC_001988	XLOC_001988	VC1952	NC_002505.1:2104178-2106719	dLacZ	dHNS	OK	4.35039	4.02407	-1.08109	-0.112492	0.251592	0.801356	0.976097	no
XLOC_001989	XLOC_001989	VC1953	NC_002505.1:2106982-2108200	dLacZ	dHNS	OK	24.9648	5.55723	-4.49231	-2.16746	4.59422	4.34367e-06	0.000142489	yes
XLOC_001990	XLOC_001990	VC1955	NC_002505.1:2108530-2109478	dLacZ	dHNS	OK	17.9926	23.9647	1.33192	0.413501	-0.918386	0.358417	0.764349	no
XLOC_001991	XLOC_001991	VC1956	NC_002505.1:2109641-2110613	dLacZ	dHNS	OK	135.333	254.915	1.88361	0.913498	-2.07051	0.0384045	0.2711	no
XLOC_001992	XLOC_001992	VC1957	NC_002505.1:2110637-2110946	dLacZ	dHNS	OK	170.517	297.604	1.7453	0.803482	-1.80709	0.0707476	0.382775	no
XLOC_001993	XLOC_001993	VC1963,VC1964	NC_002505.1:2113725-2115079	dLacZ	dHNS	OK	172.847	186.55	1.07928	0.11007	-0.199465	0.841899	0.987512	no
XLOC_001994	XLOC_001994	VC1968	NC_002505.1:2120029-2120575	dLacZ	dHNS	OK	53.5971	59.6972	1.11381	0.15551	-0.344634	0.73037	0.957568	no
XLOC_001995	XLOC_001995	VC1969	NC_002505.1:2120586-2121826	dLacZ	dHNS	OK	183.172	398.163	2.17371	1.12016	-0.102046	0.91872	0.999315	no
XLOC_001996	XLOC_001996	VC1971,VC1972	NC_002505.1:2121854-2124259	dLacZ	dHNS	OK	100.224	101.95	1.01722	0.0246256	-0.0453414	0.963835	0.999315	no
XLOC_001997	XLOC_001997	VC1973	NC_002505.1:2124346-2125213	dLacZ	dHNS	OK	153.422	174.003	1.13415	0.181605	-0.407176	0.683879	0.94797	no
XLOC_001998	XLOC_001998	VC1974,VC1975,VC1976	NC_002505.1:2125237-2129035	dLacZ	dHNS	OK	337.98	271.032	-1.24701	-0.318475	0.579283	0.562398	0.889243	no
XLOC_001999	XLOC_001999	VC1980	NC_002505.1:2131257-2133801	dLacZ	dHNS	OK	24.0584	18.7665	-1.28199	-0.35838	0.28447	0.77605	0.969397	no
XLOC_002000	XLOC_002000	VC1983	NC_002505.1:2133809-2135657	dLacZ	dHNS	OK	83.8266	97.9838	1.16889	0.225134	-0.514555	0.606864	0.906908	no
XLOC_002001	XLOC_002001	VC1984	NC_002505.1:2135869-2137015	dLacZ	dHNS	OK	85.7369	88.1784	1.02848	0.0405088	-0.0906647	0.927759	0.999315	no
XLOC_002002	XLOC_002002	VC1985	NC_002505.1:2137100-2138801	dLacZ	dHNS	OK	171.046	167.829	-1.01917	-0.0273888	0.065019	0.948159	0.999315	no
XLOC_002003	XLOC_002003	VC1986,VC1987,VC1988	NC_002505.1:2138925-2140656	dLacZ	dHNS	OK	390.184	468.039	1.19953	0.262473	-0.418852	0.675325	0.946129	no
XLOC_002004	XLOC_002004	VC1989,VC1990	NC_002505.1:2140715-2143757	dLacZ	dHNS	OK	177.192	146.615	-1.20855	-0.273275	0.467043	0.640469	0.922556	no
XLOC_002005	XLOC_002005	VC1993	NC_002505.1:2144837-2146838	dLacZ	dHNS	OK	7.70803	7.92981	1.02877	0.0409251	-0.0900124	0.928277	0.999315	no
XLOC_002006	XLOC_002006	VC1996	NC_002505.1:2150145-2150433	dLacZ	dHNS	OK	78.1462	68.4594	-1.1415	-0.190928	0.423432	0.67198	0.945122	no
XLOC_002007	XLOC_002007	VC1998	NC_002505.1:2151521-2151965	dLacZ	dHNS	OK	64.5136	50.9066	-1.26729	-0.341751	0.762171	0.445958	0.824407	no
XLOC_002008	XLOC_002008	VC2006	NC_002505.1:2158277-2159222	dLacZ	dHNS	OK	77.5552	98.2847	1.26729	0.341744	-0.736039	0.461707	0.836459	no
XLOC_002009	XLOC_002009	VC2007	NC_002505.1:2159326-2160544	dLacZ	dHNS	OK	67.9513	99.7402	1.46782	0.553675	-1.20315	0.228917	0.640973	no
XLOC_002010	XLOC_002010	VC2009	NC_002505.1:2162475-2163645	dLacZ	dHNS	OK	25.094	42.0047	1.67389	0.743211	-1.66611	0.0956925	0.444704	no
XLOC_002011	XLOC_002011	VC2010	NC_002505.1:2163651-2163777	dLacZ	dHNS	OK	387.243	749.928	1.93658	0.953513	-1.75526	0.0792149	0.404564	no
[truncated: 1,347 more rows]

## Sheet: significant = yes
test_id	gene_id	gene	locus	sample_1	sample_2	status	dLacZ FPKM	dHNS FPKM	dHNS vs. dLacZ fold change	log2(fold_change)	test_stat	p_value	q_value	significant
XLOC_000008	XLOC_000008	VC0018	NC_002505.1:14768-15206	dLacZ	dHNS	OK	83.3477	259.857	3.11775	1.6405	-3.72777	0.000193183	0.00396559	yes
XLOC_000077	XLOC_000077	VC0156	NC_002505.1:145369-147205	dLacZ	dHNS	OK	363.941	150.902	-2.41177	-1.27009	3.13769	0.00170285	0.0258989	yes
XLOC_000097	XLOC_000097	VC0177	NC_002505.1:177860-178424	dLacZ	dHNS	OK	14.8779	122.674	8.24538	3.04359	-6.78746	1.14129e-11	6.26024e-10	yes
XLOC_000166	XLOC_000166	tuf	NC_002505.1:335325-336510	dLacZ	dHNS	OK	8160.57	2728.67	-2.99068	-1.58047	5.59565	2.19795e-08	9.07943e-07	yes
XLOC_000215	XLOC_000215	VC0388	NC_002505.1:401596-401716	dLacZ	dHNS	OK	1362.57	243.753	-5.58996	-2.48284	3.98211	6.83069e-05	0.00160954	yes
XLOC_000285	XLOC_000285	VC0538	NC_002505.1:569958-570960	dLacZ	dHNS	OK	143.922	46.3503	-3.10509	-1.63463	3.36722	0.000759306	0.0130289	yes
XLOC_000306	XLOC_000306	VC0554	NC_002505.1:587113-590063	dLacZ	dHNS	OK	48.7689	154.741	3.17294	1.66582	-3.79698	0.000146469	0.00312156	yes
XLOC_000438	XLOC_000438	VC0770	NC_002505.1:825291-825885	dLacZ	dHNS	OK	1210.64	347.171	-3.48716	-1.80205	4.31276	1.61229e-05	0.00044956	yes
XLOC_000448	XLOC_000448	VC0796	NC_002505.1:853164-854235	dLacZ	dHNS	OK	0.465966	14.4424	30.9945	4.95394	-9.17189	0	0	yes
XLOC_000449	XLOC_000449	VC0797,VC0798,VC0799,VC0800,VC0801	NC_002505.1:854286-858447	dLacZ	dHNS	OK	10.3441	86.7194	8.38346	3.06754	-4.53232	5.8339e-06	0.000185907	yes
XLOC_000454	XLOC_000454	VC0809	NC_002505.1:863288-865058	dLacZ	dHNS	OK	28.3691	103.107	3.63448	1.86176	-4.16606	3.09904e-05	0.00078556	yes
XLOC_000455	XLOC_000455	VC0810	NC_002505.1:865249-865765	dLacZ	dHNS	OK	20.8755	303.051	14.5171	3.85968	-8.74784	0	0	yes
XLOC_000456	XLOC_000456	VC0817	NC_002505.1:873241-874225	dLacZ	dHNS	OK	18.1261	68.5533	3.78202	1.91916	-4.39894	1.0878e-05	0.000319563	yes
XLOC_000457	XLOC_000457	VC0820	NC_002505.1:876973-880015	dLacZ	dHNS	OK	12.0522	2172.45	180.253	7.49389	-17.6591	0	0	yes
XLOC_000458	XLOC_000458	VC0821	NC_002505.1:880127-881267	dLacZ	dHNS	OK	22.5738	2376.44	105.274	6.71801	-15.7526	0	0	yes
XLOC_000459	XLOC_000459	VC0822,VC0823	NC_002505.1:881389-885663	dLacZ	dHNS	OK	172.058	5292.01	30.7571	4.94285	-9.28873	0	0	yes
XLOC_000460	XLOC_000460	tpx	NC_002505.1:885772-886267	dLacZ	dHNS	OK	662.539	6723.83	10.1486	3.34321	-8.10731	4.44089e-16	3.3771e-14	yes
XLOC_000461	XLOC_000461	VC0826,VC0827	NC_002505.1:888845-889906	dLacZ	dHNS	OK	401.992	2528.5	6.28993	2.65304	-4.96734	6.78759e-07	2.44207e-05	yes
XLOC_000462	XLOC_000462	VC0828	NC_002505.1:890448-891123	dLacZ	dHNS	OK	29.4434	17493	594.123	9.21461	-23.4886	0	0	yes
XLOC_000463	XLOC_000463	VC0829,VC0830	NC_002505.1:891202-892947	dLacZ	dHNS	OK	13.4743	3970.14	294.645	8.20284	-14.6441	0	0	yes
XLOC_000464	XLOC_000464	VC0831,VC0832,VC0833	NC_002505.1:892949-895691	dLacZ	dHNS	OK	31.4168	7270.12	231.409	7.8543	-13.3789	0	0	yes
XLOC_000465	XLOC_000465	VC0834,VC0835,VC0836	NC_002505.1:895706-898663	dLacZ	dHNS	OK	40.6666	7372.9	181.301	7.50224	-12.7621	0	0	yes
XLOC_000466	XLOC_000466	VC0837	NC_002505.1:898672-899689	dLacZ	dHNS	OK	68.2538	11802.5	172.921	7.43397	-17.916	0	0	yes
XLOC_000467	XLOC_000467	VC0838,VC0839	NC_002505.1:899895-901487	dLacZ	dHNS	OK	55.4965	5505.16	99.1983	6.63224	-13.16	0	0	yes
XLOC_000468	XLOC_000468	VC0840	NC_002505.1:901493-903374	dLacZ	dHNS	OK	45.3136	2538.25	56.0152	5.80775	-13.6273	0	0	yes
XLOC_000469	XLOC_000469	VC0841	NC_002505.1:903379-904150	dLacZ	dHNS	OK	68.3623	5801.66	84.8664	6.40712	-15.2315	0	0	yes
XLOC_000470	XLOC_000470	VC0842	NC_002505.1:904165-904639	dLacZ	dHNS	OK	12.7304	921.408	72.3786	6.17749	-13.8279	0	0	yes
XLOC_000471	XLOC_000471	VC0843	NC_002505.1:904647-905556	dLacZ	dHNS	OK	17.5466	797.862	45.471	5.50688	-12.923	0	0	yes
XLOC_000472	XLOC_000472	VC0845	NC_002505.1:906378-910941	dLacZ	dHNS	OK	27.9506	1140.92	40.8192	5.35118	-12.9258	0	0	yes
XLOC_000477	XLOC_000477	VC0858,VC0859,VC0860,VC0861	NC_002505.1:924223-926984	dLacZ	dHNS	OK	9.97887	49.8712	4.99768	2.32126	-3.44599	0.000568961	0.0100727	yes
XLOC_000502	XLOC_000502	VC0916	NC_002505.1:978643-979144	dLacZ	dHNS	OK	52.541	350.893	6.67846	2.73952	-6.18905	6.05279e-10	2.81287e-08	yes
XLOC_000503	XLOC_000503	VC0917	NC_002505.1:979456-980575	dLacZ	dHNS	OK	17.9774	232.07	12.909	3.6903	-8.56501	0	0	yes
XLOC_000504	XLOC_000504	VC0919,VC0920,VC0921,VC0922,wecC	NC_002505.1:980594-986155	dLacZ	dHNS	OK	66.0559	548.999	8.31113	3.05504	-4.86652	1.13582e-06	3.95881e-05	yes
XLOC_000505	XLOC_000505	VC0923,VC0924,VC0925,VC0926,VC0927	NC_002505.1:986165-990921	dLacZ	dHNS	OK	107.19	518.042	4.83293	2.27289	-3.36401	0.000768197	0.0131142	yes
XLOC_000506	XLOC_000506	VC0928	NC_002505.1:991116-991932	dLacZ	dHNS	OK	56.1947	558.654	9.9414	3.31345	-7.48235	7.30527e-14	4.61197e-12	yes
XLOC_000507	XLOC_000507	VC0930	NC_002505.1:993627-996501	dLacZ	dHNS	OK	57.7758	165.549	2.86537	1.51872	-3.5121	0.000444581	0.00817345	yes
XLOC_000508	XLOC_000508	VC0934	NC_002505.1:999241-1000639	dLacZ	dHNS	OK	4.89406	182.945	37.381	5.22424	-11.625	0	0	yes
XLOC_000509	XLOC_000509	VC0935	NC_002505.1:1000709-1001906	dLacZ	dHNS	OK	6.20036	199.476	32.1717	5.00772	-11.3522	0	0	yes
XLOC_000510	XLOC_000510	VC0936	NC_002505.1:1001909-1002437	dLacZ	dHNS	OK	7.53657	185.342	24.5924	4.62014	-10.146	0	0	yes
XLOC_000518	XLOC_000518	VC0972	NC_002505.1:1037890-1038940	dLacZ	dHNS	OK	50.2593	166.636	3.31553	1.72924	-3.80405	0.000142347	0.00307285	yes
XLOC_000571	XLOC_000571	VC1073	NC_002505.1:1139645-1142912	dLacZ	dHNS	OK	8.35957	32.3743	3.87272	1.95335	-4.4227	9.74732e-06	0.000293825	yes
XLOC_000637	XLOC_000637	VC1225	NC_002505.1:1301551-1301797	dLacZ	dHNS	OK	37.9363	265.252	6.99204	2.80571	-5.96682	2.41927e-09	1.0939e-07	yes
XLOC_000649	XLOC_000649	VC1259	NC_002505.1:1333103-1334102	dLacZ	dHNS	OK	208.729	84.9749	-2.45636	-1.29652	2.9911	0.00277971	0.038593	yes
XLOC_000665	XLOC_000665	VC1281	NC_002505.1:1356925-1357231	dLacZ	dHNS	OK	4.51993	45.1943	9.99889	3.32177	-6.48296	8.99387e-11	4.70211e-09	yes
XLOC_000666	XLOC_000666	VC1282	NC_002505.1:1357309-1358650	dLacZ	dHNS	OK	5.57584	23.0171	4.12801	2.04545	-4.4638	8.05199e-06	0.000249462	yes
XLOC_000685	XLOC_000685	VC1329	NC_002505.1:1413195-1413834	dLacZ	dHNS	OK	169.929	564.075	3.31947	1.73096	-3.84981	0.000118208	0.00266689	yes
XLOC_000686	XLOC_000686	VC1330	NC_002505.1:1414154-1414982	dLacZ	dHNS	OK	9.65929	56.8038	5.88074	2.556	-5.63267	1.77443e-08	7.42156e-07	yes
XLOC_000721	XLOC_000721	VC1415	NC_002505.1:1509631-1510150	dLacZ	dHNS	OK	31.1245	342.656	11.0092	3.46064	-8.03349	8.88178e-16	6.46053e-14	yes
XLOC_000723	XLOC_000723	VC1418,VC1419	NC_002505.1:1514610-1517276	dLacZ	dHNS	OK	29.8322	170.309	5.7089	2.51321	-4.21027	2.55062e-05	0.000666749	yes
XLOC_000724	XLOC_000724	VC1420	NC_002505.1:1517420-1518158	dLacZ	dHNS	OK	6.10101	55.9685	9.17365	3.19749	-6.81813	9.22329e-12	5.14352e-10	yes
XLOC_000725	XLOC_000725	VC1421	NC_002505.1:1518245-1518884	dLacZ	dHNS	OK	13.9997	39.08	2.79149	1.48103	-3.23136	0.00123204	0.0198193	yes
XLOC_000731	XLOC_000731	VC1449	NC_002505.1:1549276-1549636	dLacZ	dHNS	OK	110.854	1082.97	9.76934	3.28825	-7.62695	2.39808e-14	1.57333e-12	yes
XLOC_000766	XLOC_000766	VC1565,VC1566	NC_002505.1:1676744-1679218	dLacZ	dHNS	OK	67.6564	281.495	4.16066	2.05681	-3.79988	0.000144766	0.00310504	yes
XLOC_000771	XLOC_000771	VC1587	NC_002505.1:1698375-1698897	dLacZ	dHNS	OK	1.14946	6.6082	5.74896	2.5233	-4.22058	2.43677e-05	0.000642003	yes
XLOC_000796	XLOC_000796	VC1650	NC_002505.1:1776817-1779274	dLacZ	dHNS	OK	6.13947	23.0248	3.75029	1.90701	-4.36939	1.24593e-05	0.000356315	yes
XLOC_000798	XLOC_000798	VC1655	NC_002505.1:1786970-1788326	dLacZ	dHNS	OK	249.33	781.89	3.13596	1.64891	-3.96375	7.37812e-05	0.00171439	yes
XLOC_000800	XLOC_000800	VC1658	NC_002505.1:1789607-1790861	dLacZ	dHNS	OK	77.2164	28.7548	-2.68534	-1.4251	3.0329	0.00242216	0.0340527	yes
XLOC_000822	XLOC_000822	VC1709	NC_002505.1:1839906-1842675	dLacZ	dHNS	OK	63.0384	24.2006	-2.60483	-1.38119	3.16494	0.00155115	0.024253	yes
XLOC_000825	XLOC_000825	VC1718	NC_002505.1:1856574-1857423	dLacZ	dHNS	OK	39.2131	95.8996	2.4456	1.29019	-2.94782	0.0032002	0.0426608	yes
XLOC_000848	XLOC_000848	VC1772	NC_002505.1:1921884-1922745	dLacZ	dHNS	OK	11.6984	31.8067	2.71889	1.44302	-3.1895	0.00142519	0.0225602	yes
XLOC_000854	XLOC_000854	VC1804	NC_002505.1:1948799-1949114	dLacZ	dHNS	OK	8.88599	31.7997	3.57863	1.83941	-3.77068	0.000162801	0.00340673	yes
XLOC_000855	XLOC_000855	VC1805	NC_002505.1:1949164-1949611	dLacZ	dHNS	OK	11.6212	68.6937	5.91107	2.56342	-5.49366	3.93699e-08	1.53176e-06	yes
XLOC_000856	XLOC_000856	VC1806	NC_002505.1:1949717-1950704	dLacZ	dHNS	OK	4.81295	127.666	26.5255	4.72931	-10.6161	0	0	yes
XLOC_000857	XLOC_000857	VC1808	NC_002505.1:1951670-1952516	dLacZ	dHNS	OK	16.0223	352.181	21.9807	4.45816	-9.74647	0	0	yes
XLOC_000861	XLOC_000861	VC1820	NC_002505.1:1961097-1961538	dLacZ	dHNS	OK	71.2599	365.882	5.13447	2.36022	-4.43391	9.25407e-06	0.000281492	yes
XLOC_000862	XLOC_000862	VC1821	NC_002505.1:1961549-1962953	dLacZ	dHNS	OK	74.8448	466.385	6.23136	2.63955	-5.5872	2.30766e-08	9.4164e-07	yes
XLOC_000865	XLOC_000865	VC1826	NC_002505.1:1967399-1969301	dLacZ	dHNS	OK	106.638	418.864	3.92791	1.97375	-4.1916	2.76999e-05	0.00071848	yes
XLOC_000866	XLOC_000866	VC1827	NC_002505.1:1969416-1970583	dLacZ	dHNS	OK	43.3822	176.106	4.05941	2.02127	-3.90168	9.55277e-05	0.00218929	yes
XLOC_000878	XLOC_000878	VC1866	NC_002505.1:2006866-2009230	dLacZ	dHNS	OK	581.012	1403.95	2.41639	1.27285	-3.57696	0.000347613	0.00657127	yes
XLOC_000910	XLOC_000910	VC1944,VC1945	NC_002505.1:2094740-2097148	dLacZ	dHNS	OK	11.7969	289.446	24.5358	4.61681	-8.40014	0	0	yes
XLOC_000911	XLOC_000911	VC1948,VC1949	NC_002505.1:2098270-2100258	dLacZ	dHNS	OK	3.2701	615.241	188.141	7.55567	-4.56062	5.1003e-06	0.000164092	yes
XLOC_000913	XLOC_000913	VC1958	NC_002505.1:2110976-2111102	dLacZ	dHNS	OK	74.8248	348.864	4.66241	2.22108	-3.04013	0.00236472	0.0333855	yes
XLOC_001032	XLOC_001032	VC2305	NC_002505.1:2457745-2458725	dLacZ	dHNS	OK	1320.89	571.415	-2.31161	-1.2089	3.04279	0.002344	0.0332331	yes
XLOC_001065	XLOC_001065	VC2387	NC_002505.1:2552248-2552866	dLacZ	dHNS	OK	209.045	593.682	2.83997	1.50588	-3.26985	0.00107604	0.0176491	yes
XLOC_001104	XLOC_001104	VC2511	NC_002505.1:2700539-2701007	dLacZ	dHNS	OK	93.9618	32.4769	-2.89319	-1.53266	3.41972	0.000626863	0.0109244	yes
XLOC_001118	XLOC_001118	VC2545	NC_002505.1:2726080-2726611	dLacZ	dHNS	OK	1704.44	730.456	-2.33339	-1.22242	3.0267	0.00247239	0.0346134	yes
XLOC_001138	XLOC_001138	rimO	NC_002505.1:2788971-2790384	dLacZ	dHNS	OK	162.489	62.4559	-2.60166	-1.37943	3.22437	0.0012625	0.0202121	yes
XLOC_001201	XLOC_001201	VC0010	NC_002505.1:6353-7100	dLacZ	dHNS	OK	345.793	87.3936	-3.95673	-1.98431	4.11287	3.90772e-05	0.000961413	yes
XLOC_001271	XLOC_001271	VC0184,VC0185	NC_002505.1:186480-189380	dLacZ	dHNS	OK	26.5428	120.039	4.52247	2.17712	-4.03397	5.48417e-05	0.00132015	yes
XLOC_001307	XLOC_001307	fis	NC_002505.1:299888-300185	dLacZ	dHNS	OK	1392.04	408.501	-3.40768	-1.76879	4.02435	5.71323e-05	0.00136546	yes
XLOC_001328	XLOC_001328	VC0353	NC_002505.1:374469-375453	dLacZ	dHNS	OK	99.0577	353.521	3.56884	1.83545	-4.09889	4.15144e-05	0.00101392	yes
XLOC_001381	XLOC_001381	VC0485	NC_002505.1:514731-516144	dLacZ	dHNS	OK	1145.11	491.699	-2.32888	-1.21964	3.24621	0.00116952	0.0189044	yes
XLOC_001410	XLOC_001410	VC0566	NC_002505.1:599637-601008	dLacZ	dHNS	OK	229.059	985.186	4.30101	2.10468	-5.1426	2.70962e-07	9.85476e-06	yes
XLOC_001452	XLOC_001452	VC0687	NC_002505.1:733797-735282	dLacZ	dHNS	OK	96.4706	32.5733	-2.96165	-1.5664	3.41545	0.000636777	0.0110397	yes
XLOC_001462	XLOC_001462	VC0708	NC_002505.1:756847-757732	dLacZ	dHNS	OK	133.933	338.994	2.53107	1.33975	-2.95903	0.00308606	0.0414696	yes
XLOC_001474	XLOC_001474	VC0745	NC_002505.1:798821-799688	dLacZ	dHNS	OK	1098.5	339.369	-3.23689	-1.69461	4.22485	2.391e-05	0.000640023	yes
XLOC_001477	XLOC_001477	VC0773	NC_002505.1:828820-830008	dLacZ	dHNS	OK	6.41379	18.3951	2.86805	1.52008	-3.18865	0.0014294	0.0225602	yes
XLOC_001485	XLOC_001485	VC0792	NC_002505.1:848055-849357	dLacZ	dHNS	OK	1.8027	6.0094	3.33356	1.73706	-3.6805	0.000232773	0.00466382	yes
XLOC_001486	XLOC_001486	oadA-2	NC_002505.1:849372-851189	dLacZ	dHNS	OK	1.60883	6.73314	4.18512	2.06527	-4.02177	5.77621e-05	0.00137072	yes
XLOC_001490	XLOC_001490	VC0811	NC_002505.1:866098-866803	dLacZ	dHNS	OK	99.4451	326.217	3.28037	1.71386	-3.66067	0.000251557	0.00494973	yes
XLOC_001495	XLOC_001495	VC0818	NC_002505.1:874250-874931	dLacZ	dHNS	OK	7.39735	368.392	49.8005	5.63809	-12.546	0	0	yes
XLOC_001496	XLOC_001496	VC0819	NC_002505.1:875272-876898	dLacZ	dHNS	OK	3.14937	2053.87	652.153	9.34906	-22.1443	0	0	yes
XLOC_001497	XLOC_001497	VC0825	NC_002505.1:886542-888405	dLacZ	dHNS	OK	11.7674	615.162	52.2768	5.70809	-13.5029	0	0	yes
XLOC_001498	XLOC_001498	VC0844	NC_002505.1:905558-906206	dLacZ	dHNS	OK	13.3748	2467.13	184.461	7.52717	-17.5225	0	0	yes
XLOC_001499	XLOC_001499	VC0846	NC_002505.1:911516-912207	dLacZ	dHNS	OK	6.57353	44.4103	6.75593	2.75615	-5.87601	4.20273e-09	1.85031e-07	yes
XLOC_001510	XLOC_001510	VC0873	NC_002505.1:936967-937612	dLacZ	dHNS	OK	36.921	94.148	2.54999	1.35049	-3.06183	0.0021999	0.0313229	yes
XLOC_001523	XLOC_001523	VC0899	NC_002505.1:957261-958635	dLacZ	dHNS	OK	63.6699	170.525	2.67827	1.4213	-3.15782	0.00158954	0.0246232	yes
XLOC_001533	XLOC_001533	VC0929	NC_002505.1:992137-993364	dLacZ	dHNS	OK	22.4347	269.334	12.0052	3.5856	-7.98618	1.33227e-15	9.48461e-14	yes
XLOC_001534	XLOC_001534	VC0931	NC_002505.1:996655-997972	dLacZ	dHNS	OK	3.91449	54.6629	13.9642	3.80367	-8.39748	0	0	yes
XLOC_001535	XLOC_001535	VC0932,VC0933	NC_002505.1:998147-998752	dLacZ	dHNS	OK	21.0261	752.222	35.7756	5.1609	-8.78794	0	0	yes
XLOC_001567	XLOC_001567	asnB	NC_002505.1:1054960-1056625	dLacZ	dHNS	OK	29.5643	82.1355	2.7782	1.47415	-3.16123	0.00157107	0.0244502	yes
XLOC_001594	XLOC_001594	VC1061	NC_002505.1:1128899-1129967	dLacZ	dHNS	OK	15.4686	115.196	7.44709	2.89668	-6.26448	3.74067e-10	1.76286e-08	yes
XLOC_001613	XLOC_001613	VC1130	NC_002505.1:1198166-1198580	dLacZ	dHNS	OK	1088.35	0.143183	-7601.11	-12.892	10.7577	0	0	yes
XLOC_001642	XLOC_001642	VC1191	NC_002505.1:1265707-1266106	dLacZ	dHNS	OK	18.7134	56.0003	2.99252	1.58136	-3.42567	0.000613287	0.0107438	yes
XLOC_001664	XLOC_001664	VC1235	NC_002505.1:1308758-1310174	dLacZ	dHNS	OK	478.418	80.7862	-5.92203	-2.56609	5.85016	4.91094e-09	2.10667e-07	yes
XLOC_001679	XLOC_001679	VC1280	NC_002505.1:1355387-1356683	dLacZ	dHNS	OK	12.508	37.3578	2.98671	1.57856	-3.53895	0.000401721	0.00746754	yes
XLOC_001687	XLOC_001687	VC1300	NC_002505.1:1380027-1381389	dLacZ	dHNS	OK	329.548	138.856	-2.37331	-1.2469	3.00659	0.00264193	0.036833	yes
XLOC_001693	XLOC_001693	VC1313	NC_002505.1:1395060-1396692	dLacZ	dHNS	OK	118.344	42.6166	-2.77695	-1.4735	3.4015	0.000670173	0.0115587	yes
XLOC_001695	XLOC_001695	VC1318	NC_002505.1:1401338-1402112	dLacZ	dHNS	OK	3539.47	8325.56	2.35221	1.23401	-3.78523	0.000153568	0.00325215	yes
XLOC_001702	XLOC_001702	VC1332	NC_002505.1:1415132-1416662	dLacZ	dHNS	OK	4.73194	19.6538	4.15343	2.05431	-4.4914	7.0755e-06	0.000223345	yes
XLOC_001750	XLOC_001750	VC1446	NC_002505.1:1543230-1545396	dLacZ	dHNS	OK	17.1239	60.9278	3.55806	1.83109	-4.1261	3.68971e-05	0.000914502	yes
XLOC_001751	XLOC_001751	VC1447,VC1448	NC_002505.1:1545398-1548919	dLacZ	dHNS	OK	39.3959	123.715	3.1403	1.65091	-2.94082	0.00327349	0.0432929	yes
XLOC_001754	XLOC_001754	VC1456,VC1457	NC_002505.1:1566966-1568114	dLacZ	dHNS	OK	40.2646	8147.09	202.339	7.66063	-14.0346	0	0	yes
XLOC_001756	XLOC_001756	VC1461	NC_002505.1:1570992-1571241	dLacZ	dHNS	OK	37.7721	209.986	5.55929	2.4749	-5.15946	2.47669e-07	9.10661e-06	yes
XLOC_001788	XLOC_001788	VC1513	NC_002505.1:1624971-1627826	dLacZ	dHNS	OK	23.3188	63.3606	2.71715	1.44209	-3.1062	0.00189512	0.0280578	yes
XLOC_001789	XLOC_001789	VC1514	NC_002505.1:1627837-1628035	dLacZ	dHNS	OK	23.9483	91.0801	3.8032	1.92721	-3.68116	0.000232175	0.00466382	yes
XLOC_001790	XLOC_001790	VC1515	NC_002505.1:1628112-1628769	dLacZ	dHNS	OK	15.7413	50.3387	3.19787	1.67711	-3.61749	0.000297475	0.00572042	yes
XLOC_001791	XLOC_001791	VC1516	NC_002505.1:1628794-1630456	dLacZ	dHNS	OK	20.9168	65.2342	3.11875	1.64096	-3.55794	0.000373778	0.00702619	yes
XLOC_001806	XLOC_001806	VC1558	NC_002505.1:1669191-1670628	dLacZ	dHNS	OK	262.421	58.1414	-4.5135	-2.17425	4.61509	3.92927e-06	0.000130172	yes
XLOC_001815	XLOC_001815	VC1583	NC_002505.1:1695313-1695829	dLacZ	dHNS	OK	12.9514	98.638	7.61601	2.92904	-6.37024	1.88731e-10	9.2867e-09	yes
XLOC_001816	XLOC_001816	VC1584	NC_002505.1:1695868-1696435	dLacZ	dHNS	OK	8.98917	84.286	9.37639	3.22903	-6.90556	5.00067e-12	2.88487e-10	yes
XLOC_001817	XLOC_001817	VC1585	NC_002505.1:1696498-1698202	dLacZ	dHNS	OK	15.9647	220.862	13.8344	3.79018	-8.77618	0	0	yes
XLOC_001845	XLOC_001845	VC1641	NC_002505.1:1766887-1767661	dLacZ	dHNS	OK	21.9577	91.4955	4.1669	2.05897	-4.71315	2.43921e-06	8.24403e-05	yes
XLOC_001846	XLOC_001846	VC1642	NC_002505.1:1767752-1768154	dLacZ	dHNS	OK	26.5291	103.309	3.89418	1.96132	-4.23892	2.24595e-05	0.000606043	yes
XLOC_001850	XLOC_001850	VC1651	NC_002505.1:1779307-1780969	dLacZ	dHNS	OK	25.2239	165.525	6.56223	2.71419	-6.13629	8.44694e-10	3.87171e-08	yes
XLOC_001851	XLOC_001851	VC1652	NC_002505.1:1780980-1782735	dLacZ	dHNS	OK	31.0334	224.128	7.22215	2.85243	-6.39329	1.6235e-10	8.23067e-09	yes
XLOC_001852	XLOC_001852	VC1653	NC_002505.1:1782739-1786180	dLacZ	dHNS	OK	17.355	152.311	8.7762	3.1336	-7.02464	2.14628e-12	1.2824e-10	yes
XLOC_001894	XLOC_001894	VC1773	NC_002505.1:1922809-1923880	dLacZ	dHNS	OK	12.242	34.1017	2.78563	1.47801	-3.25664	0.00112741	0.0184015	yes
XLOC_001897	XLOC_001897	VC1776	NC_002505.1:1926195-1927092	dLacZ	dHNS	OK	55.9325	21.8347	-2.56163	-1.35706	2.92689	0.00342373	0.0451015	yes
XLOC_001900	XLOC_001900	VC1779	NC_002505.1:1928992-1929958	dLacZ	dHNS	OK	58.3687	16.7338	-3.48807	-1.80243	3.47652	0.000507973	0.00913804	yes
XLOC_001912	XLOC_001912	VC1807	NC_002505.1:1950738-1951379	dLacZ	dHNS	OK	0.609783	326.066	534.725	9.06265	-16.037	0	0	yes
XLOC_001913	XLOC_001913	VC1809	NC_002505.1:1952630-1952861	dLacZ	dHNS	OK	9.25689	89.7362	9.69399	3.27709	-6.40686	1.48549e-10	7.64682e-09	yes
XLOC_001921	XLOC_001921	VC1828	NC_002505.1:1970702-1971155	dLacZ	dHNS	OK	23.7934	74.8915	3.14757	1.65424	-3.5045	0.000457473	0.00831905	yes
XLOC_001985	XLOC_001985	VC1947	NC_002505.1:2097182-2098112	dLacZ	dHNS	OK	8.15674	295.991	36.2879	5.18141	-11.9019	0	0	yes
XLOC_001986	XLOC_001986	VC1950	NC_002505.1:2100347-2102795	dLacZ	dHNS	OK	6.32036	19.389	3.06771	1.61716	-3.67491	0.000237931	0.00471075	yes
XLOC_001989	XLOC_001989	VC1953	NC_002505.1:2106982-2108200	dLacZ	dHNS	OK	24.9648	5.55723	-4.49231	-2.16746	4.59422	4.34367e-06	0.000142489	yes
XLOC_002012	XLOC_002012	VC2013	NC_002505.1:2166646-2168149	dLacZ	dHNS	OK	940.499	364.111	-2.583	-1.36905	3.57703	0.00034752	0.00657127	yes
XLOC_002092	XLOC_002092	VC2156	NC_002505.1:2305381-2306401	dLacZ	dHNS	OK	219.254	528.109	2.40866	1.26823	-2.96166	0.00305983	0.0414502	yes
XLOC_002141	XLOC_002141	VC2240	NC_002505.1:2393995-2394520	dLacZ	dHNS	OK	15.1721	80.5724	5.31056	2.40886	-5.17868	2.23461e-07	8.49661e-06	yes
XLOC_002208	XLOC_002208	VC2352	NC_002505.1:2508451-2509708	dLacZ	dHNS	OK	1668.59	531.143	-3.14151	-1.65146	4.39175	1.12442e-05	0.000327157	yes
XLOC_002211	XLOC_002211	VC2356	NC_002505.1:2511797-2513228	dLacZ	dHNS	OK	533.859	223.053	-2.39342	-1.25907	3.07789	0.00208469	0.0303277	yes
XLOC_002217	XLOC_002217	VC2367	NC_002505.1:2523851-2524235	dLacZ	dHNS	OK	29.3022	73.0733	2.49378	1.31833	-2.91847	0.00351752	0.0461423	yes
XLOC_002222	XLOC_002222	VC2384	NC_002505.1:2547604-2549180	dLacZ	dHNS	OK	24.7731	105.301	4.25062	2.08767	-3.77053	0.000162904	0.00340673	yes
XLOC_002223	XLOC_002223	carB	NC_002505.1:2554048-2557279	dLacZ	dHNS	OK	306.084	133.227	-2.29746	-1.20004	3.06962	0.00214328	0.0309103	yes
XLOC_002224	XLOC_002224	VC2390	NC_002505.1:2557295-2558435	dLacZ	dHNS	OK	334.546	110.218	-3.03531	-1.60185	3.70093	0.00021481	0.00438265	yes
XLOC_002256	XLOC_002256	pyrG	NC_002505.1:2627995-2629633	dLacZ	dHNS	OK	1270.86	593.102	-2.14273	-1.09946	3.08471	0.00203754	0.0300335	yes
XLOC_002267	XLOC_002267	VC2464,VC2466,rseB	NC_002505.1:2647092-2649160	dLacZ	dHNS	OK	841.587	2953.61	3.50957	1.81129	-3.52394	0.000425187	0.0078601	yes
XLOC_002268	XLOC_002268	VC2467	NC_002505.1:2649173-2649746	dLacZ	dHNS	OK	423.899	1828.23	4.31289	2.10865	-4.94726	7.52652e-07	2.65092e-05	yes
XLOC_002297	XLOC_002297	VC2506	NC_002505.1:2693487-2696397	dLacZ	dHNS	OK	142.361	60.4873	-2.35357	-1.23485	2.97433	0.00293631	0.0402659	yes
XLOC_002312	XLOC_002312	cysN	NC_002505.1:2739822-2741253	dLacZ	dHNS	OK	53.0207	16.0689	-3.29958	-1.72228	3.11794	0.00182119	0.027326	yes
XLOC_002313	XLOC_002313	VC2560	NC_002505.1:2741270-2742179	dLacZ	dHNS	OK	49.6609	14.445	-3.43793	-1.78154	3.14359	0.00166889	0.025513	yes
XLOC_002314	XLOC_002314	VC2561	NC_002505.1:2742281-2743181	dLacZ	dHNS	OK	57.1196	14.1641	-4.0327	-2.01175	3.65924	0.00025296	0.00494973	yes
XLOC_002396	XLOC_002396	cpxP	NC_002505.1:2859113-2859617	dLacZ	dHNS	OK	5.83944	39.1351	6.70186	2.74456	-5.71621	1.08928e-08	4.61356e-07	yes
XLOC_002400	XLOC_002400	VC2706	NC_002505.1:2878900-2879572	dLacZ	dHNS	OK	872.6	252.207	-3.45986	-1.79071	4.24728	2.16385e-05	0.000588638	yes
XLOC_002434	XLOC_002434	VC2753	NC_002505.1:2939166-2939307	dLacZ	dHNS	OK	13708	3847.17	-3.56314	-1.83315	3.35645	0.000789507	0.0134096	yes
XLOC_002458	XLOC_002458	VCA0013	NC_002506.1:12270-14724	dLacZ	dHNS	OK	23.1368	124.753	5.39197	2.43081	-5.40835	6.36065e-08	2.44629e-06	yes
XLOC_002461	XLOC_002461	VCA0017	NC_002506.1:19780-20299	dLacZ	dHNS	OK	36.2475	350.541	9.67076	3.27363	-7.61119	2.70894e-14	1.7431e-12	yes
XLOC_002462	XLOC_002462	VCA0018,VCA0019,VCA0020	NC_002506.1:20426-26652	dLacZ	dHNS	OK	19.0513	72.4881	3.80489	1.92786	-2.96193	0.00305719	0.0414502	yes
XLOC_002494	XLOC_002494	VCA0093	NC_002506.1:101394-101568	dLacZ	dHNS	OK	0.966266	20.3199	21.0293	4.39433	-2.96006	0.0030758	0.0414696	yes
XLOC_002495	XLOC_002495	VCA0094	NC_002506.1:101795-102152	dLacZ	dHNS	OK	6.56909	672.157	102.321	6.67696	-14.1068	0	0	yes
XLOC_002496	XLOC_002496	VCA0095	NC_002506.1:102420-103119	dLacZ	dHNS	OK	1.62474	108.794	66.9609	6.06524	-11.0801	0	0	yes
XLOC_002497	XLOC_002497	VCA0096	NC_002506.1:103161-104385	dLacZ	dHNS	OK	13.0218	169.824	13.0415	3.70503	-8.29426	0	0	yes
XLOC_002502	XLOC_002502	VCA0107	NC_002506.1:116845-117352	dLacZ	dHNS	OK	86.7035	282.878	3.26259	1.70602	-3.84383	0.000121129	0.00270151	yes
XLOC_002503	XLOC_002503	VCA0108	NC_002506.1:117392-118871	dLacZ	dHNS	OK	113.29	337.209	2.97651	1.57362	-3.60776	0.000308854	0.0059053	yes
XLOC_002504	XLOC_002504	VCA0109	NC_002506.1:118873-119311	dLacZ	dHNS	OK	50.0418	185.259	3.70209	1.88834	-4.17398	2.99319e-05	0.0007704	yes
XLOC_002505	XLOC_002505	VCA0110,VCA0111	NC_002506.1:119316-122066	dLacZ	dHNS	OK	32.0628	121.521	3.79009	1.92224	-3.4571	0.000546032	0.0097182	yes
XLOC_002506	XLOC_002506	VCA0112	NC_002506.1:122068-123556	dLacZ	dHNS	OK	14.4071	54.0659	3.75273	1.90794	-4.40514	1.05716e-05	0.000315826	yes
XLOC_002507	XLOC_002507	VCA0113	NC_002506.1:123558-124035	dLacZ	dHNS	OK	26.8173	89.3463	3.33167	1.73624	-3.8285	0.000128928	0.00281957	yes
XLOC_002508	XLOC_002508	VCA0114	NC_002506.1:124041-125376	dLacZ	dHNS	OK	28.5134	80.8036	2.83388	1.50278	-3.33116	0.000864841	0.0144688	yes
XLOC_002509	XLOC_002509	VCA0115	NC_002506.1:125378-126152	dLacZ	dHNS	OK	30.0918	81.9667	2.72389	1.44567	-3.21907	0.00128606	0.0204912	yes
XLOC_002510	XLOC_002510	VCA0116	NC_002506.1:126177-128787	dLacZ	dHNS	OK	37.8247	99.3865	2.62756	1.39372	-3.06475	0.0021785	0.0311508	yes
XLOC_002512	XLOC_002512	VCA0119	NC_002506.1:131044-132454	dLacZ	dHNS	OK	22.6747	58.8758	2.59654	1.37659	-3.06835	0.00215245	0.0309103	yes
XLOC_002513	XLOC_002513	VCA0120	NC_002506.1:132469-136015	dLacZ	dHNS	OK	26.2561	66.065	2.51618	1.33123	-2.94388	0.00324126	0.0430367	yes
XLOC_002533	XLOC_002533	VCA0163	NC_002506.1:180705-180918	dLacZ	dHNS	OK	39.8198	465.299	11.6851	3.5466	-7.3125	2.62235e-13	1.59534e-11	yes
XLOC_002538	XLOC_002538	VCA0179	NC_002506.1:196602-197811	dLacZ	dHNS	OK	79.8879	14.9033	-5.36042	-2.42234	5.16374	2.42067e-07	9.02244e-06	yes
XLOC_002555	XLOC_002555	VCA0219	NC_002506.1:237589-239815	dLacZ	dHNS	OK	21.0348	793.021	37.7004	5.23651	-11.349	0	0	yes
XLOC_002556	XLOC_002556	VCA0220	NC_002506.1:240113-241760	dLacZ	dHNS	OK	18.3654	64.6518	3.5203	1.8157	-4.16726	3.08281e-05	0.00078556	yes
XLOC_002582	XLOC_002582	VCA0279	NC_002506.1:298000-298624	dLacZ	dHNS	OK	13.3301	38.2403	2.86872	1.5204	-3.27661	0.00105062	0.0174029	yes
XLOC_002593	XLOC_002593	VCA0292	NC_002506.1:311033-311300	dLacZ	dHNS	OK	11.7789	32.9292	2.79561	1.48316	-2.91477	0.00355956	0.0463435	yes
XLOC_002622	XLOC_002622	VCA0334	NC_002506.1:334534-335341	dLacZ	dHNS	OK	24.8502	73.32	2.95048	1.56095	-3.50978	0.000448473	0.00819996	yes
XLOC_002644	XLOC_002644	VCA0363	NC_002506.1:351511-352195	dLacZ	dHNS	OK	4.0583	27.7509	6.83806	2.77359	-5.86824	4.40445e-09	1.91394e-07	yes
XLOC_002646	XLOC_002646	VCA0365	NC_002506.1:352829-353237	dLacZ	dHNS	OK	2.08587	6.6564	3.19119	1.6741	-2.9784	0.00289757	0.0398982	yes
XLOC_002650	XLOC_002650	VCA0374	NC_002506.1:358748-359786	dLacZ	dHNS	OK	4.32161	21.308	4.93057	2.30175	-4.9647	6.88058e-07	2.44919e-05	yes
XLOC_002651	XLOC_002651	VCA0375	NC_002506.1:359965-360289	dLacZ	dHNS	OK	3.77975	17.7586	4.69835	2.23215	-4.13623	3.53052e-05	0.000881576	yes
XLOC_002675	XLOC_002675	VCA0405	NC_002506.1:377314-377935	dLacZ	dHNS	OK	16.4646	45.3303	2.7532	1.46111	-3.07538	0.00210232	0.0304517	yes
XLOC_002676	XLOC_002676	VCA0406	NC_002506.1:378082-378598	dLacZ	dHNS	OK	24.5767	65.2657	2.65559	1.40903	-3.10661	0.00189245	0.0280578	yes
XLOC_002682	XLOC_002682	VCA0413	NC_002506.1:381419-382073	dLacZ	dHNS	OK	4.75527	19.1147	4.01969	2.00708	-4.2535	2.10457e-05	0.000577204	yes
XLOC_002683	XLOC_002683	VCA0414	NC_002506.1:382197-382623	dLacZ	dHNS	OK	10.2702	36.8485	3.5879	1.84314	-3.98003	6.89079e-05	0.00161235	yes
XLOC_002684	XLOC_002684	VCA0415	NC_002506.1:382785-383145	dLacZ	dHNS	OK	9.13319	30.4047	3.32903	1.73511	-3.63182	0.000281426	0.00547472	yes
XLOC_002700	XLOC_002700	VCA0436	NC_002506.1:394040-394556	dLacZ	dHNS	OK	15.4228	38.4335	2.49199	1.3173	-2.91734	0.00353032	0.0461423	yes
XLOC_002707	XLOC_002707	VCA0446	NC_002506.1:400088-400280	dLacZ	dHNS	OK	296.859	983.2	3.31201	1.72771	-3.68443	0.000229212	0.00464813	yes
XLOC_002708	XLOC_002708	VCA0447	NC_002506.1:400355-401048	dLacZ	dHNS	OK	52.3676	178.746	3.41329	1.77116	-4.06127	4.88066e-05	0.00118338	yes
XLOC_002710	XLOC_002710	VCA0449	NC_002506.1:401918-402348	dLacZ	dHNS	OK	3.13434	12.7724	4.07499	2.0268	-3.96188	7.43627e-05	0.00171598	yes
XLOC_002711	XLOC_002711	VCA0450	NC_002506.1:402498-403029	dLacZ	dHNS	OK	5.72036	19.5225	3.41281	1.77096	-3.7475	0.000178603	0.00368893	yes
XLOC_002712	XLOC_002712	VCA0451	NC_002506.1:403166-403667	dLacZ	dHNS	OK	2.62962	12.4088	4.71886	2.23843	-4.43733	9.10814e-06	0.000279595	yes
XLOC_002714	XLOC_002714	VCA0455	NC_002506.1:406384-406981	dLacZ	dHNS	OK	20.0567	67.9314	3.38697	1.75999	-3.83051	0.00012788	0.00281504	yes
XLOC_002715	XLOC_002715	VCA0457	NC_002506.1:407777-408392	dLacZ	dHNS	OK	20.325	67.396	3.31592	1.72941	-3.75725	0.000171793	0.00357031	yes
XLOC_002716	XLOC_002716	VCA0458	NC_002506.1:408538-409396	dLacZ	dHNS	OK	16.3931	69.9503	4.26706	2.09324	-4.74435	2.09177e-06	7.14192e-05	yes
XLOC_002717	XLOC_002717	VCA0459	NC_002506.1:409542-410103	dLacZ	dHNS	OK	12.3915	50.568	4.08086	2.02888	-4.39875	1.08877e-05	0.000319563	yes
XLOC_002755	XLOC_002755	VCA0519	NC_002506.1:449420-450401	dLacZ	dHNS	OK	91.9168	7.77608	-11.8205	-3.56321	6.34711	2.19393e-10	1.0639e-08	yes
XLOC_002760	XLOC_002760	VCA0527	NC_002506.1:461370-462360	dLacZ	dHNS	OK	43.0496	10.6525	-4.04127	-2.01481	4.48092	7.43233e-06	0.000232417	yes
XLOC_002786	XLOC_002786	VCA0576	NC_002506.1:514943-517040	dLacZ	dHNS	OK	50.7281	304.683	6.0062	2.58645	-5.53047	3.19376e-08	1.28751e-06	yes
XLOC_002812	XLOC_002812	VCA0628	NC_002506.1:563792-565967	dLacZ	dHNS	OK	44.8856	121.357	2.7037	1.43494	-3.12283	0.00179121	0.0269973	yes
XLOC_002846	XLOC_002846	VCA0721	NC_002506.1:665839-666151	dLacZ	dHNS	OK	40.7726	170.846	4.19022	2.06702	-4.31935	1.56488e-05	0.000440008	yes
XLOC_002855	XLOC_002855	VCA0754	NC_002506.1:698699-699530	dLacZ	dHNS	OK	38.2986	10.6429	-3.59851	-1.84741	3.89618	9.77204e-05	0.0022243	yes
XLOC_002856	XLOC_002856	VCA0755	NC_002506.1:699660-700264	dLacZ	dHNS	OK	47.0946	16.6604	-2.82674	-1.49914	3.08104	0.00206279	0.0301401	yes
XLOC_002889	XLOC_002889	VCA0844,VCA0845	NC_002506.1:787372-787782	dLacZ	dHNS	OK	106.409	483.052	4.53958	2.18256	-2.97003	0.00297772	0.0406671	yes
XLOC_002894	XLOC_002894	VCA0862	NC_002506.1:811875-813114	dLacZ	dHNS	OK	128.354	48.8153	-2.62938	-1.39473	3.14342	0.00166986	0.025513	yes
XLOC_002895	XLOC_002895	VCA0863	NC_002506.1:813129-815520	dLacZ	dHNS	OK	124.815	47.1213	-2.6488	-1.40534	3.35207	0.000802092	0.0134864	yes
XLOC_002912	XLOC_002912	VCA0913	NC_002506.1:867549-868383	dLacZ	dHNS	OK	52.6098	173.984	3.30706	1.72555	-3.62281	0.00029142	0.00563638	yes
XLOC_002913	XLOC_002913	VCA0914	NC_002506.1:868394-869426	dLacZ	dHNS	OK	42.7651	127.735	2.9869	1.57865	-3.08306	0.00204883	0.0300675	yes
XLOC_002914	XLOC_002914	hmuV	NC_002506.1:869457-870204	dLacZ	dHNS	OK	36.6152	99.237	2.71027	1.43844	-3.11121	0.00186324	0.0278322	yes
XLOC_002922	XLOC_002922	VCA0933	NC_002506.1:886067-886280	dLacZ	dHNS	OK	1370.85	7713.04	5.62647	2.49222	-5.49724	3.85774e-08	1.51859e-06	yes
XLOC_002930	XLOC_002930	VCA0946	NC_002506.1:897861-898983	dLacZ	dHNS	OK	45.8704	178.646	3.89458	1.96147	-4.38497	1.16001e-05	0.000334603	yes
XLOC_002933	XLOC_002933	VCA0951	NC_002506.1:900850-901259	dLacZ	dHNS	OK	71.2269	477.434	6.703	2.74481	-6.2656	3.71384e-10	1.76286e-08	yes
XLOC_002938	XLOC_002938	VCA0962	NC_002506.1:911091-912300	dLacZ	dHNS	OK	23.0398	56.207	2.43956	1.28662	-2.95289	0.00314815	0.0421348	yes
XLOC_002939	XLOC_002939	VCA0964	NC_002506.1:913348-914254	dLacZ	dHNS	OK	40.4109	167.333	4.14079	2.0499	-4.65495	3.24052e-06	0.000108428	yes
XLOC_002940	XLOC_002940	VCA0965	NC_002506.1:914405-915596	dLacZ	dHNS	OK	6.40169	46.5203	7.26688	2.86134	-6.37357	1.84683e-10	9.22313e-09	yes
XLOC_002970	XLOC_002970	VCA1029	NC_002506.1:977378-979349	dLacZ	dHNS	OK	51.6648	160.829	3.11293	1.63827	-3.67629	0.000236652	0.00471075	yes
XLOC_002986	XLOC_002986	VCA1064	NC_002506.1:1015488-1015611	dLacZ	dHNS	OK	13.6744	352.84	25.803	4.68947	-3.17973	0.00147414	0.0231571	yes
XLOC_003022	XLOC_003022	VCA0076	NC_002506.1:84846-86223	dLacZ	dHNS	OK	43.3493	13.1132	-3.30578	-1.72499	3.54796	0.000388229	0.00725707	yes
XLOC_003044	XLOC_003044	VCA0160	NC_002506.1:177192-178428	dLacZ	dHNS	OK	3.07628	28.5919	9.29431	3.21635	-6.82768	8.62976e-12	4.8941e-10	yes
XLOC_003045	XLOC_003045	tnaA	NC_002506.1:178506-179925	dLacZ	dHNS	OK	2.68679	226.65	84.3572	6.39844	-14.2804	0	0	yes
XLOC_003047	XLOC_003047	VCA0164	NC_002506.1:180987-181572	dLacZ	dHNS	OK	20.3115	77.6805	3.82446	1.93526	-4.29324	1.76081e-05	0.000486914	yes
XLOC_003051	XLOC_003051	VCA0175	NC_002506.1:191592-192549	dLacZ	dHNS	OK	104.393	471.89	4.52032	2.17643	-4.86208	1.16156e-06	4.00679e-05	yes
XLOC_003070	XLOC_003070	VCA0218	NC_002506.1:235363-236620	dLacZ	dHNS	OK	6.38035	22.5326	3.53156	1.8203	-3.84867	0.000118759	0.00266689	yes
XLOC_003071	XLOC_003071	VCA0223	NC_002506.1:243985-246742	dLacZ	dHNS	OK	2.75775	7.59871	2.7554	1.46226	-3.13476	0.00171993	0.0260403	yes
XLOC_003072	XLOC_003072	VCA0224	NC_002506.1:246826-247132	dLacZ	dHNS	OK	2.83718	20.8402	7.34539	2.87684	-5.16326	2.42684e-07	9.02244e-06	yes
XLOC_003124	XLOC_003124	VCA0453	NC_002506.1:404319-404784	dLacZ	dHNS	OK	2.29815	23.9374	10.4159	3.38072	-6.66202	2.70091e-11	1.43448e-09	yes
XLOC_003125	XLOC_003125	VCA0454	NC_002506.1:405166-406152	dLacZ	dHNS	OK	9.19171	30.1968	3.28522	1.71599	-3.45732	0.000545583	0.0097182	yes
XLOC_003136	XLOC_003136	VCA0516	NC_002506.1:445160-446903	dLacZ	dHNS	OK	250.997	14.9227	-16.8198	-4.07209	7.3846	1.52989e-13	9.47964e-12	yes
XLOC_003137	XLOC_003137	VCA0517	NC_002506.1:446915-447869	dLacZ	dHNS	OK	132.739	3.18656	-41.6559	-5.38045	9.07951	0	0	yes
XLOC_003138	XLOC_003138	VCA0518	NC_002506.1:447879-449082	dLacZ	dHNS	OK	177.45	3.97748	-44.6137	-5.47942	9.74452	0	0	yes
XLOC_003139	XLOC_003139	VCA0523	NC_002506.1:457022-458192	dLacZ	dHNS	OK	25.6463	296.319	11.5541	3.53032	-8.08335	6.66134e-16	4.95307e-14	yes
XLOC_003148	XLOC_003148	VCA0540	NC_002506.1:476604-478056	dLacZ	dHNS	OK	9.20863	81.8598	8.88947	3.1521	-6.75696	1.40916e-11	7.60493e-10	yes
XLOC_003151	XLOC_003151	VCA0551	NC_002506.1:487772-488003	dLacZ	dHNS	OK	79.5709	296.417	3.72519	1.89731	-4.14406	3.41209e-05	0.00085841	yes
XLOC_003169	XLOC_003169	VCA0591	NC_002506.1:528564-530400	dLacZ	dHNS	OK	13.59	49.8122	3.66536	1.87396	-4.3248	1.52673e-05	0.000432919	yes
XLOC_003191	XLOC_003191	VCA0642	NC_002506.1:577871-578189	dLacZ	dHNS	OK	9.30931	2.06005	-4.51897	-2.17599	3.25098	0.0011501	0.0186807	yes
XLOC_003208	XLOC_003208	VCA0688	NC_002506.1:625893-627669	dLacZ	dHNS	OK	4.96226	40.9474	8.25176	3.0447	-7.00677	2.43894e-12	1.4317e-10	yes
XLOC_003209	XLOC_003209	VCA0689	NC_002506.1:627726-628074	dLacZ	dHNS	OK	9.79503	128.658	13.135	3.71535	-7.72199	1.15463e-14	7.88449e-13	yes
XLOC_003210	XLOC_003210	VCA0690	NC_002506.1:628103-629309	dLacZ	dHNS	OK	3.11116	39.2372	12.6118	3.6567	-7.93539	1.9984e-15	1.39305e-13	yes
XLOC_003211	XLOC_003211	VCA0691	NC_002506.1:629321-630062	dLacZ	dHNS	OK	2.81627	46.8832	16.6473	4.05721	-8.36689	0	0	yes
XLOC_003275	XLOC_003275	VCA0846	NC_002506.1:787830-788445	dLacZ	dHNS	OK	53.5961	169.292	3.15866	1.65931	-3.82315	0.000131759	0.00286277	yes
XLOC_003295	XLOC_003295	VCA0907	NC_002506.1:862984-863515	dLacZ	dHNS	OK	280.093	836.859	2.98779	1.57908	-3.27331	0.00106297	0.0175207	yes
XLOC_003296	XLOC_003296	VCA0908,VCA0909	NC_002506.1:863539-865434	dLacZ	dHNS	OK	168.731	584.538	3.46432	1.79257	-2.98233	0.00286062	0.0395522	yes
XLOC_003307	XLOC_003307	malF	NC_002506.1:894358-895933	dLacZ	dHNS	OK	25.8611	75.1149	2.90455	1.53832	-3.49806	0.00046866	0.00847642	yes
XLOC_003308	XLOC_003308	malE	NC_002506.1:896007-897228	dLacZ	dHNS	OK	70.9462	291.977	4.11547	2.04106	-4.56163	5.07569e-06	0.000164092	yes
XLOC_003311	XLOC_003311	VCA0952	NC_002506.1:901425-902100	dLacZ	dHNS	OK	51.0563	164.881	3.2294	1.69126	-3.84224	0.000121915	0.00270151	yes
XLOC_003317	XLOC_003317	VCA0963	NC_002506.1:912324-913248	dLacZ	dHNS	OK	12.269	48.9567	3.99028	1.99649	-4.22162	2.42552e-05	0.000642003	yes
XLOC_003333	XLOC_003333	VCA1000	NC_002506.1:954302-954932	dLacZ	dHNS	OK	26.5427	8.93312	-2.97127	-1.57108	3.4381	0.000585808	0.0103164	yes
XLOC_003346	XLOC_003346	lamB	NC_002506.1:975708-976959	dLacZ	dHNS	OK	28.4714	305.369	10.7255	3.42297	-7.68138	1.57652e-14	1.055e-12	yes
XLOC_003348	XLOC_003348	VCA1042,VCA1043	NC_002506.1:993042-994298	dLacZ	dHNS	OK	272.14	1060.57	3.89715	1.96242	-3.35367	0.000797484	0.0134767	yes
XLOC_003357	XLOC_003357	potE	NC_002506.1:1011798-1013118	dLacZ	dHNS	OK	4.65622	31.2743	6.71667	2.74775	-5.92444	3.13365e-09	1.39802e-07	yes
XLOC_003358	XLOC_003358	VCA1063	NC_002506.1:1013185-1015348	dLacZ	dHNS	OK	2.87643	36.1898	12.5815	3.65323	-8.33905	0	0	yes
XLOC_003359	XLOC_003359	VCA1065	NC_002506.1:1015687-1015810	dLacZ	dHNS	OK	51.4301	1028.69	20.0017	4.32206	-5.51595	3.46899e-08	1.38181e-06	yes
XLOC_003362	XLOC_003362	VCA1069	NC_002506.1:1018625-1020545	dLacZ	dHNS	OK	11.3933	30.9775	2.71892	1.44304	-3.29157	0.00099631	0.0165853	yes
XLOC_003363	XLOC_003363	VCA1070	NC_002506.1:1020874-1021096	dLacZ	dHNS	OK	22.8887	66.8592	2.92106	1.54649	-3.14942	0.00163593	0.0252249	yes
