# Supplementary material for: RNA-Seq Analysis Identifies New Genes Regulated by the Histone-Like Nucleoid Structuring Protein (H-NS) Affecting Vibrio cholerae Virulence, Stress Response and Chemotaxis
Source: PLoS One. 2015 Feb 13;10(2):e0118295. doi: 10.1371/journal.pone.0118295 (PMC4332508; doi:10.1371/journal.pone.0118295)
Supplement: S2 Table — (XLSX) [file pone.0118295.s003.xlsx]

## Sheet: gene_exp
S2 TABLE. GENES DIFFERENTIALLY EXPRESSED IN HNS MUTANT IN EARLY STATIONARY PHASE
Loci	hns vs. WT	log2(fold)	test_stat	p_value	q_value
VC0069	-4.52345	-2.17742	-6.29309	5e-05	0.000592857
VC0079	-1.99307	-0.994989	-5.04511	0.00105	0.00928648
VC0089	-2.99762	-1.58382	-4.12979	5e-05	0.000592857
VC0142	-2.15243	-1.10597	-5.07199	0.0001	0.00111237
VC0143	-2.19406	-1.1336	-7.69509	0.0001	0.00111237
VC0170	-1.89563	-0.922674	-2.26252	0.0029	0.0222448
VC0171	-1.87999	-0.910726	-2.3552	0.00205	0.016185
VC0172	-2.50325	-1.3238	-3.64967	5e-05	0.000592857
VC0173	-2.21616	-1.14806	-3.19371	0.0002	0.00205524
VC0177	4.544	2.18396	7.77744	5e-05	0.000592857
VC0228	8.76489	3.13173	10.2336	5e-05	0.000592857
VC0248	2.35022	1.2328	8.79105	0.0001	0.00111237
VC0249	2.12648	1.08847	3.15137	0.00015	0.00159197
VC0250,VC0251	2.36694	1.24302	3.37116	0.0002	0.00205524
VC0364	2.27969	1.18884	14.6377	0.0002	0.00205524
VC0365	-2.5665	-1.3598	-4.78651	5e-05	0.000592857
VC0384,VC0385,VC0386	3.01112	1.5903	2.66917	0.0003	0.00295167
VC0483	2.5981	1.37746	3.78034	5e-05	0.000592857
VC0538	3.03183	1.60019	3.56529	0.0001	0.00111237
VC0587	2.01783	1.0128	2.65074	0.0007	0.00640085
VC0605	-1.70472	-0.769533	-3.41598	0.00555	0.0385523
VC0625	2.41677	1.27308	31.1841	5e-05	0.000592857
VC0650	2.22026	1.15073	3.26233	0.00015	0.00159197
VC0770	-1.68944	-0.756544	-2.67467	0.00705	0.0471505
VC0796	2.00515	1.00371	2.9206	0.0009	0.00811504
VC0809	3.45791	1.7899	4.5321	5e-05	0.000592857
VC0810	20.5988	4.36449	15.9503	5e-05	0.000592857
VC0820	381.827	8.57678	25.5325	5e-05	0.000592857
VC0821	282.11	8.14011	26.1525	5e-05	0.000592857
VC0822,VC0823	100.881	6.6565	15.0647	5e-05	0.000592857
VC0824	49.6579	5.63395	22.1158	5e-05	0.000592857
VC0826,VC0827	29.7362	4.89415	13.5094	5e-05	0.000592857
VC0829,VC0830	299.823	8.22797	17.5811	5e-05	0.000592857
VC0831,VC0832,VC0833	297.102	8.21481	23.3882	5e-05	0.000592857
VC0834,VC0835,VC0836	444.534	8.79614	25.7699	5e-05	0.000592857
VC0837	353.21	8.46438	27.8024	5e-05	0.000592857
VC0838,VC0839	320.163	8.32266	26.8671	5e-05	0.000592857
VC0840	149.85	7.22738	22.0205	5e-05	0.000592857
VC0841	176.049	7.45983	25.6163	5e-05	0.000592857
VC0842	202.892	7.66457	29.9008	5e-05	0.000592857
VC0843	178.916	7.48314	25.0176	5e-05	0.000592857
VC0845	69.6274	6.12158	16.2693	5e-05	0.000592857
VC0858,VC0859,VC0860,VC0861	2.96849	1.56973	3.89265	5e-05	0.000592857
VC0880	-1.85739	-0.893272	-2.3071	0.0045	0.0322268
VC0910	-2.18963	-1.13069	-3.05222	0.0001	0.00111237
VC0911	-2.55414	-1.35284	-3.65706	5e-05	0.000592857
VC0916	70.9445	6.14862	21.2709	5e-05	0.000592857
VC0917	62.3236	5.96171	16.2503	5e-05	0.000592857
VC0918,VC0919,VC0920,VC0921,VC0922	12.6336	3.65919	10.0538	5e-05	0.000592857
VC0923,VC0924,VC0925,VC0926,VC0927	4.04248	2.01524	5.30519	5e-05	0.000592857
VC0928	47.4729	5.56903	17.424	5e-05	0.000592857
VC0930	9.52286	3.2514	8.12508	5e-05	0.000592857
VC0934	134.349	7.06984	18.6347	5e-05	0.000592857
VC0935	25.0885	4.64895	12.8521	5e-05	0.000592857
VC0936	6.02092	2.58998	9.26184	5e-05	0.000592857
VC0937,VC0938,VC0939	2.96555	1.5683	2.85429	0.00015	0.00159197
VC0995	-1.89997	-0.925979	-2.60478	0.0018	0.0146766
VC1050	-2.24469	-1.16652	-3.21314	5e-05	0.000592857
VC1073	4.03438	2.01235	4.82236	5e-05	0.000592857
VC1080,VC1081	-1.88525	-0.914759	-2.69355	0.0062	0.0422514
VC1082,VC1083	-1.98292	-0.987627	-2.96915	0.0013	0.0111918
VC1084	-1.83666	-0.877086	-2.24512	0.00425	0.0307081
VC1085,VC1086	-2.46019	-1.29877	-3.21857	5e-05	0.000592857
VC1087	-2.24274	-1.16526	-2.95067	0.00015	0.00159197
VC1091	-1.79402	-0.843196	-2.33424	0.0025	0.01936
VC1092	-3.46809	-1.79414	-5.33287	5e-05	0.000592857
VC1093	-2.80983	-1.49048	-4.38135	5e-05	0.000592857
VC1094,VC1095	-2.41254	-1.27055	-3.25926	0.0001	0.00111237
VC1117	1.9087	0.932595	2.67309	0.0019	0.0151859
VC1118,VC1119	-1.69696	-0.762955	-2.42145	0.00635	0.0431827
VC1185	-2.29159	-1.19635	-3.46621	5e-05	0.000592857
VC1189	-1.89083	-0.91902	-3.2844	0.00505	0.0356141
VC1221	-2.37437	-1.24755	-72.6738	5e-05	0.000592857
VC1281	2.36187	1.23993	6.88245	5e-05	0.000592857
VC1314	1.80884	0.855059	2.3375	0.0056	0.0388163
VC1327	-2.10176	-1.0716	-2.58052	0.00035	0.00335192
VC1328	-1.87102	-0.903826	-2.64751	0.002	0.0158289
VC1329	1.99029	0.992982	3.08409	0.00095	0.00849489
VC1330	3.24382	1.69769	5.88788	5e-05	0.000592857
VC1335,VC1336	-2.1775	-1.12268	-2.87222	0.0002	0.00205524
VC1337	-3.91002	-1.96718	-5.36199	5e-05	0.000592857
VC1338	-2.50653	-1.32569	-3.11905	5e-05	0.000592857
VC1339,VC1340	-2.54686	-1.34872	-3.15893	5e-05	0.000592857
VC1369,VC1370	-2.28251	-1.19062	-3.1456	5e-05	0.000592857
VC1387,VC1388	4.05162	2.0185	6.22238	5e-05	0.000592857
VC1409,VC1410	-3.77436	-1.91623	-4.5788	5e-05	0.000592857
VC1415	4.10219	2.03639	7.43736	5e-05	0.000592857
VC1418,VC1419	5.94511	2.57171	5.71921	5e-05	0.000592857
VC1420	9.84078	3.29877	11.4406	5e-05	0.000592857
VC1421	2.71631	1.44165	5.14111	5e-05	0.000592857
VC1449	37.4706	5.22769	21.6419	5e-05	0.000592857
VC1450,VC1451	26.8086	4.74462	4.9422	5e-05	0.000592857
VC1559	-2.82244	-1.49695	-431.357	5e-05	0.000592857
VC1560	-2.28665	-1.19323	-3.00442	5e-05	0.000592857
VC1565,VC1566	1.91822	0.939766	2.24104	0.003	0.0228494
VC1581,VC1582	1.89552	0.922599	2.30275	0.00085	0.00768561
VC1587	26.0217	4.70164	9.18831	5e-05	0.000592857
VC1590,VC1591	-2.04737	-1.03377	-2.24249	0.0015	0.0127441
VC1592	-1.81749	-0.861946	-2.62841	0.00365	0.0268524
VC1593	-2.309	-1.20727	-3.30499	0.00015	0.00159197
VC1619	-1.75939	-0.815076	-2.95033	0.00325	0.0243524
VC1637	2.59253	1.37436	5.38669	5e-05	0.000592857
VC1638,VC1639	1.93283	0.950714	2.45151	0.00255	0.0196532
VC1657	-3.64878	-1.86741	-44.416	0.0019	0.0151859
VC1696	-1.83813	-0.878239	-4.01766	0.0018	0.0146766
VC1721	-2.13182	-1.09208	-2.94666	0.0004	0.00379707
VC1728	-1.94611	-0.960593	-50.8289	0.00145	0.0123843
VC1780,VC1781,VC1782	-4.3609	-2.12463	-5.75324	5e-05	0.000592857
VC1783	-2.30081	-1.20214	-3.3642	0.00035	0.00335192
VC1784	-3.79136	-1.92271	-4.76007	5e-05	0.000592857
VC1805	1.76064	0.816098	3.21278	0.00375	0.0274012
VC1806	24.2078	4.5974	13.1002	5e-05	0.000592857
VC1808	15.3722	3.94225	12.6658	5e-05	0.000592857
VC1819	-4.15382	-2.05444	-5.05661	5e-05	0.000592857
VC1820	5.37553	2.4264	9.23462	5e-05	0.000592857
VC1821	2.38373	1.25322	3.36725	0.00015	0.00159197
VC1851	-2.91459	-1.5433	-4.29672	5e-05	0.000592857
VC1865	3.07171	1.61905	4.24491	5e-05	0.000592857
VC1872	-2.20539	-1.14103	-3.13412	5e-05	0.000592857
VC1873	-3.08204	-1.62389	-4.30351	5e-05	0.000592857
VC1874	-2.98517	-1.57781	-4.0724	5e-05	0.000592857
VC1926	-1.80556	-0.852449	-2.27172	0.00315	0.0236579
VC1933,VC1934	-2.71281	-1.43979	-3.88044	5e-05	0.000592857
VC1935	1.68084	0.749187	2.47798	0.00695	0.0466746
VC1936	1.67543	0.744525	2.37653	0.0072	0.0480544
VC1938	2.31141	1.20877	4.54584	5e-05	0.000592857
VC1944,VC1945	11.8169	3.56278	9.53451	5e-05	0.000592857
VC1948,VC1949	103.502	6.69352	18.7888	5e-05	0.000592857
VC1962	3.16048	1.66015	5.97464	5e-05	0.000592857
VC1967	-2.04975	-1.03545	-2.69568	0.00075	0.00683873
VC2008	-2.13479	-1.0941	-2.71656	0.00035	0.00335192
VC2012	-1.89832	-0.924723	-2.56699	0.00155	0.0130321
VC2032	2.03382	1.02419	3.22998	0.0003	0.00295167
VC2094	-1.75208	-0.809068	-2.6637	0.0052	0.0363551
VC2226	1.97974	0.985307	2.51869	0.00185	0.0148966
VC2227	3.12753	1.64503	5.40452	5e-05	0.000592857
VC2231	2.26781	1.1813	2.92334	5e-05	0.000592857
VC2316	-1.99702	-0.997849	-2.83181	0.0002	0.00205524
VC2340	-2.45247	-1.29423	-3.73023	5e-05	0.000592857
VC2351	-1.91911	-0.940441	-12.8994	0.0007	0.00640085
VC2378	-1.80225	-0.849795	-3.12273	0.006	0.0413234
VC2385	5.77103	2.52882	7.97185	5e-05	0.000592857
VC2386	9.62114	3.26621	9.92588	5e-05	0.000592857
VC2387	15.0743	3.91402	13.9166	5e-05	0.000592857
VC2388	2.04208	1.03004	3.92005	0.00025	0.00252891
VC2490	1.72527	0.786827	2.05895	0.00665	0.0448459
VC2502	-1.90782	-0.93193	-3.60887	0.0007	0.00640085
VC2508	-2.59156	-1.37382	-3.79122	5e-05	0.000592857
VC2550	-2.10556	-1.07421	-3.55151	0.00055	0.00516043
VC2685	2.16877	1.11688	3.22544	0.0001	0.00111237
VC2705	-2.0185	-1.01329	-2.42921	0.00315	0.0236579
VC2712	1.89251	0.920297	2.6069	0.0012	0.0103584
VC2761	2.43949	1.28658	3.43684	5e-05	0.000592857
VC0051	2.54108	1.34544	3.49413	5e-05	0.000592857
VC0052	1.85908	0.894589	3.25141	0.0027	0.0207599
VC0090	-1.75751	-0.813533	-2.3801	0.0061	0.0419229
VC0098	-2.22426	-1.15333	-2.78182	5e-05	0.000592857
VC0121	-2.68081	-1.42267	-46.9386	5e-05	0.000592857
VC0138	-2.41049	-1.26933	-133.689	0.0002	0.00205524
VC0139	-2.22058	-1.15093	-3.92261	0.00015	0.00159197
VC0157	3.10595	1.63503	4.3255	5e-05	0.000592857
VC0169	-4.06802	-2.02433	-34.784	5e-05	0.000592857
VC0175	2.16113	1.11178	3.04547	0.00035	0.00335192
VC0176	2.82127	1.49634	7.70495	5e-05	0.000592857
VC0182,VC0183	2.21973	1.15038	3.18334	0.0017	0.0141463
VC0184,VC0185	1.9738	0.980976	2.5131	0.0016	0.0134176
VC0229,VC0230,VC0231,VC0232,VC0233,VC0234,VC0235,VC0236,VC0237	2.18494	1.12759	3.19767	0.0003	0.00295167
VC0238	1.87352	0.905751	3.05674	0.0035	0.0259256
VC0276	2.40642	1.26688	3.03576	5e-05	0.000592857
VC0370	1.68276	0.750833	2.36483	0.00745	0.0494173
VC0490	1.98218	0.987089	2.66073	0.00115	0.0100069
VC0508	-1.94456	-0.959443	-3.46747	0.00185	0.0148966
VC0537	1.75697	0.81309	2.29741	0.0049	0.0347836
VC0687	1.8587	0.894292	2.69071	0.00185	0.0148966
VC0697	-1.92092	-0.941793	-3.59152	0.0021	0.0165394
VC0706	2.28475	1.19204	5.30869	5e-05	0.000592857
VC0773	-2.00029	-1.00021	-2.55984	0.0018	0.0146766
VC0811	7.27403	2.86276	9.48368	5e-05	0.000592857
VC0818	13.2109	3.72366	11.842	5e-05	0.000592857
VC0819	409.91	8.67916	26.026	5e-05	0.000592857
VC0825	63.5192	5.98912	17.1009	5e-05	0.000592857
VC0844	333.156	8.38006	29.7421	5e-05	0.000592857
VC0846	6.45763	2.69101	9.3336	5e-05	0.000592857
VC0865	-2.23013	-1.15713	-64.7652	0.0001	0.00111237
VC0873	3.2883	1.71734	5.09061	5e-05	0.000592857
VC0899	-2.14729	-1.10252	-2.80077	0.00025	0.00252891
VC0929	14.4134	3.84934	11.7199	5e-05	0.000592857
VC0931	11.8581	3.5678	11.0007	5e-05	0.000592857
VC0932,VC0933	74.9532	6.22792	14.4103	5e-05	0.000592857
VC0955	0	#NAME?	nan	0.00095	0.00849489
VC0968	2.24088	1.16407	2.69076	0.0012	0.0103584
VC1088	-2.64929	-1.40561	-3.83489	5e-05	0.000592857
VC1089	-2.15855	-1.11006	-3.56425	0.0001	0.00111237
VC1130	0	#NAME?	nan	5e-05	0.000592857
VC1150	-2.09485	-1.06685	-3.35877	0.00065	0.00601157
VC1195	1.74096	0.799889	2.55293	0.00435	0.031291
VC1247	-1.92017	-0.941236	-3.68215	0.00225	0.0176778
VC1248	-4.16185	-2.05723	-5.34333	5e-05	0.000592857
VC1294,VC1295	-1.74329	-0.801813	-2.19778	0.0058	0.0400311
VC1298	-1.9275	-0.94673	-2.4906	0.00175	0.0144879
VC1312	-2.28018	-1.18915	-3.14661	0.00015	0.00159197
VC1313	-1.76195	-0.817175	-1.96702	0.0074	0.0491864
VC1332	-12.3245	-3.62346	-9.92709	5e-05	0.000592857
VC1333	-21.2069	-4.40646	-14.3795	5e-05	0.000592857
VC1334	-18.6933	-4.22445	-11.7913	5e-05	0.000592857
VC1343	1.73169	0.792189	2.22824	0.00465	0.0330814
VC1358	1.77611	0.828726	2.83247	0.00615	0.042177
VC1359	-4.08869	-2.03164	-6.20016	5e-05	0.000592857
VC1360	-3.51783	-1.81469	-5.12812	5e-05	0.000592857
VC1361	-4.13608	-2.04827	-5.7034	5e-05	0.000592857
VC1362	-5.18929	-2.37554	-6.76198	5e-05	0.000592857
VC1371	-1.77685	-0.82932	-2.7284	0.0035	0.0259256
VC1394	-2.3182	-1.21301	-3.20083	5e-05	0.000592857
VC1400,VC1401	-1.96661	-0.975706	-2.50798	0.0014	0.0119889
VC1402	-2.85275	-1.51235	-3.94425	5e-05	0.000592857
VC1403	-2.66903	-1.41632	-3.58831	5e-05	0.000592857
VC1422	-3.22628	-1.68987	-4.74573	5e-05	0.000592857
VC1439	-3.6339	-1.86152	-5.62052	5e-05	0.000592857
VC1440	-3.03571	-1.60203	-32.9783	5e-05	0.000592857
VC1441	-2.71762	-1.44234	-4.82801	5e-05	0.000592857
VC1442	-2.2372	-1.16169	-3.54823	5e-05	0.000592857
VC1446	3.41204	1.77063	4.663	5e-05	0.000592857
VC1447,VC1448	5.67513	2.50465	6.43723	5e-05	0.000592857
VC1453,VC1454	2.64031	1.40071	5.87955	5e-05	0.000592857
VC1461	3.07115	1.61878	11.336	5e-05	0.000592857
VC1462,VC1463	2.7876	1.47902	5.78744	5e-05	0.000592857
VC1490	-3.25183	-1.70125	-5.88639	5e-05	0.000592857
VC1495	-2.40129	-1.26381	-4.01998	5e-05	0.000592857
VC1583	11.0655	3.468	11.8344	5e-05	0.000592857
VC1584	18.8664	4.23774	14.0402	5e-05	0.000592857
VC1585	53.1589	5.73224	15.9199	5e-05	0.000592857
VC1603	-2.03294	-1.02357	-2.89209	0.00115	0.0100069
VC1642	2.10431	1.07334	4.52108	0.0001	0.00111237
VC1651	2.74074	1.45456	3.72681	5e-05	0.000592857
VC1652	3.49886	1.80688	4.60464	5e-05	0.000592857
VC1653	4.53243	2.18028	5.37503	5e-05	0.000592857
VC1669	-1.92031	-0.941335	-2.90171	0.00085	0.00768561
VC1672	-2.43687	-1.28503	-4.34995	5e-05	0.000592857
VC1673,VC1674,VC1675	-2.39979	-1.26291	-2.55301	0.00025	0.00252891
VC1689	-1.9528	-0.965543	-3.59367	0.0006	0.00559712
VC1692	2.85407	1.51302	3.66683	5e-05	0.000592857
VC1693	3.69545	1.88575	5.10224	5e-05	0.000592857
VC1694	3.94523	1.98011	13.7648	5e-05	0.000592857
VC1704	1.9595	0.970484	2.30754	0.00245	0.0190641
VC1727	-2.23449	-1.15994	-3.08482	0.0001	0.00111237
VC1740	1.87458	0.906565	2.15319	0.0042	0.0304148
VC1741	2.68063	1.42258	4.37851	5e-05	0.000592857
VC1774	-2.85211	-1.51203	-4.26008	5e-05	0.000592857
VC1775	-2.09729	-1.06852	-2.9311	0.0007	0.00640085
VC1776	-6.32013	-2.65995	-7.96481	5e-05	0.000592857
VC1777	-5.3855	-2.42908	-6.74013	5e-05	0.000592857
VC1778	-5.29423	-2.40442	-8.99855	5e-05	0.000592857
VC1779	-7.44061	-2.89542	-8.10193	5e-05	0.000592857
VC1807	367.912	8.52322	20.7244	5e-05	0.000592857
VC1809	4.75721	2.25011	16.1594	5e-05	0.000592857
VC1843	-1.81396	-0.859141	-2.41941	0.0052	0.0363551
VC1854	-49.0537	-5.6163	-16.428	5e-05	0.000592857
VC1868	-2.64686	-1.40428	-3.38544	5e-05	0.000592857
VC1890	2.00554	1.00399	2.57389	0.00165	0.0137656
VC1919	-1.85375	-0.890443	-5.07474	0.00295	0.0225216
VC1927	-1.99601	-0.997121	-2.57197	0.0018	0.0146766
VC1928	-2.34289	-1.22829	-3.98528	5e-05	0.000592857
VC1929	-2.35323	-1.23464	-3.3757	5e-05	0.000592857
VC1947	22.1892	4.47178	13.0404	5e-05	0.000592857
VC1952	-2.69618	-1.43091	-3.46179	5e-05	0.000592857
VC2013	-2.79299	-1.48182	-4.44436	5e-05	0.000592857
VC2064	-1.80964	-0.855708	-2.5818	0.0045	0.0322268
VC2084,VC2085	-1.97744	-0.983635	-2.68249	0.00035	0.00335192
VC2088	-1.78229	-0.833732	-2.71141	0.0034	0.0253007
VC2089	-1.85518	-0.891555	-2.45504	0.0018	0.0146766
VC2148,VC2149	2.56548	1.35923	9.76544	5e-05	0.000592857
VC2213	3.12822	1.64534	4.84491	5e-05	0.000592857
VC2288	-2.09023	-1.06366	-8.38421	0.0001	0.00111237
VC2289	-2.21373	-1.14648	-3.03279	0.00015	0.00159197
VC2290	-1.71451	-0.777798	-2.20773	0.0066	0.0446017
VC2291	-1.82413	-0.867204	-2.94802	0.00395	0.0287976
VC2296	-1.87352	-0.905754	-4.42541	0.00255	0.0196532
VC2348	-2.28824	-1.19424	-3.05696	0.00015	0.00159197
VC2349	-2.23054	-1.15739	-2.93842	0.0001	0.00111237
VC2352	-3.27354	-1.71085	-4.86351	5e-05	0.000592857
VC2415	-2.11434	-1.08021	-3.24119	0.00015	0.00159197
VC2456	-1.85911	-0.894617	-2.25756	0.0036	0.0265449
VC2485	3.22087	1.68745	4.99189	5e-05	0.000592857
VC2504	-2.70744	-1.43693	-4.13817	5e-05	0.000592857
VC2558	3.68396	1.88126	4.61698	5e-05	0.000592857
VC2559	3.74832	1.90624	3.75185	5e-05	0.000592857
VC2560	3.97394	1.99057	4.26494	5e-05	0.000592857
VC2561	3.01451	1.59192	3.57695	0.00015	0.00159197
VC2590	-1.81486	-0.859864	-2.68854	0.00505	0.0356141
VC2597	-1.86346	-0.897989	-4.41247	0.0037	0.0271585
VC2622	-2.72468	-1.44609	-4.48203	5e-05	0.000592857
VC2662	3.12535	1.64402	5.12723	5e-05	0.000592857
VC2691	3.85873	1.94812	6.31759	5e-05	0.000592857
VCA0007	-1.80492	-0.851938	-2.41754	0.0034	0.0253007
VCA0009,VCA0010	-1.79066	-0.840491	-3.08622	0.00295	0.0225216
VCA0017	3.69923	1.88723	6.93169	5e-05	0.000592857
VCA0027	1.76556	0.820129	2.01179	0.007	0.046913
VCA0030	-1.94303	-0.958308	-2.83374	0.00155	0.0130321
VCA0035	4.05932	2.02124	6.02123	5e-05	0.000592857
VCA0060	-2.31922	-1.21364	-13.9721	0.00235	0.0183743
VCA0093	0	inf	nan	5e-05	0.000592857
VCA0094	178.692	7.48133	30.3708	5e-05	0.000592857
VCA0095	51.5311	5.68737	14.5175	5e-05	0.000592857
VCA0096	19.188	4.26213	11.3629	5e-05	0.000592857
VCA0107	1.9339	0.951509	3.16794	0.0018	0.0146766
VCA0108	1.9772	0.983457	2.54161	0.0019	0.0151859
VCA0112	2.70032	1.43313	3.78619	5e-05	0.000592857
VCA0113	2.50661	1.32573	5.07379	5e-05	0.000592857
VCA0114	2.1805	1.12466	2.98746	0.0003	0.00295167
VCA0115	2.29079	1.19585	3.71327	5e-05	0.000592857
VCA0116	2.31561	1.21139	2.91568	5e-05	0.000592857
VCA0119	2.1242	1.08692	2.72085	0.0003	0.00295167
VCA0120	2.52259	1.33491	3.19463	5e-05	0.000592857
VCA0121	1.91904	0.940388	2.57228	0.0011	0.00964959
VCA0122,VCA0123,VCA0124	2.84972	1.51082	2.45221	0.00305	0.0231757
VCA0140	2.10207	1.07181	2.70892	0.00035	0.00335192
VCA0148	-1.78007	-0.831943	-2.10703	0.00335	0.0250438
VCA0163	1.99045	0.993095	9.16773	0.00065	0.00601157
VCA0179	-2.98501	-1.57773	-4.16184	5e-05	0.000592857
VCA0199,VCA0200,VCA0201	3.69445	1.88535	5.02157	5e-05	0.000592857
VCA0210	-2.54699	-1.34879	-3.52703	5e-05	0.000592857
VCA0212	-2.34016	-1.22661	-3.39781	5e-05	0.000592857
VCA0219	3.22149	1.68773	4.37132	5e-05	0.000592857
VCA0235	2.0705	1.04998	2.87204	0.0004	0.00379707
VCA0236	2.10781	1.07575	5.83281	0.0001	0.00111237
VCA0268	-2.73642	-1.45229	-3.5906	5e-05	0.000592857
VCA0269	-2.91769	-1.54483	-4.09302	5e-05	0.000592857
VCA0274	-2.15042	-1.10462	-3.52861	0.0001	0.00111237
VCA0286	1.88418	0.913931	4.58916	0.0012	0.0103584
VCA0299	-1.73627	-0.795988	-3.19651	0.0057	0.039425
VCA0300	-1.83273	-0.873988	-2.96068	0.004	0.0290314
VCA0302	-1.83681	-0.877196	-11.6527	0.002	0.0158289
VCA0304	-1.82231	-0.86577	-11.3502	0.0025	0.01936
VCA0306	-1.98364	-0.988149	-2.13864	0.00195	0.0155472
VCA0325	-1.68189	-0.750086	-3.83985	0.0074	0.0491864
VCA0334	3.03469	1.60155	5.94189	5e-05	0.000592857
VCA0350	-1.88582	-0.915191	-3.20537	0.00095	0.00849489
VCA0357	-3.03224	-1.60038	-18.2848	5e-05	0.000592857
VCA0363	7.24544	2.85707	10.0055	5e-05	0.000592857
VCA0367,VCA0368	2.93203	1.5519	3.56169	5e-05	0.000592857
VCA0374	3.66448	1.87361	5.95557	5e-05	0.000592857
VCA0375	4.66561	2.22207	11.0628	5e-05	0.000592857
VCA0376	2.33119	1.22107	4.71126	0.00115	0.0100069
VCA0410	1.69593	0.762078	3.49429	0.0062	0.0422514
VCA0433	1.88317	0.913167	2.93166	0.00185	0.0148966
VCA0440	1.75654	0.812738	3.55103	0.00315	0.0236579
VCA0441	3.27077	1.70963	5.18632	5e-05	0.000592857
VCA0442	2.77006	1.46992	5.68733	5e-05	0.000592857
VCA0443	2.48415	1.31275	4.57324	5e-05	0.000592857
VCA0446	1.74461	0.8029	9.82881	0.00535	0.0373232
VCA0447	5.95302	2.57362	8.69399	5e-05	0.000592857
VCA0448	4.61035	2.20488	7.77504	5e-05	0.000592857
VCA0449	5.31979	2.41137	7.64022	5e-05	0.000592857
VCA0450	5.00451	2.32323	8.7946	5e-05	0.000592857
VCA0451	5.62031	2.49065	8.96199	5e-05	0.000592857
VCA0457	1.78143	0.833035	3.15632	0.00245	0.0190641
VCA0458	2.49022	1.31627	4.07614	5e-05	0.000592857
VCA0459	2.30919	1.20739	4.39301	5e-05	0.000592857
VCA0460	1.79866	0.846924	3.75617	0.0064	0.0434314
VCA0473	-2.64811	-1.40496	-6.54675	5e-05	0.000592857
VCA0480	-2.35003	-1.23267	-30.5651	0.0003	0.00295167
VCA0490	-1.78995	-0.839921	-2.69356	0.00435	0.031291
VCA0494	-2.83941	-1.50559	-18.701	0.0001	0.00111237
VCA0527	-2.03687	-1.02635	-3.0105	0.00035	0.00335192
VCA0547	-1.73182	-0.792289	-10.121	0.005	0.0354158
VCA0576	5.7311	2.51881	7.0266	5e-05	0.000592857
VCA0583	-2.76071	-1.46504	-4.69909	5e-05	0.000592857
VCA0615	-1.97022	-0.978361	-2.76844	0.00065	0.00601157
VCA0644	-1.9385	-0.954938	-2.46155	0.0015	0.0127441
VCA0676	2.16383	1.11358	3.64472	0.00105	0.00928648
VCA0699	-2.44548	-1.29012	-3.42648	5e-05	0.000592857
VCA0721	4.18017	2.06356	10.2845	5e-05	0.000592857
VCA0732	5.84581	2.5474	9.61473	5e-05	0.000592857
VCA0743	-1.84906	-0.886802	-5.96406	0.00135	0.0115914
VCA0754	-1.80726	-0.853803	-2.46845	0.00455	0.0325129
VCA0789	1.81804	0.862386	3.29009	0.00185	0.0148966
VCA0812	-3.91285	-1.96822	-5.07761	5e-05	0.000592857
VCA0813	-2.18756	-1.12933	-2.8119	0.0003	0.00295167
VCA0844,VCA0845	5.477	2.45338	6.52386	5e-05	0.000592857
VCA0863	-1.95758	-0.969073	-2.43957	0.00085	0.00768561
VCA0864	-1.73331	-0.793533	-2.29165	0.0062	0.0422514
VCA0873	2.52604	1.33688	4.1625	5e-05	0.000592857
VCA0874	49.031	5.61562	48.5955	5e-05	0.000592857
VCA0876	2.86398	1.51802	4.83596	5e-05	0.000592857
VCA0895	-2.78852	-1.4795	-3.65147	5e-05	0.000592857
VCA0900,VCA0901	-2.91817	-1.54506	-3.57309	5e-05	0.000592857
VCA0923	-2.001	-1.00072	-2.51215	0.00105	0.00928648
VCA0933	6.92952	2.79276	24.8115	5e-05	0.000592857
VCA0935	-3.41558	-1.77213	-7.52288	5e-05	0.000592857
VCA0962	1.78165	0.833215	2.35912	0.00315	0.0236579
VCA0983	-6.70304	-2.74481	-7.3029	5e-05	0.000592857
VCA0984	-9.17808	-3.19819	-8.532	5e-05	0.000592857
VCA0985	-4.99161	-2.3195	-5.42107	5e-05	0.000592857
VCA0988	-1.90243	-0.927846	-2.54703	0.0011	0.00964959
VCA1039	-1.99252	-0.994594	-2.71987	0.00155	0.0130321
VCA1040	-1.79074	-0.840552	-2.39219	0.00695	0.0466746
VCA1045	-7.14826	-2.83759	-7.20846	5e-05	0.000592857
VCA1046	-6.19712	-2.6316	-7.2117	5e-05	0.000592857
VCA1047	-3.65955	-1.87167	-6.34716	5e-05	0.000592857
VCA1064	8.82752	3.14202	228.455	5e-05	0.000592857
VCA1113	-4.26535	-2.09267	-5.75512	5e-05	0.000592857
VCA0008	-2.71359	-1.4402	-3.56381	5e-05	0.000592857
VCA0031	-3.71894	-1.89489	-4.83724	5e-05	0.000592857
VCA0032	-3.41369	-1.77133	-5.47161	5e-05	0.000592857
VCA0034	-4.10255	-2.03652	-5.76919	5e-05	0.000592857
VCA0037	-2.76309	-1.46628	-5.33812	5e-05	0.000592857
VCA0059	-2.33094	-1.22091	-5.8778	5e-05	0.000592857
VCA0080	-1.79411	-0.843272	-2.31436	0.00545	0.037939
VCA0088	-2.48817	-1.31509	-3.56676	5e-05	0.000592857
VCA0092	2.02327	1.01669	3.50433	5e-05	0.000592857
VCA0125	2.48964	1.31594	8.46776	5e-05	0.000592857
VCA0136	-1.73715	-0.796719	-2.39747	0.00515	0.0362403
VCA0139	2.02506	1.01797	4.65802	0.00055	0.00516043
VCA0152,VCA0153,VCA0154,VCA0155,VCA0156,VCA0157	-2.37532	-1.24812	-3.31981	0.00175	0.0144879
VCA0158	1.78495	0.835883	8.7731	0.00465	0.0330814
VCA0178	-2.07392	-1.05236	-3.45249	0.0004	0.00379707
VCA0195	-2.2347	-1.16008	-3.94284	5e-05	0.000592857
VCA0196	-1.93158	-0.949781	-3.52868	0.0066	0.0446017
VCA0211	-2.29958	-1.20137	-3.03559	5e-05	0.000592857
VCA0217	-1.90991	-0.933511	-2.32804	0.0031	0.0235005
VCA0224	2.15125	1.10518	6.03764	0.00015	0.00159197
VCA0250	-3.02351	-1.59622	-4.51674	5e-05	0.000592857
VCA0258	1.77276	0.825996	2.81937	0.00375	0.0274012
VCA0321	-2.22333	-1.15272	-236.85	0.00055	0.00516043
VCA0453	6.9549	2.79803	10.4365	5e-05	0.000592857
VCA0454	6.26516	2.64735	7.81774	5e-05	0.000592857
VCA0499,VCA0500	-1.95336	-0.965961	-2.43814	0.004	0.0290314
VCA0516	-2.29933	-1.20122	-3.1436	0.0001	0.00111237
VCA0523	4.38548	2.13274	6.12256	5e-05	0.000592857
VCA0524	2.76778	1.46873	4.83038	5e-05	0.000592857
VCA0540	-1.81717	-0.861696	-2.4365	0.00235	0.0183743
VCA0570	-1.74449	-0.802809	-3.83872	0.0075	0.0496472
VCA0593	-2.34422	-1.22911	-3.46022	0.0002	0.00205524
VCA0638,VCA0639	-2.41309	-1.27087	-2.33349	0.0005	0.00473246
VCA0645	-2.34582	-1.2301	-5.27635	5e-05	0.000592857
VCA0646,VCA0647	-2.32184	-1.21527	-2.17407	0.002	0.0158289
VCA0648,VCA0649	-2.58247	-1.36875	-3.68945	5e-05	0.000592857
VCA0650,VCA0651	-2.32208	-1.21542	-2.99993	5e-05	0.000592857
VCA0653	-2.17511	-1.12109	-3.16792	5e-05	0.000592857
VCA0681	-2.33691	-1.22461	-3.21623	5e-05	0.000592857
VCA0719,VCA0720	-2.72487	-1.44619	-3.45911	5e-05	0.000592857
VCA0736	-1.93146	-0.94969	-1.89278	0.00755	0.0498762
VCA0737	-2.13115	-1.09163	-2.92725	0.0006	0.00559712
VCA0738	-5.90719	-2.56247	-6.79111	5e-05	0.000592857
VCA0797	-1.91969	-0.94087	-2.19808	0.0011	0.00964959
VCA0803	-2.36023	-1.23893	-3.68476	5e-05	0.000592857
VCA0825	-1.98829	-0.991533	-3.44344	0.001	0.00891736
VCA0846	2.60535	1.38148	4.67007	5e-05	0.000592857
VCA0848	-2.88389	-1.52802	-4.3795	5e-05	0.000592857
VCA0856	-1.97692	-0.983257	-2.76088	0.0052	0.0363551
VCA0865	-3.19765	-1.67701	-4.3124	5e-05	0.000592857
VCA0867	-2.1618	-1.11223	-3.9054	5e-05	0.000592857
VCA0875	2.08528	1.06024	3.0188	0.00035	0.00335192
VCA0891	-2.21096	-1.14466	-3.10938	5e-05	0.000592857
VCA0906	-2.43459	-1.28368	-3.14175	5e-05	0.000592857
VCA0934	0	inf	nan	5e-05	0.000592857
VCA0952	29.1345	4.86466	15.8837	5e-05	0.000592857
VCA0975	-2.14029	-1.09781	-2.72419	0.00025	0.00252891
VCA0978	-3.23452	-1.69355	-4.99551	5e-05	0.000592857
VCA0979	-4.38895	-2.13388	-5.69615	5e-05	0.000592857
VCA0980	-3.45489	-1.78864	-5.15508	5e-05	0.000592857
VCA0981	-3.03542	-1.6019	-4.84717	5e-05	0.000592857
VCA1017	-1.97437	-0.981394	-3.64521	0.00035	0.00335192
VCA1024	-2.20064	-1.13793	-5.0394	0.00015	0.00159197
VCA1027	-1.85657	-0.89264	-2.54347	0.00355	0.026236
VCA1028	2.14165	1.09872	3.0781	0.0002	0.00205524
VCA1032	-1.85552	-0.891829	-3.62138	0.00155	0.0130321
VCA1033	-3.23841	-1.69528	-4.34951	5e-05	0.000592857
VCA1034	-2.92815	-1.54999	-3.65804	5e-05	0.000592857
VCA1042,VCA1043	2.26883	1.18195	2.50913	0.0002	0.00205524
VCA1054	-2.15445	-1.10732	-3.28597	0.00025	0.00252891
VCA1056	-2.13762	-1.096	-2.80865	0.0002	0.00205524
VCA1060,VC2269	-2.07327	-1.05191	-3.33435	0.0003	0.00295167
VCA1062	5.94248	2.57106	7.13802	5e-05	0.000592857
VCA1063	9.21175	3.20347	8.07076	5e-05	0.000592857
VCA1065	7.93068	2.98745	242.044	5e-05	0.000592857
VCA1086	-2.70194	-1.43399	-3.72918	5e-05	0.000592857
VCA1087	-2.29167	-1.1964	-6.31692	5e-05	0.000592857
VCA1088	-2.49767	-1.32058	-3.5753	5e-05	0.000592857
VCA1090,VCA1091	-3.18816	-1.67273	-3.82323	5e-05	0.000592857
VCA1092	-2.55375	-1.35262	-3.23937	5e-05	0.000592857
VCA1093,VCA1094	-2.80652	-1.48878	-4.36955	5e-05	0.000592857
VCA1095	-2.59824	-1.37754	-3.296	5e-05	0.000592857
VCA1096,VCA1097	-2.50159	-1.32285	-3.37317	0.0001	0.00111237
VCA1108	-2.80911	-1.49012	-4.44551	5e-05	0.000592857

## Sheet: status = ok
test_id	gene_id	gene	locus	sample_1	sample_2	status	WT2 FPKM	HNS2 FPKM	HNS2 vs. WT2 fold change	log2(fold_change)	test_stat	p_value	q_value	significant
XLOC_000001	XLOC_000001	VC0011	NC_002505.1:7223-7352	AB_WT2_1	AB_HNS2_1	OK	23.7467	29.1517	1.22761	0.295853	6.16876	0.75385	0.931316	no
XLOC_000002	XLOC_000002	dnaA	NC_002505.1:7396-8815	AB_WT2_1	AB_HNS2_1	OK	411.079	397.612	-1.03387	-0.0480546	-0.125785	0.8738	0.959469	no
XLOC_000003	XLOC_000003	VC0013	NC_002505.1:8872-9973	AB_WT2_1	AB_HNS2_1	OK	320.402	357.221	1.11492	0.156936	0.417638	0.6029	0.870928	no
XLOC_000004	XLOC_000004	recF	NC_002505.1:9990-11082	AB_WT2_1	AB_HNS2_1	OK	298.206	240.55	-1.23968	-0.309974	-0.802352	0.30285	0.66283	no
XLOC_000005	XLOC_000005	gyrB	NC_002505.1:11102-13520	AB_WT2_1	AB_HNS2_1	OK	439.775	432.777	-1.01617	-0.0231423	-0.0570019	0.93525	0.972243	no
XLOC_000006	XLOC_000006	VC0016	NC_002505.1:13875-14367	AB_WT2_1	AB_HNS2_1	OK	25.3844	35.1761	1.38574	0.470656	1.75544	0.09205	0.324582	no
XLOC_000007	XLOC_000007	VC0017	NC_002505.1:14376-14493	AB_WT2_1	AB_HNS2_1	OK	79.237	148.938	1.87965	0.910469	54.4916	0.15115	0.445603	no
XLOC_000008	XLOC_000008	VC0018	NC_002505.1:14768-15206	AB_WT2_1	AB_HNS2_1	OK	151.451	205.514	1.35697	0.440385	1.59309	0.137	0.421548	no
XLOC_000009	XLOC_000009	VC0022	NC_002505.1:20234-20837	AB_WT2_1	AB_HNS2_1	OK	196.646	184.145	-1.06789	-0.0947617	-0.313021	0.74625	0.930342	no
XLOC_000010	XLOC_000010	VC0023	NC_002505.1:20942-21200	AB_WT2_1	AB_HNS2_1	OK	240.171	255.264	1.06284	0.0879264	0.560255	0.74795	0.930482	no
XLOC_000011	XLOC_000011	VC0025	NC_002505.1:21655-21856	AB_WT2_1	AB_HNS2_1	OK	557.447	618.466	1.10946	0.14986	1.59906	0.59615	0.870343	no
XLOC_000012	XLOC_000012	VC0032	NC_002505.1:30068-31592	AB_WT2_1	AB_HNS2_1	OK	8.9926	6.44953	-1.3943	-0.479544	-1.27422	0.07795	0.289031	no
XLOC_000013	XLOC_000013	VC0033	NC_002505.1:31681-32566	AB_WT2_1	AB_HNS2_1	OK	35.9798	39.1208	1.0873	0.120748	0.359975	0.66545	0.899729	no
XLOC_000014	XLOC_000014	VC0039	NC_002505.1:36927-37770	AB_WT2_1	AB_HNS2_1	OK	111.805	167.2	1.49546	0.580586	1.63309	0.05005	0.213736	no
XLOC_000015	XLOC_000015	VC0040	NC_002505.1:37847-38495	AB_WT2_1	AB_HNS2_1	OK	76.2864	84.7222	1.11058	0.151313	0.552125	0.5831	0.86357	no
XLOC_000016	XLOC_000016	VC0047,VC0048	NC_002505.1:44899-47190	AB_WT2_1	AB_HNS2_1	OK	44.2462	49.0321	1.10817	0.148172	0.387784	0.59825	0.870343	no
XLOC_000017	XLOC_000017	VC0049	NC_002505.1:47192-47669	AB_WT2_1	AB_HNS2_1	OK	572.036	577.259	1.00913	0.0131105	0.0445988	0.96575	0.986055	no
XLOC_000018	XLOC_000018	VC0050	NC_002505.1:47678-48251	AB_WT2_1	AB_HNS2_1	OK	128.22	95.1267	-1.34789	-0.430699	-1.4695	0.12785	0.403757	no
XLOC_000020	XLOC_000020	VC0054	NC_002505.1:50103-50670	AB_WT2_1	AB_HNS2_1	OK	36.4357	40.3491	1.10741	0.147181	0.506852	0.59365	0.870343	no
XLOC_000021	XLOC_000021	VC0055	NC_002505.1:50688-51606	AB_WT2_1	AB_HNS2_1	OK	45.9515	47.4393	1.03238	0.0459719	0.13875	0.8699	0.958875	no
XLOC_000022	XLOC_000022	VC0057,aroE	NC_002505.1:51667-53311	AB_WT2_1	AB_HNS2_1	OK	127.517	146.347	1.14767	0.198695	0.479999	0.7004	0.91456	no
XLOC_000023	XLOC_000023	VC0059	NC_002505.1:53496-53637	AB_WT2_1	AB_HNS2_1	OK	529.13	297.006	-1.78155	-0.833127	-32.8955	0.00815	0.052975	no
XLOC_000029	XLOC_000029	tRNA-Trp-1	NC_002505.1:59046-59123	AB_WT2_1	AB_HNS2_1	OK	245.717	463.633	1.88686	0.915987	254.888	0.54365	0.841898	no
XLOC_000030	XLOC_000030	ccrB	NC_002505.1:59355-59736	AB_WT2_1	AB_HNS2_1	OK	66.2909	90.8486	1.37045	0.454655	1.99033	0.09895	0.339662	no
XLOC_000031	XLOC_000031	VC0061	NC_002505.1:59987-61925	AB_WT2_1	AB_HNS2_1	OK	15.0028	14.2633	-1.05185	-0.0729295	-0.203358	0.7856	0.94127	no
XLOC_000032	XLOC_000032	VC0063,VC0064,thiE	NC_002505.1:61928-64214	AB_WT2_1	AB_HNS2_1	OK	34.888	33.5201	-1.04081	-0.0577015	-0.0964755	0.8961	0.964641	no
XLOC_000033	XLOC_000033	thiG,thiH	NC_002505.1:64219-66099	AB_WT2_1	AB_HNS2_1	OK	39.892	42.0947	1.05522	0.0775395	0.216999	0.7794	0.940146	no
XLOC_000034	XLOC_000034	VC0069	NC_002505.1:69295-70498	AB_WT2_1	AB_HNS2_1	OK	200.627	44.3527	-4.52345	-2.17742	-6.29309	5e-05	0.000592857	yes
XLOC_000035	XLOC_000035	VC0070	NC_002505.1:70601-70886	AB_WT2_1	AB_HNS2_1	OK	288.873	318.344	1.10202	0.140153	0.861642	0.6163	0.876676	no
XLOC_000036	XLOC_000036	VC0072,VC0073	NC_002505.1:71511-74663	AB_WT2_1	AB_HNS2_1	OK	185.721	148.486	-1.25076	-0.32281	-0.646336	0.36675	0.726542	no
XLOC_000037	XLOC_000037	VC0074	NC_002505.1:74780-75170	AB_WT2_1	AB_HNS2_1	OK	26.892	29.8787	1.11106	0.151941	0.610554	0.5971	0.870343	no
XLOC_000038	XLOC_000038	VC0077	NC_002505.1:76680-76776	AB_WT2_1	AB_HNS2_1	OK	261.43	89.8989	-2.90804	-1.54005	-201.533	0.2117	0.540863	no
XLOC_000039	XLOC_000039	VC0078	NC_002505.1:76781-77327	AB_WT2_1	AB_HNS2_1	OK	1477.6	1147.38	-1.2878	-0.36491	-1.27426	0.21785	0.548352	no
XLOC_000040	XLOC_000040	VC0079	NC_002505.1:77402-77726	AB_WT2_1	AB_HNS2_1	OK	757.945	380.291	-1.99307	-0.994989	-5.04511	0.00105	0.00928648	yes
XLOC_000041	XLOC_000041	VC0080	NC_002505.1:77858-79963	AB_WT2_1	AB_HNS2_1	OK	57.5943	39.2375	-1.46784	-0.553693	-1.08879	0.1568	0.454859	no
XLOC_000042	XLOC_000042	VC0082	NC_002505.1:80076-81618	AB_WT2_1	AB_HNS2_1	OK	27.8739	36.4667	1.30827	0.387664	1.0348	0.1689	0.474732	no
XLOC_000043	XLOC_000043	ubiE	NC_002505.1:81662-82445	AB_WT2_1	AB_HNS2_1	OK	229.261	251.374	1.09645	0.132848	0.37322	0.66195	0.898315	no
XLOC_000044	XLOC_000044	VC0084,ubiB	NC_002505.1:82453-84708	AB_WT2_1	AB_HNS2_1	OK	334.889	360.669	1.07698	0.106993	0.249176	0.74365	0.929669	no
XLOC_000045	XLOC_000045	tatA	NC_002505.1:84767-85016	AB_WT2_1	AB_HNS2_1	OK	758.15	828.326	1.09256	0.127716	0.908573	0.6518	0.896847	no
XLOC_000046	XLOC_000046	VC0087	NC_002505.1:85019-85421	AB_WT2_1	AB_HNS2_1	OK	514.672	532.154	1.03397	0.0481884	0.181434	0.8725	0.959469	no
XLOC_000047	XLOC_000047	VC0088	NC_002505.1:85509-86262	AB_WT2_1	AB_HNS2_1	OK	129	95.785	-1.34677	-0.429494	-1.33991	0.14545	0.43716	no
XLOC_000048	XLOC_000048	VC0089	NC_002505.1:86573-87575	AB_WT2_1	AB_HNS2_1	OK	887.71	296.138	-2.99762	-1.58382	-4.12979	5e-05	0.000592857	yes
XLOC_000049	XLOC_000049	VC0093	NC_002505.1:90961-93388	AB_WT2_1	AB_HNS2_1	OK	54.5641	68.8649	1.26209	0.335818	0.812687	0.26905	0.622082	no
XLOC_000050	XLOC_000050	VC0097	NC_002505.1:95061-95472	AB_WT2_1	AB_HNS2_1	OK	267.481	158.708	-1.68537	-0.75306	-3.07476	0.00945	0.0587133	no
XLOC_000051	XLOC_000051	VC0105	NC_002505.1:100689-101854	AB_WT2_1	AB_HNS2_1	OK	278.106	250.021	-1.11233	-0.153586	-0.344805	0.60705	0.87317	no
XLOC_000052	XLOC_000052	VC0106	NC_002505.1:101957-102389	AB_WT2_1	AB_HNS2_1	OK	20.827	14.3136	-1.45505	-0.541069	-2.16077	0.06575	0.257044	no
XLOC_000053	XLOC_000053	VC0108	NC_002505.1:103097-105968	AB_WT2_1	AB_HNS2_1	OK	48.3059	56.7057	1.17389	0.231293	0.543934	0.45935	0.789104	no
XLOC_000054	XLOC_000054	VC0110	NC_002505.1:106164-106299	AB_WT2_1	AB_HNS2_1	OK	26.3652	16.1021	-1.63738	-0.711384	-11.742	0.38355	0.736922	no
XLOC_000055	XLOC_000055	VC0112	NC_002505.1:107408-108080	AB_WT2_1	AB_HNS2_1	OK	4160.61	3471.05	-1.19866	-0.261427	-0.823801	0.36275	0.722552	no
XLOC_000056	XLOC_000056	VC0113,VC0114	NC_002505.1:108251-109468	AB_WT2_1	AB_HNS2_1	OK	234.268	199.373	-1.17502	-0.232692	-0.569055	0.44245	0.782629	no
XLOC_000057	XLOC_000057	VC0115	NC_002505.1:109474-109966	AB_WT2_1	AB_HNS2_1	OK	145.585	153.773	1.05624	0.0789385	0.273013	0.7857	0.94127	no
XLOC_000058	XLOC_000058	VC0116	NC_002505.1:110050-111493	AB_WT2_1	AB_HNS2_1	OK	159.574	162.491	1.01828	0.0261403	0.0677659	0.93215	0.972243	no
XLOC_000059	XLOC_000059	cyaA	NC_002505.1:116052-118584	AB_WT2_1	AB_HNS2_1	OK	269.76	244.048	-1.10536	-0.144511	-0.371651	0.61845	0.877651	no
XLOC_000060	XLOC_000060	VC0124	NC_002505.1:118689-119196	AB_WT2_1	AB_HNS2_1	OK	35.2438	35.1818	-1.00176	-0.00253961	-0.00124187	0.99565	0.9983	no
XLOC_000061	XLOC_000061	VC0125	NC_002505.1:119228-120482	AB_WT2_1	AB_HNS2_1	OK	161.889	184.455	1.13939	0.188262	0.471996	0.5286	0.833047	no
XLOC_000062	XLOC_000062	dapF	NC_002505.1:120493-121324	AB_WT2_1	AB_HNS2_1	OK	172.163	182.701	1.06121	0.0857107	0.234835	0.7787	0.940146	no
XLOC_000063	XLOC_000063	VC0127,xerC	NC_002505.1:121337-122940	AB_WT2_1	AB_HNS2_1	OK	203.964	196.284	-1.03913	-0.0553712	-0.143092	0.85495	0.955619	no
XLOC_000064	XLOC_000064	VC0129	NC_002505.1:122942-123662	AB_WT2_1	AB_HNS2_1	OK	51.5589	65.3261	1.26702	0.341439	1.08158	0.2169	0.547237	no
XLOC_000065	XLOC_000065	VC0130	NC_002505.1:123771-126261	AB_WT2_1	AB_HNS2_1	OK	103.438	70.9466	-1.45797	-0.543964	-1.29551	0.07595	0.285209	no
XLOC_000066	XLOC_000066	VC0133	NC_002505.1:128443-128632	AB_WT2_1	AB_HNS2_1	OK	20.8181	12.2228	-1.70322	-0.768257	-5.88816	0.07735	0.287465	no
XLOC_000067	XLOC_000067	VC0137,rhtB	NC_002505.1:130747-132611	AB_WT2_1	AB_HNS2_1	OK	203.343	192.158	-1.05821	-0.0816194	-0.187101	0.8052	0.945615	no
XLOC_000068	XLOC_000068	VC0141	NC_002505.1:133798-133903	AB_WT2_1	AB_HNS2_1	OK	652.417	284.274	-2.29503	-1.19851	-218.823	0.0449	0.197207	no
XLOC_000069	XLOC_000069	VC0142	NC_002505.1:133964-134333	AB_WT2_1	AB_HNS2_1	OK	505.041	234.638	-2.15243	-1.10597	-5.07199	0.0001	0.00111237	yes
XLOC_000070	XLOC_000070	VC0143	NC_002505.1:134835-135093	AB_WT2_1	AB_HNS2_1	OK	95.7463	43.6389	-2.19406	-1.1336	-7.69509	0.0001	0.00111237	yes
XLOC_000071	XLOC_000071	VC0144	NC_002505.1:135209-135839	AB_WT2_1	AB_HNS2_1	OK	134.592	116.533	-1.15497	-0.207852	-0.678445	0.46615	0.794111	no
XLOC_000072	XLOC_000072	VC0147	NC_002505.1:136953-138129	AB_WT2_1	AB_HNS2_1	OK	108.471	92.868	-1.16801	-0.224058	-0.559394	0.45915	0.789104	no
XLOC_000073	XLOC_000073	VC0148,VC0149	NC_002505.1:138150-139834	AB_WT2_1	AB_HNS2_1	OK	319.851	320.725	1.00273	0.00393366	0.00987126	0.98795	0.994761	no
XLOC_000074	XLOC_000074	VC0150	NC_002505.1:140003-140864	AB_WT2_1	AB_HNS2_1	OK	1008	1138.5	1.12946	0.175647	0.491201	0.5418	0.840643	no
XLOC_000075	XLOC_000075	VC0152	NC_002505.1:142773-143415	AB_WT2_1	AB_HNS2_1	OK	156.546	159.322	1.01773	0.0253592	0.0769326	0.9321	0.972243	no
XLOC_000076	XLOC_000076	VC0153	NC_002505.1:143454-143826	AB_WT2_1	AB_HNS2_1	OK	145.735	183.791	1.26113	0.33472	1.48989	0.2254	0.558005	no
XLOC_000077	XLOC_000077	VC0156	NC_002505.1:145369-147205	AB_WT2_1	AB_HNS2_1	OK	153.749	120.14	-1.27975	-0.355863	-0.904885	0.2388	0.576862	no
XLOC_000078	XLOC_000078	VC0158	NC_002505.1:149277-150499	AB_WT2_1	AB_HNS2_1	OK	225.646	182.904	-1.23369	-0.302977	-0.487927	0.5928	0.870343	no
XLOC_000085	XLOC_000085	VC0162	NC_002505.1:157440-158925	AB_WT2_1	AB_HNS2_1	OK	185.649	239.7	1.29115	0.368652	0.964078	0.21955	0.550491	no
XLOC_000086	XLOC_000086	VC0167	NC_002505.1:164407-166423	AB_WT2_1	AB_HNS2_1	OK	33.6977	39.3545	1.16787	0.22388	0.56712	0.4406	0.780209	no
XLOC_000087	XLOC_000087	tRNA-Arg-1	NC_002505.1:167186-167263	AB_WT2_1	AB_HNS2_1	OK	20507.7	13769.9	-1.48931	-0.574645	-1110.82	0.11105	0.369065	no
XLOC_000092	XLOC_000092	VC0170	NC_002505.1:168531-170247	AB_WT2_1	AB_HNS2_1	OK	267.494	141.111	-1.89563	-0.922674	-2.26252	0.0029	0.0222448	yes
XLOC_000093	XLOC_000093	VC0171	NC_002505.1:170266-171895	AB_WT2_1	AB_HNS2_1	OK	1261.61	671.073	-1.87999	-0.910726	-2.3552	0.00205	0.016185	yes
XLOC_000094	XLOC_000094	VC0172	NC_002505.1:171998-173027	AB_WT2_1	AB_HNS2_1	OK	276.526	110.467	-2.50325	-1.3238	-3.64967	5e-05	0.000592857	yes
XLOC_000095	XLOC_000095	VC0173	NC_002505.1:173029-173968	AB_WT2_1	AB_HNS2_1	OK	187.31	84.5199	-2.21616	-1.14806	-3.19371	0.0002	0.00205524	yes
XLOC_000096	XLOC_000096	VC0174	NC_002505.1:174142-175090	AB_WT2_1	AB_HNS2_1	OK	140.745	124.915	-1.12673	-0.17214	-0.457955	0.56525	0.850991	no
XLOC_000097	XLOC_000097	VC0177	NC_002505.1:177860-178424	AB_WT2_1	AB_HNS2_1	OK	18.0909	82.2051	4.544	2.18396	7.77744	5e-05	0.000592857	yes
XLOC_000098	XLOC_000098	VC0178	NC_002505.1:179337-180405	AB_WT2_1	AB_HNS2_1	OK	310.15	368.577	1.18838	0.249002	0.682858	0.40385	0.749182	no
XLOC_000099	XLOC_000099	VC0179	NC_002505.1:180418-181729	AB_WT2_1	AB_HNS2_1	OK	523.278	632.929	1.20955	0.274468	0.773116	0.34895	0.706411	no
XLOC_000100	XLOC_000100	VC0180,VC0181	NC_002505.1:181731-183946	AB_WT2_1	AB_HNS2_1	OK	544.937	586.151	1.07563	0.105182	0.188318	0.7931	0.945586	no
XLOC_000101	XLOC_000101	VC0188	NC_002505.1:192033-194076	AB_WT2_1	AB_HNS2_1	OK	173.528	201.469	1.16102	0.215386	0.507868	0.4668	0.794111	no
XLOC_000102	XLOC_000102	VC0189	NC_002505.1:194100-194199	AB_WT2_1	AB_HNS2_1	OK	117.582	468.719	3.98632	1.99505	238.502	0.19045	0.510676	no
XLOC_000103	XLOC_000103	uvrD	NC_002505.1:194213-196385	AB_WT2_1	AB_HNS2_1	OK	52.8936	72.3232	1.36733	0.451365	1.06971	0.1354	0.418215	no
XLOC_000104	XLOC_000104	VC0196,VC0197	NC_002505.1:201829-203957	AB_WT2_1	AB_HNS2_1	OK	83.7859	108.653	1.29679	0.374951	0.437616	0.52995	0.833551	no
XLOC_000105	XLOC_000105	VC0198	NC_002505.1:204112-204490	AB_WT2_1	AB_HNS2_1	OK	26.1675	25.8376	-1.01277	-0.018303	-0.0750751	0.95015	0.979814	no
XLOC_000106	XLOC_000106	VC0200	NC_002505.1:206432-208589	AB_WT2_1	AB_HNS2_1	OK	7.66576	6.05323	-1.26639	-0.340724	-0.909158	0.2159	0.545991	no
XLOC_000107	XLOC_000107	VC0201,VC0202,VC0203	NC_002505.1:208647-212413	AB_WT2_1	AB_HNS2_1	OK	23.9874	21.6488	-1.10802	-0.147994	-0.380444	0.61265	0.876336	no
XLOC_000108	XLOC_000108	VC0205,murQ	NC_002505.1:213330-214421	AB_WT2_1	AB_HNS2_1	OK	9.00268	9.4007	1.04421	0.0624139	0.174936	0.8365	0.953609	no
XLOC_000109	XLOC_000109	murP	NC_002505.1:214448-215897	AB_WT2_1	AB_HNS2_1	OK	27.1738	22.1223	-1.22834	-0.296713	-0.807775	0.29275	0.650621	no
XLOC_000110	XLOC_000110	rph	NC_002505.1:217587-218304	AB_WT2_1	AB_HNS2_1	OK	300.235	345.383	1.15038	0.202105	0.557565	0.50455	0.815056	no
XLOC_000111	XLOC_000111	pyrE	NC_002505.1:218669-219311	AB_WT2_1	AB_HNS2_1	OK	80.5558	63.3024	-1.27256	-0.347727	-1.14217	0.2167	0.547159	no
XLOC_000112	XLOC_000112	VC0216	NC_002505.1:223453-225148	AB_WT2_1	AB_HNS2_1	OK	163.198	154.873	-1.05375	-0.0755336	-0.180779	0.8042	0.945615	no
XLOC_000113	XLOC_000113	radC	NC_002505.1:225259-225934	AB_WT2_1	AB_HNS2_1	OK	32.5176	21.1207	-1.53961	-0.622562	-2.12332	0.02395	0.121324	no
XLOC_000114	XLOC_000114	rpmB	NC_002505.1:226228-226465	AB_WT2_1	AB_HNS2_1	OK	4551.07	4391.74	-1.03628	-0.0514137	-0.389834	0.86155	0.958034	no
XLOC_000115	XLOC_000115	rpmG	NC_002505.1:226478-226646	AB_WT2_1	AB_HNS2_1	OK	3202.41	3097.69	-1.03381	-0.0479686	-0.931306	0.8667	0.958875	no
XLOC_000116	XLOC_000116	VC0220	NC_002505.1:226866-227355	AB_WT2_1	AB_HNS2_1	OK	54.7123	40.6717	-1.34522	-0.42784	-1.55698	0.1235	0.394181	no
XLOC_000117	XLOC_000117	VC0221	NC_002505.1:227364-228174	AB_WT2_1	AB_HNS2_1	OK	58.7314	55.6107	-1.05612	-0.0787689	-0.238805	0.77425	0.938439	no
XLOC_000118	XLOC_000118	VC0223	NC_002505.1:228875-229913	AB_WT2_1	AB_HNS2_1	OK	75.7409	81.3267	1.07375	0.102656	0.287342	0.7164	0.919095	no
XLOC_000119	XLOC_000119	VC0227	NC_002505.1:231872-232705	AB_WT2_1	AB_HNS2_1	OK	90.9914	115.427	1.26855	0.343178	0.836522	0.2305	0.563967	no
XLOC_000120	XLOC_000120	VC0228	NC_002505.1:232708-233668	AB_WT2_1	AB_HNS2_1	OK	51.3847	450.381	8.76489	3.13173	10.2336	5e-05	0.000592857	yes
XLOC_000121	XLOC_000121	VC0241	NC_002505.1:246528-247926	AB_WT2_1	AB_HNS2_1	OK	680.476	452.585	-1.50353	-0.588355	-1.63179	0.04835	0.207725	no
XLOC_000122	XLOC_000122	VC0242	NC_002505.1:247928-249320	AB_WT2_1	AB_HNS2_1	OK	612.361	492.589	-1.24315	-0.313997	-0.87455	0.2837	0.63951	no
XLOC_000123	XLOC_000123	VC0243	NC_002505.1:249322-250444	AB_WT2_1	AB_HNS2_1	OK	1243.08	1172.98	-1.05976	-0.0837362	-0.237757	0.7721	0.938439	no
XLOC_000124	XLOC_000124	VC0244,VC0245,VC0246,VC0247	NC_002505.1:250454-254466	AB_WT2_1	AB_HNS2_1	OK	4432.99	7120.93	1.60635	0.683785	1.90447	0.01855	0.0989231	no
XLOC_000125	XLOC_000125	VC0248	NC_002505.1:254504-254747	AB_WT2_1	AB_HNS2_1	OK	1547.08	3635.98	2.35022	1.2328	8.79105	0.0001	0.00111237	yes
XLOC_000126	XLOC_000126	VC0249	NC_002505.1:254752-256168	AB_WT2_1	AB_HNS2_1	OK	700.233	1489.03	2.12648	1.08847	3.15137	0.00015	0.00159197	yes
XLOC_000127	XLOC_000127	VC0250,VC0251	NC_002505.1:256176-259769	AB_WT2_1	AB_HNS2_1	OK	1893.22	4481.13	2.36694	1.24302	3.37116	0.0002	0.00205524	yes
XLOC_000128	XLOC_000128	VC0252	NC_002505.1:259838-260405	AB_WT2_1	AB_HNS2_1	OK	1138.29	1849.97	1.62522	0.70063	2.39989	0.0181	0.0968425	no
XLOC_000129	XLOC_000129	VC0254	NC_002505.1:260792-261920	AB_WT2_1	AB_HNS2_1	OK	555.447	610.974	1.09997	0.137462	0.386297	0.6378	0.889095	no
XLOC_000130	XLOC_000130	VC0255	NC_002505.1:262097-262319	AB_WT2_1	AB_HNS2_1	OK	1666.09	1870.6	1.12275	0.167038	1.33467	0.5815	0.862953	no
XLOC_000131	XLOC_000131	VC0256,VC0257,VC0258	NC_002505.1:262325-264219	AB_WT2_1	AB_HNS2_1	OK	934.728	1345.94	1.43993	0.525995	1.33192	0.071	0.27263	no
XLOC_000132	XLOC_000132	VC0262	NC_002505.1:267299-268363	AB_WT2_1	AB_HNS2_1	OK	83.7836	98.7948	1.17917	0.237769	0.574333	0.4136	0.758048	no
XLOC_000133	XLOC_000133	VC0263	NC_002505.1:268370-268925	AB_WT2_1	AB_HNS2_1	OK	77.2537	86.8632	1.12439	0.169141	0.638539	0.53615	0.837605	no
XLOC_000134	XLOC_000134	VC0264	NC_002505.1:269067-270435	AB_WT2_1	AB_HNS2_1	OK	50.8481	47.4328	-1.072	-0.100307	-0.255973	0.723	0.921761	no
XLOC_000135	XLOC_000135	VC0268	NC_002505.1:271989-274146	AB_WT2_1	AB_HNS2_1	OK	117.323	132.451	1.12894	0.174973	0.21894	0.758	0.932005	no
XLOC_000136	XLOC_000136	VC0269,VC0270	NC_002505.1:274508-276654	AB_WT2_1	AB_HNS2_1	OK	260.492	367.535	1.41093	0.496643	1.27938	0.10595	0.356844	no
XLOC_000137	XLOC_000137	VC0272	NC_002505.1:278068-278233	AB_WT2_1	AB_HNS2_1	OK	97.4029	117.883	1.21026	0.27532	4.94017	0.39235	0.743602	no
XLOC_000138	XLOC_000138	VC0273	NC_002505.1:278431-278704	AB_WT2_1	AB_HNS2_1	OK	2494.97	2263.61	-1.10221	-0.1404	-0.748995	0.6399	0.889584	no
XLOC_000139	XLOC_000139	VC0274	NC_002505.1:278704-279439	AB_WT2_1	AB_HNS2_1	OK	154.198	175.5	1.13815	0.186692	0.527265	0.5317	0.835492	no
XLOC_000140	XLOC_000140	zntR	NC_002505.1:282764-283166	AB_WT2_1	AB_HNS2_1	OK	52.1306	64.2616	1.2327	0.301824	1.20338	0.2743	0.627941	no
XLOC_000141	XLOC_000141	VC0278	NC_002505.1:283326-284952	AB_WT2_1	AB_HNS2_1	OK	26.9288	26.9487	1.00074	0.00106622	0.00291494	0.99695	0.998492	no
XLOC_000143	XLOC_000143	cadB	NC_002505.1:285651-286989	AB_WT2_1	AB_HNS2_1	OK	5.61943	5.28154	-1.06398	-0.0894648	-0.257876	0.7559	0.931422	no
XLOC_000144	XLOC_000144	VC0281	NC_002505.1:287032-289234	AB_WT2_1	AB_HNS2_1	OK	3.14162	2.65535	-1.18313	-0.242606	-0.625526	0.39295	0.743602	no
XLOC_000145	XLOC_000145	VC0287,VC0288	NC_002505.1:296366-298675	AB_WT2_1	AB_HNS2_1	OK	14.191	13.2461	-1.07133	-0.0994078	-0.254611	0.7635	0.934032	no
XLOC_000146	XLOC_000146	VC0302	NC_002505.1:309993-311184	AB_WT2_1	AB_HNS2_1	OK	87.9717	95.6831	1.08766	0.121224	0.325324	0.68075	0.904925	no
XLOC_000147	XLOC_000147	VC0303	NC_002505.1:311276-314720	AB_WT2_1	AB_HNS2_1	OK	83.411	67.4678	-1.23631	-0.306038	-0.724285	0.3139	0.673356	no
XLOC_000148	XLOC_000148	VC0306	NC_002505.1:317771-318098	AB_WT2_1	AB_HNS2_1	OK	1553.41	1592.01	1.02485	0.0354062	0.150864	0.90135	0.966116	no
XLOC_000149	XLOC_000149	rho	NC_002505.1:318295-319555	AB_WT2_1	AB_HNS2_1	OK	1072.32	967.859	-1.10793	-0.147863	-0.404725	0.6095	0.873904	no
XLOC_000150	XLOC_000150	VC0308	NC_002505.1:319653-320646	AB_WT2_1	AB_HNS2_1	OK	57.2557	35.8321	-1.59789	-0.676164	-2.08402	0.0166	0.0910749	no
XLOC_000151	XLOC_000151	VC0309,VC0311	NC_002505.1:320727-322835	AB_WT2_1	AB_HNS2_1	OK	203.639	160.381	-1.26972	-0.344516	-0.394146	0.58455	0.864604	no
XLOC_000152	XLOC_000152	fre	NC_002505.1:322850-323561	AB_WT2_1	AB_HNS2_1	OK	202.784	141.212	-1.43603	-0.522082	-1.62179	0.07575	0.284788	no
XLOC_000153	XLOC_000153	VC0313	NC_002505.1:323720-323816	AB_WT2_1	AB_HNS2_1	OK	269.846	186.671	-1.44557	-0.531643	-84.2478	0.73685	0.927743	no
XLOC_000154	XLOC_000154	VC0314	NC_002505.1:323973-325681	AB_WT2_1	AB_HNS2_1	OK	65.5054	51.7926	-1.26476	-0.338869	-3.51066	0.28795	0.644156	no
XLOC_000160	XLOC_000160	VC0316	NC_002505.1:329710-331592	AB_WT2_1	AB_HNS2_1	OK	45.3693	26.2672	-1.72722	-0.788452	-1.08474	0.73115	0.924695	no
XLOC_000161	XLOC_000161	VC0319,murB	NC_002505.1:331604-333637	AB_WT2_1	AB_HNS2_1	OK	286.509	302.302	1.05512	0.0774105	0.189907	0.79725	0.945615	no
XLOC_000165	XLOC_000165	tRNA-Thr-3	NC_002505.1:335137-335213	AB_WT2_1	AB_HNS2_1	OK	19810.2	14179.3	-1.39712	-0.482459	-973.783	0.18805	0.507688	no
XLOC_000166	XLOC_000166	tuf	NC_002505.1:335325-336510	AB_WT2_1	AB_HNS2_1	OK	1991.75	1864.4	-1.06831	-0.0953256	-0.259787	0.7406	0.928914	no
XLOC_000167	XLOC_000167	secE	NC_002505.1:336718-337114	AB_WT2_1	AB_HNS2_1	OK	729.603	511.236	-1.42714	-0.513124	-1.9289	0.08955	0.318192	no
XLOC_000168	XLOC_000168	nusG	NC_002505.1:337129-337678	AB_WT2_1	AB_HNS2_1	OK	682.469	550.382	-1.23999	-0.310332	-1.03925	0.30805	0.668294	no
XLOC_000169	XLOC_000169	rplK	NC_002505.1:337808-338237	AB_WT2_1	AB_HNS2_1	OK	3347.34	3821.95	1.14179	0.191293	0.747493	0.51225	0.820942	no
XLOC_000170	XLOC_000170	rplA	NC_002505.1:338241-338943	AB_WT2_1	AB_HNS2_1	OK	2569.1	3063.03	1.19226	0.253698	0.794088	0.37955	0.734371	no
XLOC_000171	XLOC_000171	rplJ	NC_002505.1:339212-339701	AB_WT2_1	AB_HNS2_1	OK	3241.29	3433.04	1.05916	0.0829192	0.295062	0.774	0.938439	no
XLOC_000172	XLOC_000172	rplL	NC_002505.1:339767-340133	AB_WT2_1	AB_HNS2_1	OK	3043.05	3076.24	1.01091	0.0156502	0.0643477	0.9565	0.982918	no
XLOC_000173	XLOC_000173	rpoB	NC_002505.1:340271-344399	AB_WT2_1	AB_HNS2_1	OK	1276.7	1112.2	-1.14791	-0.199011	-0.503788	0.4772	0.799734	no
XLOC_000174	XLOC_000174	VC0329	NC_002505.1:344503-348709	AB_WT2_1	AB_HNS2_1	OK	1694.41	1896.69	1.11938	0.162704	0.420595	0.5475	0.843129	no
XLOC_000175	XLOC_000175	nudC	NC_002505.1:349458-350268	AB_WT2_1	AB_HNS2_1	OK	48.1914	51.2925	1.06435	0.0899715	0.278683	0.74525	0.930342	no
XLOC_000176	XLOC_000176	hemE	NC_002505.1:350510-351590	AB_WT2_1	AB_HNS2_1	OK	235.265	238.852	1.01525	0.0218335	0.0583992	0.94275	0.976538	no
XLOC_000177	XLOC_000177	VC0333	NC_002505.1:351595-352324	AB_WT2_1	AB_HNS2_1	OK	136.997	136.962	-1.00026	-0.000368041	-0.00114447	0.9987	0.999317	no
XLOC_000178	XLOC_000178	VC0334	NC_002505.1:352410-354515	AB_WT2_1	AB_HNS2_1	OK	70.9592	69.4196	-1.02218	-0.0316476	-0.0566864	0.9479	0.978741	no
XLOC_000179	XLOC_000179	VC0341	NC_002505.1:361156-361702	AB_WT2_1	AB_HNS2_1	OK	95.4185	112.632	1.1804	0.239273	0.802186	0.39105	0.743294	no
XLOC_000185	XLOC_000185	tRNA-Met-5	NC_002505.1:362690-362767	AB_WT2_1	AB_HNS2_1	OK	3175.18	6490.17	2.04403	1.03142	1337.15	0.0678	0.263468	no
XLOC_000187	XLOC_000187	tRNA-Met-7	NC_002505.1:362928-363005	AB_WT2_1	AB_HNS2_1	OK	245.717	633.749	2.57918	1.36692	402.556	0.4631	0.792312	no
XLOC_000188	XLOC_000188	VC0343,VC0344	NC_002505.1:364786-367065	AB_WT2_1	AB_HNS2_1	OK	213.801	225.798	1.05611	0.0787641	0.188468	0.81605	0.945615	no
XLOC_000189	XLOC_000189	miaA,mutL	NC_002505.1:367071-369977	AB_WT2_1	AB_HNS2_1	OK	619.131	530.377	-1.16734	-0.223228	-0.481353	0.4737	0.799461	no
XLOC_000190	XLOC_000190	hfq	NC_002505.1:370148-370412	AB_WT2_1	AB_HNS2_1	OK	2033.82	1731.46	-1.17463	-0.232203	-1.38381	0.45195	0.788868	no
XLOC_000191	XLOC_000191	VC0348	NC_002505.1:370444-371734	AB_WT2_1	AB_HNS2_1	OK	553.547	526.893	-1.05059	-0.0711966	-0.187363	0.80875	0.945615	no
XLOC_000192	XLOC_000192	VC0349	NC_002505.1:371779-372967	AB_WT2_1	AB_HNS2_1	OK	760.538	809.254	1.06405	0.0895724	0.247328	0.7548	0.931316	no
XLOC_000193	XLOC_000193	VC0350	NC_002505.1:372969-373950	AB_WT2_1	AB_HNS2_1	OK	868.055	947.215	1.09119	0.125906	0.348758	0.66625	0.899729	no
XLOC_000194	XLOC_000194	VC0351	NC_002505.1:373992-374199	AB_WT2_1	AB_HNS2_1	OK	82.278	72.8776	-1.12899	-0.175031	-1.64053	0.56055	0.849561	no
XLOC_000195	XLOC_000195	VC0354	NC_002505.1:375589-376369	AB_WT2_1	AB_HNS2_1	OK	1202.33	1316.83	1.09523	0.131238	0.376823	0.6548	0.896847	no
XLOC_000196	XLOC_000196	VC0355,VC0356,VC0357	NC_002505.1:376567-378035	AB_WT2_1	AB_HNS2_1	OK	442.08	541.31	1.22446	0.292145	0.730706	0.42275	0.76382	no
XLOC_000197	XLOC_000197	VC0358	NC_002505.1:378044-378320	AB_WT2_1	AB_HNS2_1	OK	107.302	122.061	1.13755	0.185921	1.18145	0.50265	0.813375	no
XLOC_000198	XLOC_000198	rpsL	NC_002505.1:378504-378879	AB_WT2_1	AB_HNS2_1	OK	4468.08	4342.74	-1.02886	-0.041051	-0.187532	0.8868	0.964079	no
XLOC_000199	XLOC_000199	VC0360	NC_002505.1:378994-379465	AB_WT2_1	AB_HNS2_1	OK	3698.92	3550.41	-1.04183	-0.0591172	-0.220443	0.83425	0.952546	no
XLOC_000200	XLOC_000200	fusA	NC_002505.1:379540-381637	AB_WT2_1	AB_HNS2_1	OK	1196.29	1129.04	-1.05956	-0.083465	-0.218234	0.76935	0.937645	no
XLOC_000201	XLOC_000201	tuf	NC_002505.1:381759-382944	AB_WT2_1	AB_HNS2_1	OK	2959.71	3110.16	1.05083	0.0715353	0.197715	0.8009	0.945615	no
XLOC_000202	XLOC_000202	VC0364	NC_002505.1:383246-383435	AB_WT2_1	AB_HNS2_1	OK	76.4531	174.289	2.27969	1.18884	14.6377	0.0002	0.00205524	yes
XLOC_000203	XLOC_000203	VC0365	NC_002505.1:383504-383981	AB_WT2_1	AB_HNS2_1	OK	1079.52	420.619	-2.5665	-1.3598	-4.78651	5e-05	0.000592857	yes
XLOC_000204	XLOC_000204	rpsF	NC_002505.1:384192-384561	AB_WT2_1	AB_HNS2_1	OK	2608.47	2696.99	1.03394	0.0481456	0.200018	0.87015	0.958875	no
XLOC_000205	XLOC_000205	VC0367	NC_002505.1:384568-384871	AB_WT2_1	AB_HNS2_1	OK	2559.52	2928.2	1.14404	0.19414	0.945638	0.50955	0.819381	no
XLOC_000206	XLOC_000206	rpsR	NC_002505.1:384886-385114	AB_WT2_1	AB_HNS2_1	OK	1890.8	2028.29	1.07272	0.101268	0.772845	0.73895	0.928815	no
XLOC_000207	XLOC_000207	rplI	NC_002505.1:385147-385597	AB_WT2_1	AB_HNS2_1	OK	1527.84	1839.64	1.20408	0.267928	0.986699	0.3664	0.726293	no
XLOC_000208	XLOC_000208	VC0371,alr	NC_002505.1:386593-389099	AB_WT2_1	AB_HNS2_1	OK	353.147	385.714	1.09222	0.127262	0.298823	0.67725	0.904252	no
XLOC_000209	XLOC_000209	pgi	NC_002505.1:389885-391538	AB_WT2_1	AB_HNS2_1	OK	265.79	272.608	1.02565	0.0365419	0.0955246	0.9061	0.966365	no
XLOC_000210	XLOC_000210	VC0376	NC_002505.1:391740-392919	AB_WT2_1	AB_HNS2_1	OK	14.2231	10.0151	-1.42017	-0.506064	-1.4767	0.069	0.266849	no
XLOC_000211	XLOC_000211	VC0379	NC_002505.1:394328-395312	AB_WT2_1	AB_HNS2_1	OK	46.168	56.7617	1.22946	0.298025	0.877465	0.28925	0.645281	no
XLOC_000212	XLOC_000212	VC0381,VC0382,VC0383	NC_002505.1:395773-396790	AB_WT2_1	AB_HNS2_1	OK	225.208	178.713	-1.26017	-0.333616	-0.698171	0.41855	0.760232	no
XLOC_000213	XLOC_000213	VC0384,VC0385,VC0386	NC_002505.1:396875-401207	AB_WT2_1	AB_HNS2_1	OK	161.579	486.534	3.01112	1.5903	2.66917	0.0003	0.00295167	yes
XLOC_000214	XLOC_000214	VC0387	NC_002505.1:401343-401439	AB_WT2_1	AB_HNS2_1	OK	189.271	505.235	2.66937	1.4165	228.76	0.10885	0.363245	no
XLOC_000222	XLOC_000222	metH	NC_002505.1:409036-412717	AB_WT2_1	AB_HNS2_1	OK	70.3118	85.7903	1.22014	0.287049	0.678785	0.33915	0.696592	no
XLOC_000223	XLOC_000223	VC0392	NC_002505.1:414608-415727	AB_WT2_1	AB_HNS2_1	OK	560.025	577.318	1.03088	0.0438749	0.118953	0.8827	0.961839	no
XLOC_000224	XLOC_000224	VC0397	NC_002505.1:422613-423147	AB_WT2_1	AB_HNS2_1	OK	578.936	629.91	1.08805	0.121742	0.371738	0.68905	0.907796	no
XLOC_000225	XLOC_000225	VC0398	NC_002505.1:423261-425283	AB_WT2_1	AB_HNS2_1	OK	136.235	119.506	-1.13998	-0.189006	-0.473171	0.536	0.837605	no
XLOC_000226	XLOC_000226	VC0399,VC0400,VC0401	NC_002505.1:425295-427692	AB_WT2_1	AB_HNS2_1	OK	940.529	642.628	-1.46357	-0.549488	-0.949885	0.1989	0.521327	no
XLOC_000227	XLOC_000227	VC0402	NC_002505.1:427706-429386	AB_WT2_1	AB_HNS2_1	OK	358.73	248.089	-1.44597	-0.532042	-1.34097	0.0738	0.280249	no
XLOC_000228	XLOC_000228	VC0403,VC0404,VC0405	NC_002505.1:429390-433101	AB_WT2_1	AB_HNS2_1	OK	929.686	621.738	-1.4953	-0.580437	-1.46602	0.056	0.23092	no
XLOC_000229	XLOC_000229	VC0406	NC_002505.1:433109-434333	AB_WT2_1	AB_HNS2_1	OK	187.508	126.675	-1.48023	-0.565822	-1.48788	0.065	0.255036	no
XLOC_000230	XLOC_000230	VC0407	NC_002505.1:434335-434788	AB_WT2_1	AB_HNS2_1	OK	226.704	162.95	-1.39125	-0.476385	-1.77112	0.0957	0.33274	no
XLOC_000231	XLOC_000231	VC0408	NC_002505.1:434832-435423	AB_WT2_1	AB_HNS2_1	OK	374.014	262.735	-1.42354	-0.509481	-1.64021	0.09085	0.322105	no
XLOC_000232	XLOC_000232	VC0409	NC_002505.1:435448-435985	AB_WT2_1	AB_HNS2_1	OK	2754.42	1767.73	-1.55817	-0.639852	-2.28432	0.0321	0.152805	no
XLOC_000233	XLOC_000233	VC0410,VC0411,VC0412,VC0413,VC0414	NC_002505.1:436021-441987	AB_WT2_1	AB_HNS2_1	OK	1799.09	1045.52	-1.72076	-0.783047	-2.17363	0.0269	0.132333	no
XLOC_000234	XLOC_000234	VC0415	NC_002505.1:442154-443198	AB_WT2_1	AB_HNS2_1	OK	785.543	865.449	1.10172	0.139758	0.38567	0.6341	0.886438	no
XLOC_000235	XLOC_000235	VC0416,VC0417,maf	NC_002505.1:443254-445180	AB_WT2_1	AB_HNS2_1	OK	670.51	548.908	-1.22153	-0.288695	-0.644483	0.3776	0.733325	no
XLOC_000236	XLOC_000236	VC0419	NC_002505.1:445205-446675	AB_WT2_1	AB_HNS2_1	OK	184.757	141.057	-1.3098	-0.389347	-0.955697	0.2011	0.525392	no
XLOC_000237	XLOC_000237	VC0420	NC_002505.1:446687-450563	AB_WT2_1	AB_HNS2_1	OK	61.9647	51.6421	-1.19989	-0.262898	-0.606117	0.38065	0.735568	no
XLOC_000238	XLOC_000238	VC0421,VC0422	NC_002505.1:450571-452844	AB_WT2_1	AB_HNS2_1	OK	313.838	241.544	-1.2993	-0.377735	-0.91509	0.2209	0.552967	no
XLOC_000239	XLOC_000239	VC0424	NC_002505.1:454889-455312	AB_WT2_1	AB_HNS2_1	OK	223.608	229.558	1.02661	0.037889	0.144397	0.8973	0.964972	no
XLOC_000240	XLOC_000240	VC0425	NC_002505.1:455458-456256	AB_WT2_1	AB_HNS2_1	OK	57.154	81.0414	1.41795	0.503805	1.59083	0.0809	0.296909	no
XLOC_000241	XLOC_000241	VC0427	NC_002505.1:456726-456837	AB_WT2_1	AB_HNS2_1	OK	59.4759	50.5165	-1.17736	-0.235551	-10.9748	0.81625	0.945615	no
XLOC_000242	XLOC_000242	VC0432	NC_002505.1:462242-463178	AB_WT2_1	AB_HNS2_1	OK	6805.73	5747.07	-1.18421	-0.243923	-0.735887	0.3854	0.739941	no
XLOC_000243	XLOC_000243	VC0433	NC_002505.1:463651-465058	AB_WT2_1	AB_HNS2_1	OK	21.8298	22.9634	1.05193	0.073043	0.218052	0.7926	0.945338	no
XLOC_000244	XLOC_000244	rplU	NC_002505.1:466448-466760	AB_WT2_1	AB_HNS2_1	OK	3978.01	3576.2	-1.11236	-0.15362	-0.754895	0.60215	0.870928	no
XLOC_000245	XLOC_000245	rpmA	NC_002505.1:466780-467041	AB_WT2_1	AB_HNS2_1	OK	4284.84	4253.99	-1.00725	-0.0104234	-0.0609207	0.97205	0.98823	no
XLOC_000246	XLOC_000246	obgE	NC_002505.1:467263-468436	AB_WT2_1	AB_HNS2_1	OK	179.412	131.852	-1.36071	-0.444361	-1.14792	0.14335	0.434073	no
XLOC_000247	XLOC_000247	VC0438,VC0439	NC_002505.1:468449-469792	AB_WT2_1	AB_HNS2_1	OK	98.4949	96.0559	-1.02539	-0.0361746	-0.0889172	0.90665	0.966365	no
XLOC_000248	XLOC_000248	VC0440	NC_002505.1:469804-470302	AB_WT2_1	AB_HNS2_1	OK	78.3578	83.6648	1.06773	0.0945446	0.339206	0.73915	0.928815	no
XLOC_000249	XLOC_000249	djlA	NC_002505.1:477391-478246	AB_WT2_1	AB_HNS2_1	OK	79.235	74.0251	-1.07038	-0.0981235	-0.297398	0.7266	0.923396	no
XLOC_000250	XLOC_000250	trmB	NC_002505.1:484498-485218	AB_WT2_1	AB_HNS2_1	OK	134.587	124.676	-1.07949	-0.11035	-0.334487	0.7024	0.915553	no
XLOC_000251	XLOC_000251	VC0454	NC_002505.1:485298-486249	AB_WT2_1	AB_HNS2_1	OK	54.5092	51.6839	-1.05466	-0.0767844	-0.223748	0.79	0.943976	no
XLOC_000252	XLOC_000252	VC0462	NC_002505.1:491295-492333	AB_WT2_1	AB_HNS2_1	OK	207.663	130.061	-1.59666	-0.675048	-1.84251	0.02555	0.127044	no
XLOC_000253	XLOC_000253	VC0463	NC_002505.1:492347-493454	AB_WT2_1	AB_HNS2_1	OK	220.269	149.619	-1.4722	-0.557977	-1.40062	0.07255	0.276287	no
XLOC_000254	XLOC_000254	VC0464	NC_002505.1:493565-494369	AB_WT2_1	AB_HNS2_1	OK	48.3659	33.1685	-1.45819	-0.544176	-1.71046	0.05035	0.213888	no
XLOC_000255	XLOC_000255	VC0465	NC_002505.1:494453-495758	AB_WT2_1	AB_HNS2_1	OK	9.65762	9.42964	-1.02418	-0.034464	-0.0968166	0.8976	0.964972	no
XLOC_000256	XLOC_000256	VC0473	NC_002505.1:501604-503689	AB_WT2_1	AB_HNS2_1	OK	432.866	434.614	1.00404	0.00581607	0.0145678	0.98415	0.992737	no
XLOC_000257	XLOC_000257	VC0475	NC_002505.1:504801-506760	AB_WT2_1	AB_HNS2_1	OK	9.6194	12.2283	1.27121	0.346203	0.893861	0.21655	0.547159	no
XLOC_000258	XLOC_000258	VC0476	NC_002505.1:506911-507937	AB_WT2_1	AB_HNS2_1	OK	119.598	165.75	1.38589	0.470819	1.40032	0.11175	0.370251	no
XLOC_000259	XLOC_000259	pgk	NC_002505.1:508070-509249	AB_WT2_1	AB_HNS2_1	OK	547.44	709.573	1.29617	0.37425	1.0166	0.20605	0.53231	no
XLOC_000260	XLOC_000260	VC0478	NC_002505.1:509404-510481	AB_WT2_1	AB_HNS2_1	OK	1089.29	1301.76	1.19505	0.257068	0.713276	0.3741	0.731988	no
XLOC_000261	XLOC_000261	VC0479	NC_002505.1:510668-510764	AB_WT2_1	AB_HNS2_1	OK	962.693	1439.63	1.49542	0.580554	204.464	0.22235	0.554932	no
XLOC_000262	XLOC_000262	VC0480	NC_002505.1:510776-511640	AB_WT2_1	AB_HNS2_1	OK	451.8	676.202	1.49668	0.581771	1.71569	0.05375	0.223844	no
XLOC_000263	XLOC_000263	VC0482	NC_002505.1:512503-513400	AB_WT2_1	AB_HNS2_1	OK	22.8407	24.2509	1.06174	0.0864266	0.265144	0.75285	0.931178	no
XLOC_000264	XLOC_000264	VC0483	NC_002505.1:513479-514196	AB_WT2_1	AB_HNS2_1	OK	243.193	631.84	2.5981	1.37746	3.78034	5e-05	0.000592857	yes
XLOC_000265	XLOC_000265	VC0484	NC_002505.1:514528-514660	AB_WT2_1	AB_HNS2_1	OK	65.2648	59.7781	-1.09178	-0.126687	-4.51853	0.81005	0.945615	no
XLOC_000266	XLOC_000266	VC0486	NC_002505.1:516559-517342	AB_WT2_1	AB_HNS2_1	OK	563.727	408.761	-1.37911	-0.463737	-1.35402	0.14885	0.442044	no
XLOC_000267	XLOC_000267	VC0487	NC_002505.1:517404-519237	AB_WT2_1	AB_HNS2_1	OK	189.512	263.953	1.3928	0.47799	1.19435	0.1115	0.369801	no
XLOC_000268	XLOC_000268	VC0494	NC_002505.1:528304-528949	AB_WT2_1	AB_HNS2_1	OK	8.51186	8.9	1.0456	0.064331	0.203777	0.82485	0.948167	no
XLOC_000269	XLOC_000269	VC0495	NC_002505.1:529010-529685	AB_WT2_1	AB_HNS2_1	OK	6.83539	8.42953	1.23322	0.302428	0.96712	0.3189	0.677349	no
XLOC_000270	XLOC_000270	VC0496	NC_002505.1:529738-530338	AB_WT2_1	AB_HNS2_1	OK	8.45305	5.64468	-1.49753	-0.582579	-1.9953	0.06365	0.251569	no
XLOC_000271	XLOC_000271	VC0497	NC_002505.1:530401-530602	AB_WT2_1	AB_HNS2_1	OK	8.64161	4.17254	-2.07107	-1.05037	-5.39051	0.08555	0.308724	no
XLOC_000272	XLOC_000272	VC0498	NC_002505.1:530683-531124	AB_WT2_1	AB_HNS2_1	OK	6.63806	3.71268	-1.78794	-0.838299	-2.55676	0.02065	0.107813	no
XLOC_000273	XLOC_000273	VC0503	NC_002505.1:535417-536698	AB_WT2_1	AB_HNS2_1	OK	39.8581	38.7672	-1.02814	-0.0400389	-0.113377	0.8858	0.96381	no
XLOC_000278	XLOC_000278	gcp	NC_002505.1:555163-556182	AB_WT2_1	AB_HNS2_1	OK	124.853	138.557	1.10976	0.150256	0.391414	0.6124	0.876336	no
XLOC_000279	XLOC_000279	VC0522	NC_002505.1:556335-557148	AB_WT2_1	AB_HNS2_1	OK	98.7674	86.032	-1.14803	-0.199162	-0.579611	0.4837	0.801315	no
XLOC_000280	XLOC_000280	VC0524,VC0525,uppP	NC_002505.1:557975-559668	AB_WT2_1	AB_HNS2_1	OK	311.379	363.191	1.1664	0.222057	0.650134	0.47805	0.799734	no
XLOC_000281	XLOC_000281	ftsB,ispD,ispF	NC_002505.1:559776-561235	AB_WT2_1	AB_HNS2_1	OK	322.59	279.076	-1.15592	-0.209041	-0.58323	0.5091	0.819064	no
XLOC_000282	XLOC_000282	VC0533,pcm,surE,truD	NC_002505.1:561264-564658	AB_WT2_1	AB_HNS2_1	OK	1306.52	1604.2	1.22784	0.296127	0.755324	0.31825	0.677262	no
XLOC_000283	XLOC_000283	VC0534	NC_002505.1:564731-565739	AB_WT2_1	AB_HNS2_1	OK	795.897	744.751	-1.06868	-0.0958232	-0.273097	0.74715	0.930342	no
XLOC_000284	XLOC_000284	VC0536	NC_002505.1:568426-568528	AB_WT2_1	AB_HNS2_1	OK	157.908	210.324	1.33194	0.413532	49.3885	0.6682	0.900438	no
XLOC_000285	XLOC_000285	VC0538	NC_002505.1:569958-570960	AB_WT2_1	AB_HNS2_1	OK	96.683	293.126	3.03183	1.60019	3.56529	0.0001	0.00111237	yes
XLOC_000286	XLOC_000286	VC0539	NC_002505.1:571036-571888	AB_WT2_1	AB_HNS2_1	OK	55.0293	100.54	1.82703	0.869499	2.14628	0.0154	0.0858	no
XLOC_000287	XLOC_000287	VC0540,VC0541	NC_002505.1:571898-573889	AB_WT2_1	AB_HNS2_1	OK	92.5342	171.23	1.85045	0.887874	1.91922	0.01125	0.0666964	no
XLOC_000288	XLOC_000288	VC0542,recA	NC_002505.1:574055-575760	AB_WT2_1	AB_HNS2_1	OK	727.868	802.076	1.10195	0.140062	0.327974	0.64795	0.894038	no
XLOC_000289	XLOC_000289	recX	NC_002505.1:575892-576351	AB_WT2_1	AB_HNS2_1	OK	34.8538	22.5811	-1.54349	-0.626199	-2.38574	0.0258	0.127894	no
XLOC_000290	XLOC_000290	alaS	NC_002505.1:576523-579106	AB_WT2_1	AB_HNS2_1	OK	317.442	360.485	1.13559	0.183445	0.453365	0.5361	0.837605	no
XLOC_000291	XLOC_000291	VC0546	NC_002505.1:579137-579257	AB_WT2_1	AB_HNS2_1	OK	204.199	117.646	-1.73571	-0.795527	-52.2165	0.1164	0.380593	no
XLOC_000292	XLOC_000292	VC0547	NC_002505.1:579309-580497	AB_WT2_1	AB_HNS2_1	OK	138.565	126.907	-1.09186	-0.126786	-0.327251	0.6754	0.903484	no
XLOC_000293	XLOC_000293	VC0548	NC_002505.1:580588-580786	AB_WT2_1	AB_HNS2_1	OK	3467.42	3242.67	-1.06931	-0.0966805	-0.97983	0.74875	0.931073	no
XLOC_000294	XLOC_000294	tRNA-Ser-4	NC_002505.1:580967-581060	AB_WT2_1	AB_HNS2_1	OK	1792.16	1290.31	-1.38894	-0.473984	-199.796	0.30725	0.667944	no
XLOC_000296	XLOC_000296	tRNA-Ser-5	NC_002505.1:581192-581285	AB_WT2_1	AB_HNS2_1	OK	2713.34	1603.65	-1.69198	-0.758716	-351.853	0.07385	0.280249	no
XLOC_000302	XLOC_000302	VC0549	NC_002505.1:582263-582617	AB_WT2_1	AB_HNS2_1	OK	451.718	445.22	-1.0146	-0.0209038	-0.0934181	0.94245	0.976538	no
XLOC_000303	XLOC_000303	VC0550	NC_002505.1:582645-584439	AB_WT2_1	AB_HNS2_1	OK	394.589	370.187	-1.06592	-0.0920961	-0.227436	0.75455	0.931316	no
XLOC_000304	XLOC_000304	VC0551	NC_002505.1:584448-585579	AB_WT2_1	AB_HNS2_1	OK	319.828	236.796	-1.35065	-0.433654	-1.1607	0.1571	0.454859	no
XLOC_000305	XLOC_000305	VC0552,VC0553	NC_002505.1:585638-587107	AB_WT2_1	AB_HNS2_1	OK	464.21	333.986	-1.38991	-0.474992	-1.03041	0.17115	0.478568	no
XLOC_000306	XLOC_000306	VC0554	NC_002505.1:587113-590063	AB_WT2_1	AB_HNS2_1	OK	101.721	98.9885	-1.0276	-0.0392853	-0.0933404	0.8919	0.964079	no
XLOC_000307	XLOC_000307	VC0556	NC_002505.1:590083-591658	AB_WT2_1	AB_HNS2_1	OK	224.896	252.253	1.12164	0.165611	0.412859	0.58265	0.86357	no
XLOC_000308	XLOC_000308	VC0557	NC_002505.1:591706-592225	AB_WT2_1	AB_HNS2_1	OK	574.914	685.027	1.19153	0.252815	0.824866	0.40285	0.748951	no
XLOC_000309	XLOC_000309	VC0560	NC_002505.1:594664-596050	AB_WT2_1	AB_HNS2_1	OK	325.071	357.699	1.10037	0.137993	0.351115	0.6365	0.887699	no
XLOC_000310	XLOC_000310	rpsP	NC_002505.1:596285-596534	AB_WT2_1	AB_HNS2_1	OK	2394.59	2192.96	-1.09194	-0.126897	-0.756688	0.6732	0.902099	no
XLOC_000311	XLOC_000311	rimM	NC_002505.1:596561-597116	AB_WT2_1	AB_HNS2_1	OK	2177.85	1997.8	-1.09012	-0.124486	-0.401905	0.6682	0.900438	no
XLOC_000312	XLOC_000312	trmD	NC_002505.1:597143-597887	AB_WT2_1	AB_HNS2_1	OK	1974.05	1547.06	-1.276	-0.35163	-1.03371	0.2362	0.573148	no
XLOC_000313	XLOC_000313	rplS	NC_002505.1:597928-598282	AB_WT2_1	AB_HNS2_1	OK	1920.36	1207.01	-1.59101	-0.669944	-2.99661	0.03035	0.14685	no
XLOC_000314	XLOC_000314	VC0568	NC_002505.1:601727-602970	AB_WT2_1	AB_HNS2_1	OK	114.805	129.448	1.12755	0.173193	0.45083	0.57505	0.858993	no
XLOC_000315	XLOC_000315	rplM	NC_002505.1:603054-603483	AB_WT2_1	AB_HNS2_1	OK	4872.46	3991.07	-1.22084	-0.287874	-1.1384	0.31705	0.675955	no
XLOC_000316	XLOC_000316	rpsI	NC_002505.1:603498-603891	AB_WT2_1	AB_HNS2_1	OK	4607.67	4122.32	-1.11774	-0.160582	-0.692243	0.5779	0.861239	no
XLOC_000318	XLOC_000318	VC0573,VC0574,VC0575	NC_002505.1:604218-606811	AB_WT2_1	AB_HNS2_1	OK	6760.81	5466.48	-1.23678	-0.306583	-0.888151	0.29725	0.655872	no
XLOC_000319	XLOC_000319	VC0577,sspA	NC_002505.1:606910-608022	AB_WT2_1	AB_HNS2_1	OK	1978.43	1586.09	-1.24736	-0.318885	-0.882704	0.312	0.670614	no
XLOC_000320	XLOC_000320	VC0582	NC_002505.1:609255-612352	AB_WT2_1	AB_HNS2_1	OK	105.577	116.098	1.09965	0.137051	0.122064	0.86785	0.958875	no
XLOC_000321	XLOC_000321	VC0585	NC_002505.1:613390-614005	AB_WT2_1	AB_HNS2_1	OK	211.308	269.93	1.27742	0.35324	0.846813	0.22845	0.561925	no
XLOC_000322	XLOC_000322	VC0587	NC_002505.1:614895-616542	AB_WT2_1	AB_HNS2_1	OK	47.7641	96.3796	2.01783	1.0128	2.65074	0.0007	0.00640085	yes
XLOC_000323	XLOC_000323	VC0588	NC_002505.1:616649-616751	AB_WT2_1	AB_HNS2_1	OK	379.393	302.501	-1.25419	-0.326753	-55.6819	0.5999	0.870659	no
XLOC_000324	XLOC_000324	VC0589	NC_002505.1:616925-617843	AB_WT2_1	AB_HNS2_1	OK	41.7455	60.2569	1.44343	0.529506	1.61469	0.06005	0.241768	no
XLOC_000325	XLOC_000325	VC0590	NC_002505.1:617848-618619	AB_WT2_1	AB_HNS2_1	OK	36.3199	55.6459	1.5321	0.615514	2.0241	0.02735	0.134139	no
XLOC_000327	XLOC_000327	VC0600	NC_002505.1:624765-626203	AB_WT2_1	AB_HNS2_1	OK	8.16327	7.25009	-1.12595	-0.171148	-0.4103	0.5403	0.839631	no
XLOC_000328	XLOC_000328	VC0601,VC0602	NC_002505.1:626301-631094	AB_WT2_1	AB_HNS2_1	OK	69.2968	101.99	1.47179	0.557562	1.26362	0.0666	0.259427	no
XLOC_000329	XLOC_000329	VC0603	NC_002505.1:631330-633625	AB_WT2_1	AB_HNS2_1	OK	85.7903	100.287	1.16898	0.225245	0.544111	0.4555	0.788868	no
XLOC_000330	XLOC_000330	VC0604	NC_002505.1:633889-636487	AB_WT2_1	AB_HNS2_1	OK	4571.25	3037.57	-1.5049	-0.589668	-1.54405	0.03505	0.162779	no
XLOC_000331	XLOC_000331	VC0605	NC_002505.1:636641-637022	AB_WT2_1	AB_HNS2_1	OK	149.608	87.761	-1.70472	-0.769533	-3.41598	0.00555	0.0385523	yes
XLOC_000332	XLOC_000332	VC0606	NC_002505.1:637172-637538	AB_WT2_1	AB_HNS2_1	OK	4.66705	2.72388	-1.71338	-0.776847	-2.27092	0.0657	0.257044	no
XLOC_000333	XLOC_000333	VC0607	NC_002505.1:637553-638788	AB_WT2_1	AB_HNS2_1	OK	4.00083	4.16059	1.03993	0.0564882	0.155898	0.8513	0.955619	no
XLOC_000334	XLOC_000334	VC0608	NC_002505.1:638884-639943	AB_WT2_1	AB_HNS2_1	OK	87.9856	142.072	1.61472	0.691288	1.88665	0.02235	0.115386	no
XLOC_000335	XLOC_000335	VC0609,VC0610	NC_002505.1:640026-642683	AB_WT2_1	AB_HNS2_1	OK	137.38	122.652	-1.12008	-0.163601	-0.372283	0.59935	0.870388	no
XLOC_000336	XLOC_000336	VC0621	NC_002505.1:657895-661767	AB_WT2_1	AB_HNS2_1	OK	8.02372	7.1398	-1.1238	-0.168387	-0.0455434	0.9046	0.966365	no
XLOC_000337	XLOC_000337	VC0625	NC_002505.1:664047-664203	AB_WT2_1	AB_HNS2_1	OK	129.432	312.808	2.41677	1.27308	31.1841	5e-05	0.000592857	yes
XLOC_000338	XLOC_000338	VC0627	NC_002505.1:665846-666188	AB_WT2_1	AB_HNS2_1	OK	542.238	751.634	1.38617	0.471103	2.07125	0.1194	0.386112	no
XLOC_000339	XLOC_000339	VC0628,VC0629	NC_002505.1:666285-670516	AB_WT2_1	AB_HNS2_1	OK	208.684	228.026	1.09269	0.12788	0.24751	0.7096	0.917171	no
XLOC_000340	XLOC_000340	VC0631	NC_002505.1:672029-673217	AB_WT2_1	AB_HNS2_1	OK	152.345	196.559	1.29022	0.367623	0.915892	0.2276	0.560752	no
XLOC_000341	XLOC_000341	greA	NC_002505.1:676404-676881	AB_WT2_1	AB_HNS2_1	OK	384.72	228.756	-1.68179	-0.750001	-2.52502	0.0135	0.0783145	no
XLOC_000342	XLOC_000342	rrmJ	NC_002505.1:677373-678003	AB_WT2_1	AB_HNS2_1	OK	384.972	375.782	-1.02446	-0.0348609	-0.103883	0.90745	0.966365	no
XLOC_000343	XLOC_000343	VC0637	NC_002505.1:678103-680059	AB_WT2_1	AB_HNS2_1	OK	761.301	921.641	1.21061	0.275737	0.739973	0.33675	0.695841	no
XLOC_000344	XLOC_000344	VC0638	NC_002505.1:680125-680962	AB_WT2_1	AB_HNS2_1	OK	73.4325	49.3252	-1.48874	-0.574093	-1.72622	0.04075	0.182698	no
XLOC_000345	XLOC_000345	glmM	NC_002505.1:680987-682328	AB_WT2_1	AB_HNS2_1	OK	137.72	120.909	-1.13904	-0.187819	-0.476974	0.5373	0.838096	no
XLOC_000346	XLOC_000346	secG	NC_002505.1:682584-682920	AB_WT2_1	AB_HNS2_1	OK	2095.58	1527.32	-1.37206	-0.456347	-2.07482	0.13015	0.409025	no
XLOC_000347	XLOC_000347	tRNA-Leu-11	NC_002505.1:682927-683011	AB_WT2_1	AB_HNS2_1	OK	9340.32	6387.62	-1.46225	-0.548195	-572.572	0.13335	0.414324	no
XLOC_000348	XLOC_000348	tRNA-Met-9	NC_002505.1:683064-683141	AB_WT2_1	AB_HNS2_1	OK	8812.07	3230.45	-2.72782	-1.44775	-1941.31	0.00925	0.0576922	no
XLOC_000349	XLOC_000349	VC0641	NC_002505.1:683350-683806	AB_WT2_1	AB_HNS2_1	OK	361.526	271.03	-1.3339	-0.415646	-1.57091	0.1555	0.453472	no
XLOC_000350	XLOC_000350	nusA	NC_002505.1:683824-685312	AB_WT2_1	AB_HNS2_1	OK	281.424	261.677	-1.07546	-0.104959	-0.272506	0.72715	0.923415	no
XLOC_000351	XLOC_000351	infB	NC_002505.1:685336-688033	AB_WT2_1	AB_HNS2_1	OK	638.421	650.505	1.01893	0.0270531	0.0662074	0.9273	0.972243	no
XLOC_000352	XLOC_000352	rbfA,truB	NC_002505.1:688134-689471	AB_WT2_1	AB_HNS2_1	OK	376.282	322.617	-1.16634	-0.221993	-0.610439	0.49405	0.808514	no
XLOC_000353	XLOC_000353	rpsO	NC_002505.1:689612-689882	AB_WT2_1	AB_HNS2_1	OK	3052.52	3600.42	1.17949	0.238163	1.34955	0.4269	0.767709	no
XLOC_000354	XLOC_000354	VC0647	NC_002505.1:690244-692374	AB_WT2_1	AB_HNS2_1	OK	974.641	724.54	-1.34519	-0.427804	-1.10133	0.1364	0.420903	no
XLOC_000355	XLOC_000355	VC0648	NC_002505.1:692489-693401	AB_WT2_1	AB_HNS2_1	OK	243.722	219.92	-1.10823	-0.148258	-0.399939	0.62305	0.878101	no
XLOC_000356	XLOC_000356	VC0649	NC_002505.1:693487-693907	AB_WT2_1	AB_HNS2_1	OK	144.039	217.577	1.51054	0.595064	2.33808	0.03965	0.179256	no
XLOC_000357	XLOC_000357	vmrA	NC_002505.1:693953-695291	AB_WT2_1	AB_HNS2_1	OK	42.3139	93.9479	2.22026	1.15073	3.26233	0.00015	0.00159197	yes
XLOC_000358	XLOC_000358	VC0654,VC0655	NC_002505.1:699641-700656	AB_WT2_1	AB_HNS2_1	OK	275.785	428.394	1.55336	0.635395	1.44952	0.0337	0.158557	no
XLOC_000359	XLOC_000359	VC0656,VC0657	NC_002505.1:700766-703666	AB_WT2_1	AB_HNS2_1	OK	252.719	269.486	1.06635	0.0926739	0.198148	0.8562	0.955696	no
XLOC_000360	XLOC_000360	prfC	NC_002505.1:703869-705465	AB_WT2_1	AB_HNS2_1	OK	110.677	133.675	1.20779	0.272385	0.672245	0.3729	0.731988	no
XLOC_000361	XLOC_000361	VC0662	NC_002505.1:707976-709290	AB_WT2_1	AB_HNS2_1	OK	61.2162	104.717	1.71061	0.774509	2.23991	0.00875	0.0556459	no
XLOC_000362	XLOC_000362	prfB	NC_002505.1:709459-710558	AB_WT2_1	AB_HNS2_1	OK	201.623	259.249	1.28581	0.362679	0.928333	0.2277	0.560752	no
XLOC_000363	XLOC_000363	lysS	NC_002505.1:710582-712121	AB_WT2_1	AB_HNS2_1	OK	300.552	357.609	1.18984	0.25077	0.640041	0.4028	0.748951	no
XLOC_000364	XLOC_000364	VC0665	NC_002505.1:712394-713729	AB_WT2_1	AB_HNS2_1	OK	386.322	301.067	-1.28318	-0.359721	-0.955083	0.2249	0.557855	no
XLOC_000365	XLOC_000365	VC0666	NC_002505.1:714243-714558	AB_WT2_1	AB_HNS2_1	OK	181.231	229.219	1.26479	0.338898	1.86587	0.21825	0.548932	no
XLOC_000366	XLOC_000366	VC0670,VC0671	NC_002505.1:716898-717661	AB_WT2_1	AB_HNS2_1	OK	531.299	550.385	1.03592	0.050917	0.117433	0.8673	0.958875	no
XLOC_000367	XLOC_000367	VC0672	NC_002505.1:717663-719910	AB_WT2_1	AB_HNS2_1	OK	218.293	200.536	-1.08855	-0.122399	-0.302663	0.6802	0.904925	no
XLOC_000368	XLOC_000368	VC0673	NC_002505.1:719919-720714	AB_WT2_1	AB_HNS2_1	OK	159.057	138.397	-1.14928	-0.200733	-0.600451	0.4899	0.805719	no
XLOC_000369	XLOC_000369	VC0674	NC_002505.1:720742-721558	AB_WT2_1	AB_HNS2_1	OK	160.755	133.083	-1.20793	-0.272534	-0.856187	0.35825	0.718498	no
XLOC_000370	XLOC_000370	thyA	NC_002505.1:721567-722419	AB_WT2_1	AB_HNS2_1	OK	188.406	185.154	-1.01756	-0.0251225	-0.0699234	0.9347	0.972243	no
XLOC_000371	XLOC_000371	nhaR	NC_002505.1:724054-724945	AB_WT2_1	AB_HNS2_1	OK	55.5664	63.7559	1.14738	0.198347	0.588215	0.47545	0.799734	no
XLOC_000372	XLOC_000372	VC0678	NC_002505.1:725143-725470	AB_WT2_1	AB_HNS2_1	OK	140.465	97.5594	-1.43979	-0.525853	-2.49202	0.0571	0.234262	no
XLOC_000373	XLOC_000373	VC0680	NC_002505.1:726041-727619	AB_WT2_1	AB_HNS2_1	OK	40.0335	47.967	1.19817	0.260835	0.702785	0.3622	0.722391	no
XLOC_000374	XLOC_000374	ribC	NC_002505.1:727687-728656	AB_WT2_1	AB_HNS2_1	OK	281.148	288.996	1.02791	0.0397215	0.110562	0.89415	0.964469	no
XLOC_000375	XLOC_000375	ileS	NC_002505.1:728686-731536	AB_WT2_1	AB_HNS2_1	OK	402.633	444.644	1.10434	0.143183	0.353232	0.61685	0.876676	no
XLOC_000376	XLOC_000376	lspA	NC_002505.1:731551-732067	AB_WT2_1	AB_HNS2_1	OK	355.242	295.07	-1.20392	-0.267741	-0.90884	0.37675	0.732897	no
XLOC_000377	XLOC_000377	VC0684	NC_002505.1:732229-732664	AB_WT2_1	AB_HNS2_1	OK	133.841	114.042	-1.17361	-0.230958	-0.911282	0.40935	0.755208	no
XLOC_000378	XLOC_000378	ispH	NC_002505.1:732710-733661	AB_WT2_1	AB_HNS2_1	OK	142.802	157.693	1.10428	0.143108	0.380541	0.62845	0.882072	no
XLOC_000380	XLOC_000380	VC0688	NC_002505.1:735534-735876	AB_WT2_1	AB_HNS2_1	OK	69.896	66.8063	-1.04625	-0.0652254	-0.295771	0.8138	0.945615	no
XLOC_000381	XLOC_000381	VC0689	NC_002505.1:735891-737691	AB_WT2_1	AB_HNS2_1	OK	56.4518	55.0191	-1.02604	-0.0370885	-0.0951495	0.9025	0.966231	no
XLOC_000382	XLOC_000382	VC0692	NC_002505.1:739873-740866	AB_WT2_1	AB_HNS2_1	OK	59.9222	78.088	1.30316	0.382009	1.07971	0.1803	0.496129	no
XLOC_000383	XLOC_000383	VC0695	NC_002505.1:743533-744607	AB_WT2_1	AB_HNS2_1	OK	111.035	155.746	1.40267	0.488179	1.30113	0.1008	0.343995	no
XLOC_000384	XLOC_000384	tyrA	NC_002505.1:744619-745747	AB_WT2_1	AB_HNS2_1	OK	182.179	183.365	1.00651	0.00936231	0.024699	0.97425	0.989275	no
XLOC_000385	XLOC_000385	VC0699	NC_002505.1:748207-748303	AB_WT2_1	AB_HNS2_1	OK	0	89.258	0	inf	nan	0.0102	0.0620628	no
XLOC_000386	XLOC_000386	VC0700	NC_002505.1:748384-750331	AB_WT2_1	AB_HNS2_1	OK	41.5133	54.1705	1.3049	0.383934	0.960773	0.1978	0.519285	no
XLOC_000387	XLOC_000387	VC0701	NC_002505.1:750340-750697	AB_WT2_1	AB_HNS2_1	OK	165.189	209.967	1.27107	0.34604	1.56361	0.21715	0.547441	no
XLOC_000388	XLOC_000388	VC0707	NC_002505.1:756847-757732	AB_WT2_1	AB_HNS2_1	OK	52.6625	19.1183	-2.75456	-1.46182	-2.59151	0.33915	0.696592	no
XLOC_000389	XLOC_000389	rluD	NC_002505.1:757850-758825	AB_WT2_1	AB_HNS2_1	OK	359.956	389.27	1.08144	0.11295	0.313016	0.7082	0.916503	no
XLOC_000390	XLOC_000390	VC0710	NC_002505.1:758827-759550	AB_WT2_1	AB_HNS2_1	OK	186.002	231.91	1.24681	0.318245	0.919487	0.28435	0.639977	no
XLOC_000391	XLOC_000391	VC0711	NC_002505.1:759674-762248	AB_WT2_1	AB_HNS2_1	OK	161.135	134.529	-1.19777	-0.26035	-0.603339	0.383	0.736922	no
XLOC_000393	XLOC_000393	VC0713	NC_002505.1:762601-764309	AB_WT2_1	AB_HNS2_1	OK	49.5686	58.5625	1.18144	0.24055	0.604551	0.6884	0.907638	no
XLOC_000395	XLOC_000395	23Se	NC_002505.1:764741-767627	AB_WT2_1	AB_HNS2_1	OK	1.29572	1.5368	1.18606	0.246175	0.524795	0.4656	0.794111	no
XLOC_000398	XLOC_000398	VC0714	NC_002505.1:768217-768541	AB_WT2_1	AB_HNS2_1	OK	101.208	140.239	1.38565	0.470563	2.60027	0.08585	0.309117	no
XLOC_000399	XLOC_000399	VC0715	NC_002505.1:768550-769273	AB_WT2_1	AB_HNS2_1	OK	120.918	182.898	1.51258	0.597009	1.82052	0.04175	0.185894	no
XLOC_000400	XLOC_000400	VC0719	NC_002505.1:772266-772956	AB_WT2_1	AB_HNS2_1	OK	142.21	136.363	-1.04288	-0.0605703	-0.18875	0.83215	0.951155	no
XLOC_000401	XLOC_000401	VC0721,phoR	NC_002505.1:772977-775253	AB_WT2_1	AB_HNS2_1	OK	149.235	130.877	-1.14027	-0.189373	-0.436009	0.54525	0.841898	no
XLOC_000402	XLOC_000402	VC0724	NC_002505.1:779107-781303	AB_WT2_1	AB_HNS2_1	OK	43.9044	46.3513	1.05573	0.0782417	0.200122	0.7833	0.940146	no
XLOC_000403	XLOC_000403	VC0725	NC_002505.1:781312-782959	AB_WT2_1	AB_HNS2_1	OK	59.1199	54.144	-1.0919	-0.126844	-0.334476	0.66215	0.898315	no
XLOC_000404	XLOC_000404	VC0726	NC_002505.1:782961-783783	AB_WT2_1	AB_HNS2_1	OK	106.958	133.378	1.24701	0.318483	0.931118	0.2754	0.629569	no
XLOC_000405	XLOC_000405	VC0727	NC_002505.1:783816-784527	AB_WT2_1	AB_HNS2_1	OK	144.684	161.422	1.11569	0.157935	0.483205	0.5891	0.867569	no
XLOC_000406	XLOC_000406	VC0729	NC_002505.1:785416-785518	AB_WT2_1	AB_HNS2_1	OK	43808.1	42427.6	-1.03254	-0.0461926	-19.2803	0.86765	0.958875	no
XLOC_000407	XLOC_000407	VC0732	NC_002505.1:787492-788398	AB_WT2_1	AB_HNS2_1	OK	48.1103	45.9581	-1.04683	-0.0660282	-0.202354	0.815	0.945615	no
XLOC_000408	XLOC_000408	VC0734	NC_002505.1:788948-790619	AB_WT2_1	AB_HNS2_1	OK	117.345	136.892	1.16658	0.222281	0.544137	0.45985	0.789104	no
XLOC_000409	XLOC_000409	VC0736	NC_002505.1:790748-792062	AB_WT2_1	AB_HNS2_1	OK	364.331	328.593	-1.10876	-0.148951	-0.384887	0.6161	0.876676	no
XLOC_000411	XLOC_000411	queA	NC_002505.1:792953-794230	AB_WT2_1	AB_HNS2_1	OK	69.6496	85.2475	1.22395	0.291542	0.709701	0.3574	0.717237	no
XLOC_000412	XLOC_000412	tgt	NC_002505.1:794240-795380	AB_WT2_1	AB_HNS2_1	OK	160.93	149.43	-1.07696	-0.106969	-0.281646	0.72875	0.923698	no
XLOC_000413	XLOC_000413	yajC	NC_002505.1:795484-795817	AB_WT2_1	AB_HNS2_1	OK	802.218	792.183	-1.01267	-0.018159	-0.0838793	0.95435	0.982624	no
XLOC_000414	XLOC_000414	secD	NC_002505.1:795838-797692	AB_WT2_1	AB_HNS2_1	OK	237.919	220.484	-1.07908	-0.109796	-0.267412	0.7102	0.917171	no
XLOC_000415	XLOC_000415	secF	NC_002505.1:797706-798654	AB_WT2_1	AB_HNS2_1	OK	264.856	220.96	-1.19866	-0.261419	-0.706269	0.38705	0.740705	no
XLOC_000416	XLOC_000416	VC0746	NC_002505.1:799803-800538	AB_WT2_1	AB_HNS2_1	OK	169.947	142.236	-1.19482	-0.256798	-0.755904	0.37275	0.731988	no
XLOC_000417	XLOC_000417	VC0747	NC_002505.1:800607-801174	AB_WT2_1	AB_HNS2_1	OK	377.509	471.867	1.24995	0.321868	0.965542	0.3019	0.661645	no
XLOC_000418	XLOC_000418	VC0748	NC_002505.1:801200-802415	AB_WT2_1	AB_HNS2_1	OK	366.241	596.458	1.62859	0.703626	1.87799	0.01805	0.0967349	no
XLOC_000419	XLOC_000419	VC0749	NC_002505.1:802451-802835	AB_WT2_1	AB_HNS2_1	OK	452.667	700.335	1.54713	0.629595	2.43689	0.04505	0.197597	no
XLOC_000420	XLOC_000420	VC0750	NC_002505.1:802895-803219	AB_WT2_1	AB_HNS2_1	OK	474.607	585.038	1.23268	0.3018	1.37567	0.32315	0.680128	no
XLOC_000421	XLOC_000421	hscB	NC_002505.1:803267-803783	AB_WT2_1	AB_HNS2_1	OK	163.334	135.464	-1.20574	-0.26991	-0.942211	0.346	0.702636	no
XLOC_000422	XLOC_000422	VC0753,hscA	NC_002505.1:803806-806009	AB_WT2_1	AB_HNS2_1	OK	409.3	406.756	-1.00625	-0.00899472	-0.0141122	0.9832	0.992397	no
XLOC_000423	XLOC_000423	VC0754	NC_002505.1:806057-806252	AB_WT2_1	AB_HNS2_1	OK	272.564	239.526	-1.13793	-0.186415	-2.02303	0.50525	0.815056	no
XLOC_000424	XLOC_000424	VC0755	NC_002505.1:806471-807761	AB_WT2_1	AB_HNS2_1	OK	480.487	463.412	-1.03685	-0.0522019	-0.134778	0.8613	0.958034	no
XLOC_000425	XLOC_000425	ndk	NC_002505.1:807963-808392	AB_WT2_1	AB_HNS2_1	OK	1853.55	1260.43	-1.47057	-0.556373	-2.07737	0.06165	0.246571	no
XLOC_000426	XLOC_000426	VC0757	NC_002505.1:808565-809687	AB_WT2_1	AB_HNS2_1	OK	110.256	84.4162	-1.3061	-0.385267	-1.05836	0.18735	0.50622	no
XLOC_000427	XLOC_000427	VC0758	NC_002505.1:809901-811083	AB_WT2_1	AB_HNS2_1	OK	302.481	269.179	-1.12372	-0.168276	-0.434877	0.5756	0.859418	no
XLOC_000428	XLOC_000428	ispG	NC_002505.1:811087-812218	AB_WT2_1	AB_HNS2_1	OK	302.213	280.038	-1.07919	-0.109943	-0.287323	0.71135	0.917236	no
XLOC_000429	XLOC_000429	hisS	NC_002505.1:812243-813512	AB_WT2_1	AB_HNS2_1	OK	349.684	308.36	-1.13401	-0.181433	-0.476049	0.537	0.838096	no
XLOC_000430	XLOC_000430	VC0761	NC_002505.1:813548-814163	AB_WT2_1	AB_HNS2_1	OK	705.564	705.667	1.00015	0.000210535	0.000628294	0.99965	0.99965	no
XLOC_000431	XLOC_000431	VC0762	NC_002505.1:814175-815336	AB_WT2_1	AB_HNS2_1	OK	573.7	477.053	-1.20259	-0.266146	-0.710207	0.3654	0.725497	no
XLOC_000432	XLOC_000432	engA	NC_002505.1:815528-817013	AB_WT2_1	AB_HNS2_1	OK	182.424	170.346	-1.0709	-0.0988258	-0.245666	0.73815	0.928594	no
XLOC_000433	XLOC_000433	VC0764	NC_002505.1:817033-817951	AB_WT2_1	AB_HNS2_1	OK	35.009	44.7946	1.27952	0.355601	1.10649	0.197	0.518446	no
XLOC_000434	XLOC_000434	VC0765	NC_002505.1:818255-819810	AB_WT2_1	AB_HNS2_1	OK	142.754	229.931	1.61068	0.687668	1.10833	0.5957	0.870343	no
XLOC_000435	XLOC_000435	VC0767	NC_002505.1:820011-821481	AB_WT2_1	AB_HNS2_1	OK	221.865	375.252	1.69135	0.758175	1.98008	0.0123	0.0722597	no
XLOC_000436	XLOC_000436	guaA	NC_002505.1:821587-823141	AB_WT2_1	AB_HNS2_1	OK	283.499	307.69	1.08533	0.118135	0.296985	0.6926	0.91062	no
XLOC_000437	XLOC_000437	VC0769	NC_002505.1:823376-825101	AB_WT2_1	AB_HNS2_1	OK	53.7437	38.8939	-1.3818	-0.466554	-1.19926	0.1054	0.355766	no
XLOC_000438	XLOC_000438	VC0770	NC_002505.1:825291-825885	AB_WT2_1	AB_HNS2_1	OK	28.4115	16.8171	-1.68944	-0.756544	-2.67467	0.00705	0.0471505	yes
XLOC_000439	XLOC_000439	VC0771	NC_002505.1:826196-827078	AB_WT2_1	AB_HNS2_1	OK	6.07765	5.22009	-1.16428	-0.219439	-0.617505	0.45645	0.788868	no
XLOC_000440	XLOC_000440	VC0774	NC_002505.1:830175-830964	AB_WT2_1	AB_HNS2_1	OK	3.79831	2.81885	-1.34747	-0.430254	-1.15377	0.19355	0.512702	no
XLOC_000441	XLOC_000441	VC0776,VC0777,VC0778	NC_002505.1:832469-835551	AB_WT2_1	AB_HNS2_1	OK	22.1264	16	-1.3829	-0.467693	-1.27108	0.0912	0.322992	no
XLOC_000442	XLOC_000442	VC0779,VC0780	NC_002505.1:835667-837223	AB_WT2_1	AB_HNS2_1	OK	40.5222	40.8456	1.00798	0.0114665	0.0312177	0.9648	0.986055	no
XLOC_000443	XLOC_000443	VC0781	NC_002505.1:837232-838262	AB_WT2_1	AB_HNS2_1	OK	68.9242	81.2655	1.17906	0.237632	0.729876	0.39975	0.746562	no
XLOC_000444	XLOC_000444	VC0783	NC_002505.1:838376-840359	AB_WT2_1	AB_HNS2_1	OK	10.7314	8.19849	-1.30895	-0.388404	-1.03157	0.15685	0.454859	no
XLOC_000445	XLOC_000445	VC0787	NC_002505.1:843732-844665	AB_WT2_1	AB_HNS2_1	OK	22.0748	18.2011	-1.21283	-0.27838	-0.800405	0.31845	0.677262	no
XLOC_000446	XLOC_000446	VC0788	NC_002505.1:844789-845119	AB_WT2_1	AB_HNS2_1	OK	97.6015	86.2419	-1.13172	-0.178514	-0.906289	0.5195	0.826906	no
XLOC_000447	XLOC_000447	VC0789	NC_002505.1:845284-845557	AB_WT2_1	AB_HNS2_1	OK	104.457	76.8922	-1.35849	-0.442004	-2.78206	0.11225	0.370769	no
XLOC_000448	XLOC_000448	VC0796	NC_002505.1:853164-854235	AB_WT2_1	AB_HNS2_1	OK	9.7063	19.4626	2.00515	1.00371	2.9206	0.0009	0.00811504	yes
XLOC_000449	XLOC_000449	VC0797,VC0798,VC0799,VC0800,VC0801	NC_002505.1:854286-858447	AB_WT2_1	AB_HNS2_1	OK	85.0867	98.9787	1.16327	0.218186	0.558588	0.524	0.83065	no
XLOC_000450	XLOC_000450	VC0802	NC_002505.1:858793-859192	AB_WT2_1	AB_HNS2_1	OK	105.486	109.295	1.03611	0.0511736	0.21402	0.85465	0.955619	no
XLOC_000451	XLOC_000451	VC0803	NC_002505.1:859266-860040	AB_WT2_1	AB_HNS2_1	OK	76.1298	69.3481	-1.09779	-0.134605	-0.404248	0.63145	0.884085	no
XLOC_000452	XLOC_000452	VC0805	NC_002505.1:860583-860679	AB_WT2_1	AB_HNS2_1	OK	94.6357	178.516	1.88635	0.915598	89.3994	0.39305	0.743602	no
XLOC_000453	XLOC_000453	VC0806	NC_002505.1:860788-862405	AB_WT2_1	AB_HNS2_1	OK	38.8768	54.617	1.40487	0.49044	1.26884	0.08735	0.313125	no
XLOC_000454	XLOC_000454	VC0809	NC_002505.1:863288-865058	AB_WT2_1	AB_HNS2_1	OK	26.348	91.1089	3.45791	1.7899	4.5321	5e-05	0.000592857	yes
XLOC_000455	XLOC_000455	VC0810	NC_002505.1:865249-865765	AB_WT2_1	AB_HNS2_1	OK	18.308	377.122	20.5988	4.36449	15.9503	5e-05	0.000592857	yes
XLOC_000456	XLOC_000456	VC0817	NC_002505.1:873241-874225	AB_WT2_1	AB_HNS2_1	OK	39.2683	65.0548	1.65667	0.728291	2.17551	0.0109	0.0654607	no
XLOC_000457	XLOC_000457	VC0820	NC_002505.1:876973-880015	AB_WT2_1	AB_HNS2_1	OK	5.17724	1976.81	381.827	8.57678	25.5325	5e-05	0.000592857	yes
XLOC_000458	XLOC_000458	VC0821	NC_002505.1:880127-881267	AB_WT2_1	AB_HNS2_1	OK	7.58705	2140.38	282.11	8.14011	26.1525	5e-05	0.000592857	yes
XLOC_000459	XLOC_000459	VC0822,VC0823	NC_002505.1:881389-885663	AB_WT2_1	AB_HNS2_1	OK	56.1268	5662.1	100.881	6.6565	15.0647	5e-05	0.000592857	yes
XLOC_000460	XLOC_000460	tpx	NC_002505.1:885772-886267	AB_WT2_1	AB_HNS2_1	OK	463.101	22996.6	49.6579	5.63395	22.1158	5e-05	0.000592857	yes
XLOC_000461	XLOC_000461	VC0826,VC0827	NC_002505.1:888845-889906	AB_WT2_1	AB_HNS2_1	OK	129.109	3839.21	29.7362	4.89415	13.5094	5e-05	0.000592857	yes
XLOC_000463	XLOC_000463	VC0829,VC0830	NC_002505.1:891202-892947	AB_WT2_1	AB_HNS2_1	OK	16.9929	5094.87	299.823	8.22797	17.5811	5e-05	0.000592857	yes
XLOC_000464	XLOC_000464	VC0831,VC0832,VC0833	NC_002505.1:892949-895691	AB_WT2_1	AB_HNS2_1	OK	28.7847	8551.98	297.102	8.21481	23.3882	5e-05	0.000592857	yes
XLOC_000465	XLOC_000465	VC0834,VC0835,VC0836	NC_002505.1:895706-898663	AB_WT2_1	AB_HNS2_1	OK	23.9885	10663.7	444.534	8.79614	25.7699	5e-05	0.000592857	yes
XLOC_000466	XLOC_000466	VC0837	NC_002505.1:898672-899689	AB_WT2_1	AB_HNS2_1	OK	51.3199	18126.7	353.21	8.46438	27.8024	5e-05	0.000592857	yes
XLOC_000467	XLOC_000467	VC0838,VC0839	NC_002505.1:899895-901487	AB_WT2_1	AB_HNS2_1	OK	14.4159	4615.44	320.163	8.32266	26.8671	5e-05	0.000592857	yes
XLOC_000468	XLOC_000468	VC0840	NC_002505.1:901493-903374	AB_WT2_1	AB_HNS2_1	OK	13.1781	1974.74	149.85	7.22738	22.0205	5e-05	0.000592857	yes
XLOC_000469	XLOC_000469	VC0841	NC_002505.1:903379-904150	AB_WT2_1	AB_HNS2_1	OK	44.8085	7888.47	176.049	7.45983	25.6163	5e-05	0.000592857	yes
XLOC_000470	XLOC_000470	VC0842	NC_002505.1:904165-904639	AB_WT2_1	AB_HNS2_1	OK	10.4598	2122.21	202.892	7.66457	29.9008	5e-05	0.000592857	yes
XLOC_000471	XLOC_000471	VC0843	NC_002505.1:904647-905556	AB_WT2_1	AB_HNS2_1	OK	9.05548	1620.17	178.916	7.48314	25.0176	5e-05	0.000592857	yes
XLOC_000472	XLOC_000472	VC0845	NC_002505.1:906378-910941	AB_WT2_1	AB_HNS2_1	OK	20.4388	1423.1	69.6274	6.12158	16.2693	5e-05	0.000592857	yes
XLOC_000473	XLOC_000473	VC0849,VC0850	NC_002505.1:915388-916137	AB_WT2_1	AB_HNS2_1	OK	150.692	145.929	-1.03264	-0.0463363	-0.123793	0.8825	0.961839	no
XLOC_000474	XLOC_000474	VC0854	NC_002505.1:919556-920159	AB_WT2_1	AB_HNS2_1	OK	262.725	307.164	1.16915	0.225459	0.657838	0.45985	0.789104	no
XLOC_000475	XLOC_000475	dnaK	NC_002505.1:920422-922330	AB_WT2_1	AB_HNS2_1	OK	396.281	684.923	1.72838	0.789417	1.95755	0.00815	0.052975	no
XLOC_000476	XLOC_000476	VC0856	NC_002505.1:922530-923676	AB_WT2_1	AB_HNS2_1	OK	55.8706	72.0649	1.28985	0.367207	0.932581	0.2109	0.539926	no
XLOC_000477	XLOC_000477	VC0858,VC0859,VC0860,VC0861	NC_002505.1:924223-926984	AB_WT2_1	AB_HNS2_1	OK	59.2156	175.781	2.96849	1.56973	3.89265	5e-05	0.000592857	yes
XLOC_000478	XLOC_000478	VC0862,VC0863	NC_002505.1:927020-928941	AB_WT2_1	AB_HNS2_1	OK	174.329	100.505	-1.73453	-0.794549	-1.83625	0.0173	0.0939599	no
XLOC_000479	XLOC_000479	VC0864	NC_002505.1:929009-929591	AB_WT2_1	AB_HNS2_1	OK	40.0283	36.5708	-1.09454	-0.130329	-0.449221	0.6345	0.886438	no
XLOC_000480	XLOC_000480	VC0868,VC0869	NC_002505.1:929946-935742	AB_WT2_1	AB_HNS2_1	OK	169.473	282.429	1.66651	0.73683	1.50743	0.02325	0.11852	no
XLOC_000481	XLOC_000481	VC0870	NC_002505.1:935916-936354	AB_WT2_1	AB_HNS2_1	OK	2.9939	2.88468	-1.03786	-0.0536139	-0.152762	0.89595	0.964641	no
XLOC_000482	XLOC_000482	VC0874	NC_002505.1:937644-937836	AB_WT2_1	AB_HNS2_1	OK	33.5892	34.6986	1.03303	0.0468778	0.466084	0.89505	0.964641	no
XLOC_000483	XLOC_000483	rpmE2,rpmJ	NC_002505.1:940624-941004	AB_WT2_1	AB_HNS2_1	OK	116.74	101.118	-1.15449	-0.207267	-0.203339	0.82	0.945615	no
XLOC_000484	XLOC_000484	VC0880	NC_002505.1:941186-942791	AB_WT2_1	AB_HNS2_1	OK	146.741	79.004	-1.85739	-0.893272	-2.3071	0.0045	0.0322268	yes
XLOC_000485	XLOC_000485	VC0884	NC_002505.1:944366-945249	AB_WT2_1	AB_HNS2_1	OK	21.6727	37.6767	1.73844	0.797793	2.33278	0.01475	0.0830361	no
XLOC_000486	XLOC_000486	VC0887	NC_002505.1:946378-946690	AB_WT2_1	AB_HNS2_1	OK	55.3717	48.9138	-1.13203	-0.178908	-0.925029	0.53075	0.834404	no
XLOC_000487	XLOC_000487	VC0888	NC_002505.1:946690-947425	AB_WT2_1	AB_HNS2_1	OK	33.0963	39.9936	1.2084	0.273099	0.843324	0.32265	0.680128	no
XLOC_000488	XLOC_000488	VC0892	NC_002505.1:950905-951670	AB_WT2_1	AB_HNS2_1	OK	283.058	247.238	-1.14488	-0.195195	-0.561303	0.5225	0.830306	no
XLOC_000489	XLOC_000489	motB	NC_002505.1:951681-952638	AB_WT2_1	AB_HNS2_1	OK	215.785	235.455	1.09116	0.125858	0.322174	0.67745	0.904252	no
XLOC_000490	XLOC_000490	VC0894	NC_002505.1:952845-954393	AB_WT2_1	AB_HNS2_1	OK	60.1908	63.3029	1.0517	0.0727278	0.183455	0.8062	0.945615	no
XLOC_000491	XLOC_000491	VC0896	NC_002505.1:955013-955934	AB_WT2_1	AB_HNS2_1	OK	54.6314	68.4583	1.25309	0.325496	1.00508	0.253	0.599094	no
XLOC_000492	XLOC_000492	VC0897	NC_002505.1:955955-956342	AB_WT2_1	AB_HNS2_1	OK	62.1824	70.0877	1.12713	0.172654	0.756525	0.53325	0.836356	no
XLOC_000493	XLOC_000493	VC0903	NC_002505.1:963685-964282	AB_WT2_1	AB_HNS2_1	OK	47.6117	51.1026	1.07332	0.10208	0.325607	0.7051	0.915553	no
XLOC_000494	XLOC_000494	VC0904	NC_002505.1:964283-965060	AB_WT2_1	AB_HNS2_1	OK	26.37	34.2317	1.29813	0.376438	1.16039	0.16635	0.471932	no
XLOC_000495	XLOC_000495	VC0908	NC_002505.1:967975-968536	AB_WT2_1	AB_HNS2_1	OK	128.809	126.686	-1.01676	-0.0239751	-0.0833949	0.92985	0.972243	no
XLOC_000496	XLOC_000496	treR	NC_002505.1:968600-969551	AB_WT2_1	AB_HNS2_1	OK	44.5948	50.0708	1.12279	0.167093	0.526301	0.54925	0.844602	no
XLOC_000497	XLOC_000497	VC0910	NC_002505.1:969787-971224	AB_WT2_1	AB_HNS2_1	OK	79.3846	36.2548	-2.18963	-1.13069	-3.05222	0.0001	0.00111237	yes
XLOC_000498	XLOC_000498	VC0911	NC_002505.1:971303-972992	AB_WT2_1	AB_HNS2_1	OK	51.0611	19.9915	-2.55414	-1.35284	-3.65706	5e-05	0.000592857	yes
XLOC_000499	XLOC_000499	VC0912	NC_002505.1:973766-973862	AB_WT2_1	AB_HNS2_1	OK	117.725	196.133	1.66603	0.736405	92.6937	0.61975	0.877856	no
XLOC_000500	XLOC_000500	VC0913,VC0914	NC_002505.1:974048-978217	AB_WT2_1	AB_HNS2_1	OK	89.1301	118.728	1.33208	0.413675	0.878198	0.22925	0.563464	no
XLOC_000501	XLOC_000501	VC0915	NC_002505.1:978271-978382	AB_WT2_1	AB_HNS2_1	OK	14.869	198.547	13.3531	3.7391	110.996	0.25	0.595037	no
XLOC_000502	XLOC_000502	VC0916	NC_002505.1:978643-979144	AB_WT2_1	AB_HNS2_1	OK	5.52681	392.097	70.9445	6.14862	21.2709	5e-05	0.000592857	yes
XLOC_000503	XLOC_000503	VC0917	NC_002505.1:979456-980575	AB_WT2_1	AB_HNS2_1	OK	5.56749	346.986	62.3236	5.96171	16.2503	5e-05	0.000592857	yes
XLOC_000504	XLOC_000504	VC0919,VC0920,VC0921,VC0922,wecC	NC_002505.1:980594-986155	AB_WT2_1	AB_HNS2_1	OK	81.9665	1035.53	12.6336	3.65919	10.0538	5e-05	0.000592857	yes
XLOC_000505	XLOC_000505	VC0923,VC0924,VC0925,VC0926,VC0927	NC_002505.1:986165-990921	AB_WT2_1	AB_HNS2_1	OK	223.402	903.097	4.04248	2.01524	5.30519	5e-05	0.000592857	yes
XLOC_000506	XLOC_000506	VC0928	NC_002505.1:991116-991932	AB_WT2_1	AB_HNS2_1	OK	42.1491	2000.94	47.4729	5.56903	17.424	5e-05	0.000592857	yes
XLOC_000507	XLOC_000507	VC0930	NC_002505.1:993627-996501	AB_WT2_1	AB_HNS2_1	OK	54.9858	523.622	9.52286	3.2514	8.12508	5e-05	0.000592857	yes
XLOC_000508	XLOC_000508	VC0934	NC_002505.1:999241-1000639	AB_WT2_1	AB_HNS2_1	OK	2.33273	313.4	134.349	7.06984	18.6347	5e-05	0.000592857	yes
XLOC_000509	XLOC_000509	VC0935	NC_002505.1:1000709-1001906	AB_WT2_1	AB_HNS2_1	OK	16.8256	422.129	25.0885	4.64895	12.8521	5e-05	0.000592857	yes
XLOC_000510	XLOC_000510	VC0936	NC_002505.1:1001909-1002437	AB_WT2_1	AB_HNS2_1	OK	62.6202	377.031	6.02092	2.58998	9.26184	5e-05	0.000592857	yes
XLOC_000511	XLOC_000511	VC0937,VC0938,VC0939	NC_002505.1:1002461-1005792	AB_WT2_1	AB_HNS2_1	OK	169.243	501.898	2.96555	1.5683	2.85429	0.00015	0.00159197	yes
XLOC_000512	XLOC_000512	glyA	NC_002505.1:1006879-1008130	AB_WT2_1	AB_HNS2_1	OK	597.903	668.125	1.11745	0.160207	0.429477	0.5817	0.862953	no
XLOC_000513	XLOC_000513	VC0946	NC_002505.1:1010911-1012213	AB_WT2_1	AB_HNS2_1	OK	51.2647	61.5777	1.20117	0.264441	0.202315	0.7183	0.919448	no
XLOC_000514	XLOC_000514	VC0957	NC_002505.1:1021526-1021997	AB_WT2_1	AB_HNS2_1	OK	1136.4	915.665	-1.24107	-0.311585	-1.03771	0.29685	0.65557	no
XLOC_000515	XLOC_000515	VC0963	NC_002505.1:1027835-1029029	AB_WT2_1	AB_HNS2_1	OK	36.8216	44.4117	1.20613	0.270389	0.746202	0.339	0.696592	no
XLOC_000516	XLOC_000516	VC0970	NC_002505.1:1034242-1035118	AB_WT2_1	AB_HNS2_1	OK	388.259	416.812	1.07354	0.102379	0.283987	0.7283	0.923698	no
XLOC_000517	XLOC_000517	ligA	NC_002505.1:1035250-1037260	AB_WT2_1	AB_HNS2_1	OK	64.3882	53.7635	-1.19762	-0.260168	-0.657756	0.37885	0.733894	no
XLOC_000518	XLOC_000518	VC0972	NC_002505.1:1037890-1038940	AB_WT2_1	AB_HNS2_1	OK	2168.88	2919.84	1.34624	0.428938	1.25748	0.1314	0.411512	no
XLOC_000519	XLOC_000519	VC0973	NC_002505.1:1039016-1039832	AB_WT2_1	AB_HNS2_1	OK	254.244	209.712	-1.21235	-0.277805	-0.835989	0.3649	0.725497	no
XLOC_000520	XLOC_000520	VC0974	NC_002505.1:1039892-1040312	AB_WT2_1	AB_HNS2_1	OK	109.732	97.7964	-1.12205	-0.16613	-0.675113	0.5464	0.842237	no
XLOC_000521	XLOC_000521	VC0981	NC_002505.1:1045624-1046194	AB_WT2_1	AB_HNS2_1	OK	118.517	119.154	1.00537	0.0077395	0.0272138	0.97725	0.989787	no
XLOC_000522	XLOC_000522	VC0985	NC_002505.1:1048251-1050159	AB_WT2_1	AB_HNS2_1	OK	152.114	226.139	1.48664	0.572055	1.41818	0.0615	0.246381	no
XLOC_000523	XLOC_000523	adk	NC_002505.1:1050493-1051138	AB_WT2_1	AB_HNS2_1	OK	653.162	734.696	1.12483	0.169707	0.522475	0.57195	0.856884	no
XLOC_000524	XLOC_000524	hemH	NC_002505.1:1051252-1052227	AB_WT2_1	AB_HNS2_1	OK	90.3467	90.6292	1.00313	0.004504	0.0136869	0.988	0.994761	no
XLOC_000525	XLOC_000525	VC0989	NC_002505.1:1054132-1054282	AB_WT2_1	AB_HNS2_1	OK	18.8396	18.6861	-1.00821	-0.0118021	-0.169349	0.9181	0.969938	no
XLOC_000526	XLOC_000526	rfaH	NC_002505.1:1054315-1054813	AB_WT2_1	AB_HNS2_1	OK	68.443	74.4591	1.0879	0.121545	0.480756	0.6618	0.898315	no
XLOC_000527	XLOC_000527	VC0995	NC_002505.1:1061323-1062895	AB_WT2_1	AB_HNS2_1	OK	1193.48	628.156	-1.89997	-0.925979	-2.60478	0.0018	0.0146766	yes
XLOC_000529	XLOC_000529	VC0997	NC_002505.1:1063142-1064813	AB_WT2_1	AB_HNS2_1	OK	211.308	250.584	1.18587	0.245946	0.634871	0.4114	0.756065	no
XLOC_000530	XLOC_000530	VC0998	NC_002505.1:1064977-1069843	AB_WT2_1	AB_HNS2_1	OK	246.117	186.913	-1.31675	-0.396977	-0.931668	0.17135	0.478568	no
XLOC_000531	XLOC_000531	truA	NC_002505.1:1069964-1070759	AB_WT2_1	AB_HNS2_1	OK	70.0453	65.7355	-1.06556	-0.0916158	-0.286224	0.74055	0.928914	no
XLOC_000532	XLOC_000532	VC1000	NC_002505.1:1070932-1071859	AB_WT2_1	AB_HNS2_1	OK	489.92	519.327	1.06002	0.0840981	0.233202	0.7728	0.938439	no
XLOC_000533	XLOC_000533	VC1001	NC_002505.1:1071903-1073169	AB_WT2_1	AB_HNS2_1	OK	144.483	141.815	-1.01881	-0.0268849	-0.0691424	0.9279	0.972243	no
XLOC_000534	XLOC_000534	VC1002	NC_002505.1:1073169-1073766	AB_WT2_1	AB_HNS2_1	OK	105.847	122.745	1.15965	0.213677	0.692032	0.4504	0.788504	no
XLOC_000535	XLOC_000535	VC1003	NC_002505.1:1073828-1074320	AB_WT2_1	AB_HNS2_1	OK	247.836	251.631	1.01531	0.0219266	0.0739203	0.93935	0.974576	no
XLOC_000536	XLOC_000536	VC1004	NC_002505.1:1074352-1075867	AB_WT2_1	AB_HNS2_1	OK	169.294	189.72	1.12065	0.164341	0.437419	0.58345	0.86357	no
XLOC_000537	XLOC_000537	VC1008	NC_002505.1:1078368-1079253	AB_WT2_1	AB_HNS2_1	OK	205.413	170.41	-1.2054	-0.269514	-0.765741	0.37335	0.731988	no
XLOC_000538	XLOC_000538	uvrB	NC_002505.1:1087789-1089957	AB_WT2_1	AB_HNS2_1	OK	61.2857	85.4036	1.39353	0.478747	1.14822	0.1276	0.403755	no
XLOC_000539	XLOC_000539	VC1021	NC_002505.1:1090249-1091617	AB_WT2_1	AB_HNS2_1	OK	327.362	250.355	-1.30759	-0.386915	-0.992723	0.2015	0.526012	no
XLOC_000540	XLOC_000540	VC1022	NC_002505.1:1091620-1092841	AB_WT2_1	AB_HNS2_1	OK	409.194	346.863	-1.1797	-0.238421	-0.678493	0.61995	0.877856	no
XLOC_000541	XLOC_000541	moaA	NC_002505.1:1093131-1094136	AB_WT2_1	AB_HNS2_1	OK	63.6127	61.7875	-1.02954	-0.0420001	-0.117309	0.88435	0.963097	no
XLOC_000542	XLOC_000542	VC1025	NC_002505.1:1094195-1094708	AB_WT2_1	AB_HNS2_1	OK	150.678	204.773	1.35901	0.442559	1.4769	0.1423	0.432512	no
XLOC_000543	XLOC_000543	moaC,moaD	NC_002505.1:1094715-1095440	AB_WT2_1	AB_HNS2_1	OK	366.564	415.361	1.13312	0.180303	0.351685	0.66885	0.900438	no
XLOC_000544	XLOC_000544	VC1028	NC_002505.1:1095441-1095894	AB_WT2_1	AB_HNS2_1	OK	150.608	173.035	1.14891	0.20026	0.727777	0.4873	0.80397	no
XLOC_000547	XLOC_000547	VC1034	NC_002505.1:1100392-1101169	AB_WT2_1	AB_HNS2_1	OK	3770.69	3266.23	-1.15445	-0.207203	-0.612879	0.46685	0.794111	no
XLOC_000548	XLOC_000548	VC1037	NC_002505.1:1104497-1105646	AB_WT2_1	AB_HNS2_1	OK	101.652	131.118	1.28987	0.367223	0.933529	0.2198	0.550691	no
XLOC_000549	XLOC_000549	VC1038	NC_002505.1:1105804-1106464	AB_WT2_1	AB_HNS2_1	OK	128.282	122.671	-1.04574	-0.0645293	-0.204009	0.82705	0.94874	no
XLOC_000550	XLOC_000550	VC1039	NC_002505.1:1106561-1108673	AB_WT2_1	AB_HNS2_1	OK	144.648	214.224	1.481	0.566571	1.3441	0.0606	0.243377	no
XLOC_000551	XLOC_000551	VC1041	NC_002505.1:1109435-1109903	AB_WT2_1	AB_HNS2_1	OK	37.1334	44.2156	1.19072	0.251838	0.904561	0.36045	0.720233	no
XLOC_000552	XLOC_000552	fadI,fadJ	NC_002505.1:1114747-1118328	AB_WT2_1	AB_HNS2_1	OK	477.879	493.939	1.03361	0.0476864	0.115525	0.87495	0.959747	no
XLOC_000553	XLOC_000553	VC1048	NC_002505.1:1118453-1119002	AB_WT2_1	AB_HNS2_1	OK	193.089	164.62	-1.17294	-0.230128	-0.767861	0.4239	0.764798	no
XLOC_000554	XLOC_000554	VC1050	NC_002505.1:1120188-1121295	AB_WT2_1	AB_HNS2_1	OK	340.58	151.727	-2.24469	-1.16652	-3.21314	5e-05	0.000592857	yes
XLOC_000555	XLOC_000555	VC1051,VC1052	NC_002505.1:1121464-1121994	AB_WT2_1	AB_HNS2_1	OK	846.024	498.38	-1.69755	-0.763454	-11.0505	0.0089	0.0563783	no
XLOC_000556	XLOC_000556	VC1053	NC_002505.1:1122125-1122671	AB_WT2_1	AB_HNS2_1	OK	204.699	148.908	-1.37467	-0.459088	-1.57236	0.11095	0.369065	no
XLOC_000557	XLOC_000557	VC1054	NC_002505.1:1122689-1124768	AB_WT2_1	AB_HNS2_1	OK	174.193	141.646	-1.22978	-0.298391	-0.744563	0.3203	0.678521	no
XLOC_000558	XLOC_000558	VC1055	NC_002505.1:1124805-1125168	AB_WT2_1	AB_HNS2_1	OK	421.142	453.814	1.07758	0.107794	0.433071	0.71495	0.918627	no
XLOC_000559	XLOC_000559	recR	NC_002505.1:1125182-1125785	AB_WT2_1	AB_HNS2_1	OK	305.091	283.638	-1.07564	-0.105189	-0.307453	0.72595	0.923396	no
XLOC_000560	XLOC_000560	VC1058	NC_002505.1:1126280-1126718	AB_WT2_1	AB_HNS2_1	OK	57.5676	35.9055	-1.60331	-0.681051	-2.66743	0.0144	0.0820608	no
XLOC_000561	XLOC_000561	VC1060	NC_002505.1:1127713-1128775	AB_WT2_1	AB_HNS2_1	OK	140.094	160.052	1.14246	0.192147	0.510305	0.5245	0.830788	no
XLOC_000562	XLOC_000562	VC1062	NC_002505.1:1130010-1130547	AB_WT2_1	AB_HNS2_1	OK	67.4171	70.0209	1.03862	0.0546712	0.208098	0.84625	0.955134	no
XLOC_000563	XLOC_000563	VC1064	NC_002505.1:1131566-1131998	AB_WT2_1	AB_HNS2_1	OK	314.661	322.994	1.02648	0.0377117	0.149208	0.896	0.964641	no
XLOC_000564	XLOC_000564	VC1066	NC_002505.1:1132404-1133148	AB_WT2_1	AB_HNS2_1	OK	269.763	194.091	-1.38988	-0.474956	-1.42582	0.11745	0.382866	no
XLOC_000565	XLOC_000565	VC1067	NC_002505.1:1133234-1135316	AB_WT2_1	AB_HNS2_1	OK	65.4274	60.6872	-1.07811	-0.108503	-0.284721	0.7194	0.919448	no
XLOC_000566	XLOC_000566	VC1068	NC_002505.1:1135857-1136199	AB_WT2_1	AB_HNS2_1	OK	25.9408	31.6876	1.22154	0.288696	1.28568	0.3142	0.673553	no
XLOC_000567	XLOC_000567	VC1069	NC_002505.1:1136295-1137297	AB_WT2_1	AB_HNS2_1	OK	67.0067	67.0567	1.00075	0.00107444	0.00315225	0.9964	0.9983	no
XLOC_000568	XLOC_000568	VC1070	NC_002505.1:1137310-1137808	AB_WT2_1	AB_HNS2_1	OK	104.126	96.3019	-1.08125	-0.112688	-0.387088	0.68855	0.907638	no
XLOC_000569	XLOC_000569	VC1071	NC_002505.1:1137846-1139082	AB_WT2_1	AB_HNS2_1	OK	21.2657	18.8271	-1.12953	-0.175717	-0.516186	0.5259	0.831852	no
XLOC_000570	XLOC_000570	VC1072	NC_002505.1:1139200-1139344	AB_WT2_1	AB_HNS2_1	OK	6.58375	23.5556	3.57784	1.83909	17.7856	0.1934	0.512702	no
XLOC_000571	XLOC_000571	VC1073	NC_002505.1:1139645-1142912	AB_WT2_1	AB_HNS2_1	OK	11.5225	46.4862	4.03438	2.01235	4.82236	5e-05	0.000592857	yes
XLOC_000572	XLOC_000572	VC1075	NC_002505.1:1144115-1144658	AB_WT2_1	AB_HNS2_1	OK	50.7634	53.6761	1.05738	0.0804915	0.293558	0.76975	0.93778	no
XLOC_000573	XLOC_000573	VC1076	NC_002505.1:1144670-1145995	AB_WT2_1	AB_HNS2_1	OK	20.7902	18.8805	-1.10115	-0.139	-0.159388	0.84815	0.955134	no
XLOC_000574	XLOC_000574	VC1080,VC1081	NC_002505.1:1147493-1148998	AB_WT2_1	AB_HNS2_1	OK	1390.16	737.387	-1.88525	-0.914759	-2.69355	0.0062	0.0422514	yes
XLOC_000575	XLOC_000575	VC1082,VC1083	NC_002505.1:1149032-1149979	AB_WT2_1	AB_HNS2_1	OK	1125.9	567.8	-1.98292	-0.987627	-2.96915	0.0013	0.0111918	yes
XLOC_000576	XLOC_000576	VC1084	NC_002505.1:1149989-1151309	AB_WT2_1	AB_HNS2_1	OK	290.772	158.316	-1.83666	-0.877086	-2.24512	0.00425	0.0307081	yes
XLOC_000577	XLOC_000577	VC1085,VC1086	NC_002505.1:1151320-1154235	AB_WT2_1	AB_HNS2_1	OK	410.267	166.762	-2.46019	-1.29877	-3.21857	5e-05	0.000592857	yes
XLOC_000578	XLOC_000578	VC1087	NC_002505.1:1154251-1155595	AB_WT2_1	AB_HNS2_1	OK	418.57	186.633	-2.24274	-1.16526	-2.95067	0.00015	0.00159197	yes
XLOC_000579	XLOC_000579	VC1091	NC_002505.1:1158667-1160299	AB_WT2_1	AB_HNS2_1	OK	5808.8	3237.87	-1.79402	-0.843196	-2.33424	0.0025	0.01936	yes
XLOC_000580	XLOC_000580	oppB	NC_002505.1:1160447-1161368	AB_WT2_1	AB_HNS2_1	OK	896.099	258.384	-3.46809	-1.79414	-5.33287	5e-05	0.000592857	yes
XLOC_000581	XLOC_000581	VC1093	NC_002505.1:1161381-1162284	AB_WT2_1	AB_HNS2_1	OK	868.346	309.039	-2.80983	-1.49048	-4.38135	5e-05	0.000592857	yes
XLOC_000582	XLOC_000582	VC1095,oppD	NC_002505.1:1162308-1164272	AB_WT2_1	AB_HNS2_1	OK	2281.39	945.638	-2.41254	-1.27055	-3.25926	0.0001	0.00111237	yes
XLOC_000583	XLOC_000583	VC1096	NC_002505.1:1164421-1165369	AB_WT2_1	AB_HNS2_1	OK	14.9585	11.4804	-1.30296	-0.381784	-1.14652	0.1655	0.469933	no
XLOC_000584	XLOC_000584	VC1099	NC_002505.1:1169289-1169748	AB_WT2_1	AB_HNS2_1	OK	259.044	246.915	-1.04912	-0.069182	-0.258279	0.80845	0.945615	no
XLOC_000585	XLOC_000585	VC1101	NC_002505.1:1170718-1171684	AB_WT2_1	AB_HNS2_1	OK	152.451	165.183	1.08352	0.115723	0.300497	0.70575	0.915553	no
XLOC_000586	XLOC_000586	VC1102,VC1103	NC_002505.1:1171759-1173534	AB_WT2_1	AB_HNS2_1	OK	189.44	159.182	-1.19008	-0.251065	-0.619352	0.4143	0.758101	no
XLOC_000587	XLOC_000587	VC1104	NC_002505.1:1173700-1175170	AB_WT2_1	AB_HNS2_1	OK	26.6331	25.9462	-1.02647	-0.0377	-0.109851	0.8896	0.964079	no
XLOC_000588	XLOC_000588	VC1106	NC_002505.1:1176330-1176960	AB_WT2_1	AB_HNS2_1	OK	91.364	101.587	1.11189	0.153021	0.496568	0.58025	0.861987	no
XLOC_000589	XLOC_000589	lolA	NC_002505.1:1177055-1177652	AB_WT2_1	AB_HNS2_1	OK	102.183	136.128	1.3322	0.413819	1.40391	0.1451	0.43692	no
XLOC_000590	XLOC_000590	VC1108,VC1109	NC_002505.1:1177676-1179121	AB_WT2_1	AB_HNS2_1	OK	647.803	723.585	1.11698	0.159606	0.0212241	0.80545	0.945615	no
XLOC_000591	XLOC_000591	VC1110	NC_002505.1:1179129-1180437	AB_WT2_1	AB_HNS2_1	OK	295.518	363.903	1.23141	0.300309	0.775233	0.3131	0.672085	no
XLOC_000592	XLOC_000592	VC1112,VC1113,VC1114,bioD	NC_002505.1:1181956-1185639	AB_WT2_1	AB_HNS2_1	OK	126.207	156.833	1.24266	0.31344	0.754137	0.30355	0.66365	no
XLOC_000593	XLOC_000593	VC1117	NC_002505.1:1186156-1187020	AB_WT2_1	AB_HNS2_1	OK	249.52	476.26	1.9087	0.932595	2.67309	0.0019	0.0151859	yes
XLOC_000594	XLOC_000594	VC1118,VC1119	NC_002505.1:1187229-1188380	AB_WT2_1	AB_HNS2_1	OK	73.2937	43.1911	-1.69696	-0.762955	-2.42145	0.00635	0.0431827	yes
XLOC_000595	XLOC_000595	VC1120,VC1121,VC1122	NC_002505.1:1188390-1191711	AB_WT2_1	AB_HNS2_1	OK	219.578	158.428	-1.38598	-0.470906	-1.06116	0.1372	0.42167	no
XLOC_000596	XLOC_000596	VC1123,VC1124,VC1125	NC_002505.1:1191713-1193276	AB_WT2_1	AB_HNS2_1	OK	246.239	186.469	-1.32054	-0.401121	-1.13609	0.1809	0.496669	no
XLOC_000597	XLOC_000597	VC1129	NC_002505.1:1196814-1198119	AB_WT2_1	AB_HNS2_1	OK	37.3916	37.1299	-1.00705	-0.010135	-0.0299965	0.9693	0.98755	no
XLOC_000598	XLOC_000598	VC1131	NC_002505.1:1199267-1200869	AB_WT2_1	AB_HNS2_1	OK	46.7799	32.8158	-1.42553	-0.511499	-1.45708	0.07405	0.280351	no
XLOC_000599	XLOC_000599	hisG	NC_002505.1:1201259-1202174	AB_WT2_1	AB_HNS2_1	OK	68.1422	61.6363	-1.10555	-0.144768	-0.441096	0.6072	0.87317	no
XLOC_000600	XLOC_000600	hisD	NC_002505.1:1202178-1203474	AB_WT2_1	AB_HNS2_1	OK	61.4119	54.0424	-1.13637	-0.184426	-0.512736	0.5156	0.823369	no
XLOC_000601	XLOC_000601	VC1134	NC_002505.1:1203477-1204518	AB_WT2_1	AB_HNS2_1	OK	105.608	87.8127	-1.20265	-0.266221	-0.746919	0.3627	0.722552	no
XLOC_000602	XLOC_000602	VC1135,hisH	NC_002505.1:1204569-1206254	AB_WT2_1	AB_HNS2_1	OK	202.92	165.051	-1.22944	-0.297994	-0.656684	0.3734	0.731988	no
XLOC_000603	XLOC_000603	VC1137,VC1138,VC1139	NC_002505.1:1206296-1208418	AB_WT2_1	AB_HNS2_1	OK	246.911	210.83	-1.17114	-0.227914	-0.576595	0.46115	0.789479	no
XLOC_000604	XLOC_000604	VC1141	NC_002505.1:1209651-1211877	AB_WT2_1	AB_HNS2_1	OK	1316.61	1001.43	-1.31473	-0.39476	-1.0127	0.16445	0.468753	no
XLOC_000605	XLOC_000605	clpS	NC_002505.1:1212669-1212990	AB_WT2_1	AB_HNS2_1	OK	598.664	408.19	-1.46663	-0.552508	-2.70751	0.0547	0.226424	no
XLOC_000606	XLOC_000606	clpA	NC_002505.1:1213028-1215299	AB_WT2_1	AB_HNS2_1	OK	675.643	496.245	-1.36151	-0.44521	-1.1312	0.12555	0.398828	no
XLOC_000607	XLOC_000607	VC1147	NC_002505.1:1217796-1219065	AB_WT2_1	AB_HNS2_1	OK	293.61	295.399	1.00609	0.00876101	0.0222439	0.9764	0.989787	no
XLOC_000608	XLOC_000608	VC1153	NC_002505.1:1224974-1225583	AB_WT2_1	AB_HNS2_1	OK	725.153	477.695	-1.51803	-0.602196	-1.81923	0.0513	0.216714	no
XLOC_000609	XLOC_000609	VC1158	NC_002505.1:1229088-1230354	AB_WT2_1	AB_HNS2_1	OK	504.218	365.658	-1.37893	-0.463552	-1.17881	0.1189	0.385041	no
XLOC_000610	XLOC_000610	VC1159	NC_002505.1:1230430-1231570	AB_WT2_1	AB_HNS2_1	OK	163.876	120.786	-1.35675	-0.440159	-1.16283	0.14375	0.434877	no
XLOC_000611	XLOC_000611	aspS	NC_002505.1:1238123-1239899	AB_WT2_1	AB_HNS2_1	OK	179.353	195.988	1.09275	0.127968	0.317279	0.6653	0.899729	no
XLOC_000612	XLOC_000612	VC1167	NC_002505.1:1239995-1240574	AB_WT2_1	AB_HNS2_1	OK	53.0547	36.4714	-1.45469	-0.540714	-1.9073	0.0528	0.221104	no
XLOC_000613	XLOC_000613	VC1177	NC_002505.1:1249233-1250106	AB_WT2_1	AB_HNS2_1	OK	147.213	89.0371	-1.65339	-0.725425	-2.0674	0.01365	0.0787612	no
XLOC_000614	XLOC_000614	VC1178	NC_002505.1:1250108-1250729	AB_WT2_1	AB_HNS2_1	OK	259.517	210.609	-1.23222	-0.301261	-0.926684	0.3085	0.668294	no
XLOC_000615	XLOC_000615	VC1179	NC_002505.1:1250861-1251827	AB_WT2_1	AB_HNS2_1	OK	286.753	216.905	-1.32202	-0.402741	-1.09302	0.1869	0.505849	no
XLOC_000616	XLOC_000616	VC1183,VC1184	NC_002505.1:1257046-1258931	AB_WT2_1	AB_HNS2_1	OK	1334.42	800.09	-1.66784	-0.737981	-1.87793	0.0152	0.0848317	no
XLOC_000617	XLOC_000617	VC1185	NC_002505.1:1259188-1260520	AB_WT2_1	AB_HNS2_1	OK	41.417	18.0735	-2.29159	-1.19635	-3.46621	5e-05	0.000592857	yes
XLOC_000618	XLOC_000618	VC1189	NC_002505.1:1263811-1264234	AB_WT2_1	AB_HNS2_1	OK	1473.78	779.434	-1.89083	-0.91902	-3.2844	0.00505	0.0356141	yes
XLOC_000620	XLOC_000620	VC1198	NC_002505.1:1270298-1273364	AB_WT2_1	AB_HNS2_1	OK	82.8391	83.145	1.00369	0.00531726	0.0126316	0.98645	0.994178	no
XLOC_000621	XLOC_000621	VC1199	NC_002505.1:1273413-1273881	AB_WT2_1	AB_HNS2_1	OK	71.8478	75.724	1.05395	0.0758066	0.297632	0.78285	0.940146	no
XLOC_000622	XLOC_000622	VC1200	NC_002505.1:1274130-1275342	AB_WT2_1	AB_HNS2_1	OK	91.6075	80.802	-1.13373	-0.181074	-0.516113	0.54025	0.839631	no
XLOC_000623	XLOC_000623	VC1210	NC_002505.1:1284861-1285656	AB_WT2_1	AB_HNS2_1	OK	59.6808	57.7772	-1.03295	-0.0467682	-0.143644	0.8631	0.958279	no
XLOC_000624	XLOC_000624	VC1211	NC_002505.1:1285749-1290199	AB_WT2_1	AB_HNS2_1	OK	25.9046	23.5547	-1.09976	-0.137192	-0.260708	0.7474	0.930342	no
XLOC_000625	XLOC_000625	sirA,uvrC	NC_002505.1:1290574-1293051	AB_WT2_1	AB_HNS2_1	OK	730.791	603.331	-1.21126	-0.276508	-0.766529	0.3874	0.740705	no
XLOC_000626	XLOC_000626	VC1215	NC_002505.1:1293098-1293656	AB_WT2_1	AB_HNS2_1	OK	168.855	144.364	-1.16965	-0.22607	-0.778836	0.42605	0.767032	no
XLOC_000627	XLOC_000627	tRNA-Cys-1	NC_002505.1:1293913-1293987	AB_WT2_1	AB_HNS2_1	OK	6001.59	3530.67	-1.69984	-0.765402	-1101.12	0.18955	0.509727	no
XLOC_000631	XLOC_000631	VC1216	NC_002505.1:1294548-1296149	AB_WT2_1	AB_HNS2_1	OK	160.933	154.994	-1.03832	-0.0542429	-0.13433	0.8714	0.959103	no
XLOC_000632	XLOC_000632	VC1218	NC_002505.1:1296291-1296408	AB_WT2_1	AB_HNS2_1	OK	45.88	37.104	-1.23652	-0.30629	-11.3245	0.7883	0.942989	no
XLOC_000633	XLOC_000633	pheS	NC_002505.1:1296439-1297423	AB_WT2_1	AB_HNS2_1	OK	52.1816	62.7554	1.20263	0.266198	0.771361	0.3422	0.698865	no
XLOC_000634	XLOC_000634	pheT	NC_002505.1:1297449-1299837	AB_WT2_1	AB_HNS2_1	OK	194.944	203.392	1.04334	0.0612002	0.142842	0.846	0.955134	no
XLOC_000635	XLOC_000635	VC1221	NC_002505.1:1300119-1300254	AB_WT2_1	AB_HNS2_1	OK	3679.11	1549.51	-2.37437	-1.24755	-72.6738	5e-05	0.000592857	yes
XLOC_000636	XLOC_000636	ihfA	NC_002505.1:1300275-1301480	AB_WT2_1	AB_HNS2_1	OK	4100.82	1979.08	-2.07208	-1.05108	-3.55461	0.0147	0.0828988	no
XLOC_000637	XLOC_000637	VC1225	NC_002505.1:1301551-1301797	AB_WT2_1	AB_HNS2_1	OK	354.753	477.491	1.34598	0.428661	3.29844	0.124	0.395067	no
XLOC_000638	XLOC_000638	VC1226	NC_002505.1:1301948-1303879	AB_WT2_1	AB_HNS2_1	OK	81.6586	98.2459	1.20313	0.266792	0.333331	0.71055	0.917171	no
XLOC_000639	XLOC_000639	VC1230	NC_002505.1:1304978-1305948	AB_WT2_1	AB_HNS2_1	OK	45.8	35.7521	-1.28104	-0.357321	-1.7122	0.50075	0.812495	no
XLOC_000640	XLOC_000640	VC1236	NC_002505.1:1310477-1310924	AB_WT2_1	AB_HNS2_1	OK	78.2871	65.4502	-1.19613	-0.258378	-0.974969	0.3441	0.700841	no
XLOC_000641	XLOC_000641	cobS,cobT	NC_002505.1:1311450-1313345	AB_WT2_1	AB_HNS2_1	OK	96.0542	108.292	1.12741	0.173001	0.424595	0.57205	0.856884	no
XLOC_000642	XLOC_000642	cobU	NC_002505.1:1313353-1313893	AB_WT2_1	AB_HNS2_1	OK	72.5764	69.5983	-1.04279	-0.0604492	-0.202877	0.8362	0.953609	no
XLOC_000643	XLOC_000643	VC1240	NC_002505.1:1313899-1314502	AB_WT2_1	AB_HNS2_1	OK	65.2357	42.9917	-1.5174	-0.601602	-1.99556	0.0319	0.152077	no
XLOC_000644	XLOC_000644	VC1241	NC_002505.1:1314659-1314767	AB_WT2_1	AB_HNS2_1	OK	815.816	722.153	-1.1297	-0.175939	-33.4608	0.66095	0.898315	no
XLOC_000645	XLOC_000645	VC1242	NC_002505.1:1314817-1317664	AB_WT2_1	AB_HNS2_1	OK	385.394	480.86	1.24771	0.319283	0.793231	0.3418	0.698865	no
XLOC_000646	XLOC_000646	VC1244,VC1245	NC_002505.1:1314817-1317664	AB_WT2_1	AB_HNS2_1	OK	98.7972	89.5081	-1.10378	-0.142451	-0.118406	0.8705	0.958875	no
XLOC_000647	XLOC_000647	VC1252	NC_002505.1:1322927-1324175	AB_WT2_1	AB_HNS2_1	OK	148.969	184.04	1.23542	0.305006	0.788249	0.3153	0.674856	no
XLOC_000648	XLOC_000648	VC1258	NC_002505.1:1330206-1332891	AB_WT2_1	AB_HNS2_1	OK	896.832	882.436	-1.01631	-0.023346	-0.0601685	0.93495	0.972243	no
XLOC_000649	XLOC_000649	VC1259	NC_002505.1:1333103-1334102	AB_WT2_1	AB_HNS2_1	OK	21.4588	23.1903	1.08069	0.11195	0.334605	0.6833	0.905711	no
XLOC_000650	XLOC_000650	VC1261	NC_002505.1:1335278-1336493	AB_WT2_1	AB_HNS2_1	OK	7.64129	7.92461	1.03708	0.0525245	0.153587	0.85095	0.955619	no
XLOC_000651	XLOC_000651	VC1262	NC_002505.1:1336675-1336852	AB_WT2_1	AB_HNS2_1	OK	196.975	175.907	-1.11977	-0.163202	-2.61376	0.57045	0.855675	no
XLOC_000652	XLOC_000652	ribA	NC_002505.1:1337022-1337673	AB_WT2_1	AB_HNS2_1	OK	131.878	115.319	-1.14359	-0.193568	-0.607505	0.49455	0.808514	no
XLOC_000653	XLOC_000653	VC1264	NC_002505.1:1337808-1339116	AB_WT2_1	AB_HNS2_1	OK	82.1784	68.2929	-1.20332	-0.267024	-0.688968	0.35705	0.71708	no
XLOC_000654	XLOC_000654	VC1265	NC_002505.1:1339322-1340708	AB_WT2_1	AB_HNS2_1	OK	60.0624	39.0616	-1.53763	-0.620712	-1.64556	0.03185	0.152063	no
XLOC_000655	XLOC_000655	VC1266,VC1267	NC_002505.1:1340717-1342788	AB_WT2_1	AB_HNS2_1	OK	176.889	131.154	-1.34871	-0.431588	-1.05462	0.15615	0.454548	no
XLOC_000656	XLOC_000656	VC1268	NC_002505.1:1343034-1344609	AB_WT2_1	AB_HNS2_1	OK	65.2367	70.4517	1.07994	0.110949	0.294186	0.70695	0.915553	no
XLOC_000657	XLOC_000657	VC1269	NC_002505.1:1344754-1345303	AB_WT2_1	AB_HNS2_1	OK	517.038	655.362	1.26753	0.342022	1.13719	0.26	0.608598	no
XLOC_000658	XLOC_000658	VC1270	NC_002505.1:1345366-1346733	AB_WT2_1	AB_HNS2_1	OK	271.982	315.779	1.16103	0.215402	0.597061	0.50005	0.812174	no
XLOC_000659	XLOC_000659	VC1272	NC_002505.1:1346836-1347262	AB_WT2_1	AB_HNS2_1	OK	72.8033	63.9648	-1.13818	-0.186725	-0.726499	0.5107	0.820088	no
XLOC_000660	XLOC_000660	VC1273	NC_002505.1:1347536-1348742	AB_WT2_1	AB_HNS2_1	OK	9.1334	7.60526	-1.20093	-0.264155	-0.732205	0.34185	0.698865	no
XLOC_000661	XLOC_000661	VC1274	NC_002505.1:1348843-1349377	AB_WT2_1	AB_HNS2_1	OK	20.3803	18.7061	-1.0895	-0.123666	-0.464589	0.65435	0.896847	no
XLOC_000662	XLOC_000662	VC1275	NC_002505.1:1349386-1350670	AB_WT2_1	AB_HNS2_1	OK	19.9879	19.1203	-1.04538	-0.0640283	-0.184868	0.80955	0.945615	no
XLOC_000663	XLOC_000663	VC1276,VC1277	NC_002505.1:1350776-1352763	AB_WT2_1	AB_HNS2_1	OK	140.032	122.328	-1.14473	-0.195001	-0.419941	0.5524	0.8464	no
XLOC_000664	XLOC_000664	VC1279	NC_002505.1:1353600-1355223	AB_WT2_1	AB_HNS2_1	OK	395.75	340.344	-1.16279	-0.217596	-0.567506	0.45795	0.788868	no
XLOC_000665	XLOC_000665	VC1281	NC_002505.1:1356925-1357231	AB_WT2_1	AB_HNS2_1	OK	149.892	354.025	2.36187	1.23993	6.88245	5e-05	0.000592857	yes
XLOC_000666	XLOC_000666	VC1282	NC_002505.1:1357309-1358650	AB_WT2_1	AB_HNS2_1	OK	46.9087	71.669	1.52784	0.611492	1.85475	0.0342	0.159979	no
XLOC_000667	XLOC_000667	VC1283,VC1284	NC_002505.1:1358696-1360336	AB_WT2_1	AB_HNS2_1	OK	81.1121	102.692	1.26605	0.34034	0.899943	0.3152	0.674856	no
XLOC_000668	XLOC_000668	VC1285	NC_002505.1:1360358-1361117	AB_WT2_1	AB_HNS2_1	OK	106.043	114.086	1.07585	0.105484	0.334893	0.70675	0.915553	no
XLOC_000669	XLOC_000669	VC1286	NC_002505.1:1361217-1362240	AB_WT2_1	AB_HNS2_1	OK	119.903	109.708	-1.09293	-0.128194	-0.355684	0.6552	0.896847	no
XLOC_000670	XLOC_000670	VC1289	NC_002505.1:1366599-1368495	AB_WT2_1	AB_HNS2_1	OK	115.984	101.449	-1.14327	-0.193177	-0.474225	0.52315	0.83065	no
XLOC_000671	XLOC_000671	VC1292	NC_002505.1:1371468-1372725	AB_WT2_1	AB_HNS2_1	OK	206.798	265.687	1.28477	0.361505	3.8847	0.41695	0.75952	no
XLOC_000672	XLOC_000672	VC1296	NC_002505.1:1375080-1375929	AB_WT2_1	AB_HNS2_1	OK	38.2142	34.1469	-1.11911	-0.162354	-0.510761	0.552	0.8464	no
XLOC_000673	XLOC_000673	VC1299	NC_002505.1:1379570-1379939	AB_WT2_1	AB_HNS2_1	OK	71.1732	57.538	-1.23698	-0.30682	-1.29264	0.2727	0.626164	no
XLOC_000674	XLOC_000674	VC1304	NC_002505.1:1385396-1386914	AB_WT2_1	AB_HNS2_1	OK	1421.83	958.189	-1.48387	-0.569368	-1.53324	0.0511	0.216223	no
XLOC_000675	XLOC_000675	VC1305	NC_002505.1:1387062-1387248	AB_WT2_1	AB_HNS2_1	OK	439.801	351.851	-1.24996	-0.321889	-4.93725	0.24255	0.582876	no
XLOC_000676	XLOC_000676	VC1306	NC_002505.1:1387472-1389861	AB_WT2_1	AB_HNS2_1	OK	278.381	350.823	1.26023	0.33368	0.77996	0.29255	0.650621	no
XLOC_000677	XLOC_000677	VC1308,VC1309	NC_002505.1:1389974-1392091	AB_WT2_1	AB_HNS2_1	OK	291.143	259.594	-1.12153	-0.165472	-0.329148	0.65155	0.896847	no
XLOC_000678	XLOC_000678	VC1310	NC_002505.1:1392185-1392659	AB_WT2_1	AB_HNS2_1	OK	347.259	231.527	-1.49986	-0.584836	-1.99149	0.05135	0.216714	no
XLOC_000679	XLOC_000679	VC1314	NC_002505.1:1397025-1398489	AB_WT2_1	AB_HNS2_1	OK	118.758	214.814	1.80884	0.855059	2.3375	0.0056	0.0388163	yes
XLOC_000680	XLOC_000680	VC1315,VC1316	NC_002505.1:1398498-1400293	AB_WT2_1	AB_HNS2_1	OK	412.05	501.457	1.21698	0.283306	0.524458	0.4671	0.794119	no
XLOC_000681	XLOC_000681	VC1321	NC_002505.1:1404752-1407824	AB_WT2_1	AB_HNS2_1	OK	98.8705	91.218	-1.08389	-0.116221	-0.286496	0.6985	0.913427	no
XLOC_000683	XLOC_000683	VC1327	NC_002505.1:1410121-1411768	AB_WT2_1	AB_HNS2_1	OK	3969.54	1888.67	-2.10176	-1.0716	-2.58052	0.00035	0.00335192	yes
XLOC_000684	XLOC_000684	mglC	NC_002505.1:1411772-1412786	AB_WT2_1	AB_HNS2_1	OK	2523.33	1348.64	-1.87102	-0.903826	-2.64751	0.002	0.0158289	yes
XLOC_000685	XLOC_000685	VC1329	NC_002505.1:1413195-1413834	AB_WT2_1	AB_HNS2_1	OK	112.363	223.635	1.99029	0.992982	3.08409	0.00095	0.00849489	yes
XLOC_000686	XLOC_000686	VC1330	NC_002505.1:1414154-1414982	AB_WT2_1	AB_HNS2_1	OK	19.8668	64.4443	3.24382	1.69769	5.88788	5e-05	0.000592857	yes
XLOC_000687	XLOC_000687	VC1335,prpB	NC_002505.1:1419021-1420636	AB_WT2_1	AB_HNS2_1	OK	180.739	83.0028	-2.1775	-1.12268	-2.87222	0.0002	0.00205524	yes
XLOC_000688	XLOC_000688	VC1337	NC_002505.1:1420811-1421945	AB_WT2_1	AB_HNS2_1	OK	102.704	26.2669	-3.91002	-1.96718	-5.36199	5e-05	0.000592857	yes
XLOC_000689	XLOC_000689	VC1338	NC_002505.1:1422040-1424647	AB_WT2_1	AB_HNS2_1	OK	93.2175	37.1899	-2.50653	-1.32569	-3.11905	5e-05	0.000592857	yes
XLOC_000690	XLOC_000690	VC1339,VC1340	NC_002505.1:1424655-1427740	AB_WT2_1	AB_HNS2_1	OK	292.362	114.793	-2.54686	-1.34872	-3.15893	5e-05	0.000592857	yes
XLOC_000691	XLOC_000691	VC1341	NC_002505.1:1427913-1428390	AB_WT2_1	AB_HNS2_1	OK	210.677	177.513	-1.18683	-0.247111	-0.90407	0.3905	0.743294	no
XLOC_000692	XLOC_000692	VC1342	NC_002505.1:1428470-1429868	AB_WT2_1	AB_HNS2_1	OK	79.9632	90.8071	1.13561	0.18347	0.505922	0.5341	0.836421	no
XLOC_000693	XLOC_000693	VC1344,VC1345	NC_002505.1:1431463-1433702	AB_WT2_1	AB_HNS2_1	OK	216.226	249.581	1.15426	0.206969	0.476225	0.51075	0.820088	no
XLOC_000694	XLOC_000694	VC1346,VC1347	NC_002505.1:1433708-1440610	AB_WT2_1	AB_HNS2_1	OK	364.296	371.666	1.02023	0.0288958	0.0471362	0.95795	0.983882	no
XLOC_000695	XLOC_000695	VC1349	NC_002505.1:1433708-1440610	AB_WT2_1	AB_HNS2_1	OK	90.3742	76.276	-1.18483	-0.244681	-0.369422	0.58615	0.865587	no
XLOC_000696	XLOC_000696	VC1352	NC_002505.1:1441609-1441702	AB_WT2_1	AB_HNS2_1	OK	3555.46	4003.13	1.12591	0.171091	96.7602	0.6447	0.891835	no
XLOC_000697	XLOC_000697	VC1353	NC_002505.1:1441839-1444770	AB_WT2_1	AB_HNS2_1	OK	125.849	102.733	-1.22501	-0.292801	-0.71824	0.3284	0.685826	no
XLOC_000698	XLOC_000698	VC1355	NC_002505.1:1446241-1446526	AB_WT2_1	AB_HNS2_1	OK	80.5687	77.3957	-1.041	-0.0579651	-0.315429	0.8287	0.949558	no
XLOC_000699	XLOC_000699	VC1363	NC_002505.1:1452642-1453581	AB_WT2_1	AB_HNS2_1	OK	76.9104	94.9176	1.23413	0.303497	0.85677	0.29555	0.654038	no
XLOC_000700	XLOC_000700	VC1365	NC_002505.1:1454743-1455481	AB_WT2_1	AB_HNS2_1	OK	49.4179	61.5443	1.24538	0.316592	1.03533	0.2527	0.599094	no
XLOC_000701	XLOC_000701	VC1366	NC_002505.1:1455493-1458164	AB_WT2_1	AB_HNS2_1	OK	51.7164	84.6445	1.63671	0.710795	0.755469	0.40535	0.749782	no
XLOC_000702	XLOC_000702	VC1368	NC_002505.1:1458334-1458583	AB_WT2_1	AB_HNS2_1	OK	348.144	300.431	-1.15882	-0.212647	-1.43267	0.4321	0.770995	no
XLOC_000703	XLOC_000703	VC1369,VC1370	NC_002505.1:1458739-1461084	AB_WT2_1	AB_HNS2_1	OK	133.775	58.6086	-2.28251	-1.19062	-3.1456	5e-05	0.000592857	yes
XLOC_000704	XLOC_000704	VC1372	NC_002505.1:1462188-1463367	AB_WT2_1	AB_HNS2_1	OK	78.1774	95.3117	1.21917	0.285903	0.896453	0.3239	0.680821	no
XLOC_000705	XLOC_000705	VC1376	NC_002505.1:1469401-1470967	AB_WT2_1	AB_HNS2_1	OK	66.1535	50.5542	-1.30857	-0.387985	-1.05619	0.17815	0.492461	no
XLOC_000706	XLOC_000706	VC1377	NC_002505.1:1471031-1471562	AB_WT2_1	AB_HNS2_1	OK	88.429	79.9556	-1.10598	-0.14532	-0.524898	0.60115	0.870659	no
XLOC_000707	XLOC_000707	VC1378	NC_002505.1:1471563-1471746	AB_WT2_1	AB_HNS2_1	OK	86.6445	59.4978	-1.45626	-0.542272	-6.77979	0.0879	0.314748	no
XLOC_000708	XLOC_000708	VC1382	NC_002505.1:1472997-1476949	AB_WT2_1	AB_HNS2_1	OK	80.4775	84.765	1.05328	0.074883	0.173074	0.8055	0.945615	no
XLOC_000709	XLOC_000709	VC1384	NC_002505.1:1476979-1477462	AB_WT2_1	AB_HNS2_1	OK	1672.45	1556.74	-1.07433	-0.103432	-0.355771	0.72605	0.923396	no
XLOC_000710	XLOC_000710	VC1386	NC_002505.1:1477678-1479031	AB_WT2_1	AB_HNS2_1	OK	17.2013	13.6013	-1.26468	-0.338775	-0.945765	0.21125	0.540139	no
XLOC_000711	XLOC_000711	VC1387,lplA	NC_002505.1:1479064-1480172	AB_WT2_1	AB_HNS2_1	OK	28.1349	113.992	4.05162	2.0185	6.22238	5e-05	0.000592857	yes
XLOC_000712	XLOC_000712	VC1389	NC_002505.1:1480407-1481515	AB_WT2_1	AB_HNS2_1	OK	9.92003	10.5302	1.06151	0.0861171	0.204775	0.95835	0.983882	no
XLOC_000713	XLOC_000713	VC1391	NC_002505.1:1481601-1483008	AB_WT2_1	AB_HNS2_1	OK	65.4381	60.5066	-1.0815	-0.113038	-0.314926	0.68865	0.907638	no
XLOC_000714	XLOC_000714	VC1392	NC_002505.1:1483163-1484678	AB_WT2_1	AB_HNS2_1	OK	40.7389	33.4713	-1.21713	-0.283482	-0.756344	0.3172	0.675955	no
XLOC_000715	XLOC_000715	VC1393	NC_002505.1:1484823-1485138	AB_WT2_1	AB_HNS2_1	OK	153.831	119.748	-1.28462	-0.361341	-1.91509	0.1914	0.51119	no
XLOC_000716	XLOC_000716	VC1405	NC_002505.1:1496301-1498089	AB_WT2_1	AB_HNS2_1	OK	41.9253	40.5663	-1.0335	-0.0475386	-0.126724	0.8704	0.958875	no
XLOC_000717	XLOC_000717	VC1406	NC_002505.1:1498167-1499484	AB_WT2_1	AB_HNS2_1	OK	210.909	156.559	-1.34715	-0.429913	-1.1023	0.15705	0.454859	no
XLOC_000718	XLOC_000718	VC1407	NC_002505.1:1499665-1500859	AB_WT2_1	AB_HNS2_1	OK	110.232	87.5823	-1.25861	-0.331833	-0.877261	0.26415	0.613381	no
XLOC_000719	XLOC_000719	VC1409,VC1410	NC_002505.1:1501626-1504282	AB_WT2_1	AB_HNS2_1	OK	105.321	27.9043	-3.77436	-1.91623	-4.5788	5e-05	0.000592857	yes
XLOC_000720	XLOC_000720	VC1411,VC1412	NC_002505.1:1504291-1505897	AB_WT2_1	AB_HNS2_1	OK	214.553	84.83	-2.52921	-1.33869	-0.346945	0.47225	0.799018	no
XLOC_000721	XLOC_000721	VC1415	NC_002505.1:1509631-1510150	AB_WT2_1	AB_HNS2_1	OK	38.7303	158.879	4.10219	2.03639	7.43736	5e-05	0.000592857	yes
XLOC_000722	XLOC_000722	VC1416,VC1417	NC_002505.1:1510277-1514608	AB_WT2_1	AB_HNS2_1	OK	34.4108	64.1046	1.86292	0.897566	1.81034	0.0126	0.0737544	no
XLOC_000723	XLOC_000723	VC1418,VC1419	NC_002505.1:1514610-1517276	AB_WT2_1	AB_HNS2_1	OK	57.5002	341.845	5.94511	2.57171	5.71921	5e-05	0.000592857	yes
XLOC_000724	XLOC_000724	VC1420	NC_002505.1:1517420-1518158	AB_WT2_1	AB_HNS2_1	OK	10.5704	104.021	9.84078	3.29877	11.4406	5e-05	0.000592857	yes
XLOC_000725	XLOC_000725	VC1421	NC_002505.1:1518245-1518884	AB_WT2_1	AB_HNS2_1	OK	52.5322	142.694	2.71631	1.44165	5.14111	5e-05	0.000592857	yes
XLOC_000726	XLOC_000726	VC1423	NC_002505.1:1521010-1521745	AB_WT2_1	AB_HNS2_1	OK	136.724	162.716	1.19011	0.25109	0.751279	0.3872	0.740705	no
XLOC_000727	XLOC_000727	VC1429,VC1430	NC_002505.1:1527204-1528843	AB_WT2_1	AB_HNS2_1	OK	168.365	177.134	1.05208	0.0732474	0.188605	0.80745	0.945615	no
XLOC_000728	XLOC_000728	VC1431	NC_002505.1:1528844-1529504	AB_WT2_1	AB_HNS2_1	OK	130.862	117.952	-1.10945	-0.149849	-0.49639	0.59485	0.870343	no
XLOC_000729	XLOC_000729	VC1443	NC_002505.1:1539788-1540169	AB_WT2_1	AB_HNS2_1	OK	137.462	149.966	1.09096	0.125603	0.525552	0.65025	0.896448	no
XLOC_000730	XLOC_000730	VC1444,VC1445	NC_002505.1:1540237-1543170	AB_WT2_1	AB_HNS2_1	OK	233.689	352.151	1.50692	0.591605	1.50166	0.0493	0.21109	no
XLOC_000731	XLOC_000731	VC1449	NC_002505.1:1549276-1549636	AB_WT2_1	AB_HNS2_1	OK	33.715	1263.32	37.4706	5.22769	21.6419	5e-05	0.000592857	yes
XLOC_000732	XLOC_000732	VC1450,VC1451	NC_002505.1:1549661-1563784	AB_WT2_1	AB_HNS2_1	OK	36.2789	972.585	26.8086	4.74462	4.9422	5e-05	0.000592857	yes
XLOC_000737	XLOC_000737	VC1477,VC1478	NC_002505.1:1583159-1584382	AB_WT2_1	AB_HNS2_1	OK	7.67602	8.25132	1.07495	0.104266	0.390597	0.76185	0.933392	no
XLOC_000738	XLOC_000738	VC1482	NC_002505.1:1586097-1588360	AB_WT2_1	AB_HNS2_1	OK	83.0862	101.035	1.21603	0.28218	0.480525	0.51045	0.820088	no
XLOC_000739	XLOC_000739	VC1483	NC_002505.1:1588424-1588943	AB_WT2_1	AB_HNS2_1	OK	408.347	430.081	1.05322	0.0748148	0.237771	0.8062	0.945615	no
XLOC_000740	XLOC_000740	VC1499	NC_002505.1:1609252-1611608	AB_WT2_1	AB_HNS2_1	OK	36.8002	30.8286	-1.1937	-0.255447	-0.522946	0.47175	0.799007	no
XLOC_000741	XLOC_000741	VC1500	NC_002505.1:1611641-1612901	AB_WT2_1	AB_HNS2_1	OK	39.7902	27.1395	-1.46614	-0.552021	-1.73991	0.04845	0.207725	no
XLOC_000742	XLOC_000742	VC1501	NC_002505.1:1612910-1615550	AB_WT2_1	AB_HNS2_1	OK	37.4453	35.1271	-1.06599	-0.0921989	-0.223115	0.75065	0.931087	no
XLOC_000743	XLOC_000743	yebU	NC_002505.1:1615580-1617092	AB_WT2_1	AB_HNS2_1	OK	36.6924	52.8618	1.44067	0.526744	1.42473	0.0636	0.251569	no
XLOC_000744	XLOC_000744	VC1504,VC1505	NC_002505.1:1618208-1620026	AB_WT2_1	AB_HNS2_1	OK	106.748	136.578	1.27944	0.355516	0.931116	0.31585	0.674856	no
XLOC_000745	XLOC_000745	VC1507	NC_002505.1:1620175-1621363	AB_WT2_1	AB_HNS2_1	OK	152.478	212.46	1.39338	0.47859	1.26731	0.11405	0.374802	no
XLOC_000746	XLOC_000746	VC1508	NC_002505.1:1621374-1621857	AB_WT2_1	AB_HNS2_1	OK	187.254	270.062	1.44222	0.528291	1.81587	0.0642	0.253125	no
XLOC_000747	XLOC_000747	VC1519	NC_002505.1:1631767-1632781	AB_WT2_1	AB_HNS2_1	OK	52.1336	64.0154	1.22791	0.296206	0.865459	0.29435	0.65261	no
XLOC_000748	XLOC_000748	VC1523	NC_002505.1:1638460-1639288	AB_WT2_1	AB_HNS2_1	OK	190.443	228.347	1.19903	0.261874	0.71782	0.3836	0.736922	no
XLOC_000749	XLOC_000749	VC1524	NC_002505.1:1639294-1639993	AB_WT2_1	AB_HNS2_1	OK	147.474	128.691	-1.14595	-0.196545	-0.66938	0.4906	0.805719	no
XLOC_000750	XLOC_000750	VC1525,VC1527,mobA	NC_002505.1:1640001-1643106	AB_WT2_1	AB_HNS2_1	OK	322.869	260.033	-1.24165	-0.312255	-0.791323	0.35075	0.707841	no
XLOC_000751	XLOC_000751	VC1531	NC_002505.1:1644189-1644465	AB_WT2_1	AB_HNS2_1	OK	189.935	231.499	1.21883	0.285502	1.73784	0.29615	0.654807	no
XLOC_000752	XLOC_000752	VC1534	NC_002505.1:1645742-1647371	AB_WT2_1	AB_HNS2_1	OK	34.8833	43.2085	1.23866	0.308778	0.64969	0.3707	0.730344	no
XLOC_000753	XLOC_000753	VC1537	NC_002505.1:1649483-1649984	AB_WT2_1	AB_HNS2_1	OK	148.125	125.748	-1.17795	-0.236274	-0.880645	0.393	0.743602	no
XLOC_000754	XLOC_000754	VC1539	NC_002505.1:1650857-1651724	AB_WT2_1	AB_HNS2_1	OK	715.163	533.88	-1.33956	-0.421758	-1.20026	0.16215	0.465319	no
XLOC_000755	XLOC_000755	VC1540	NC_002505.1:1652339-1653713	AB_WT2_1	AB_HNS2_1	OK	43.52	55.6194	1.27802	0.35391	1.02596	0.2218	0.553987	no
XLOC_000756	XLOC_000756	VC1541	NC_002505.1:1653916-1654900	AB_WT2_1	AB_HNS2_1	OK	16.5257	18.4573	1.11688	0.159488	0.492991	0.56575	0.850991	no
XLOC_000757	XLOC_000757	VC1549	NC_002505.1:1661256-1662561	AB_WT2_1	AB_HNS2_1	OK	5.98712	5.07933	-1.17872	-0.237225	-0.660132	0.4041	0.749182	no
XLOC_000758	XLOC_000758	VC1550	NC_002505.1:1662636-1663518	AB_WT2_1	AB_HNS2_1	OK	4.63061	4.61424	-1.00355	-0.00510974	-0.0149911	0.9897	0.995284	no
XLOC_000759	XLOC_000759	VC1551,ugpC	NC_002505.1:1663527-1665541	AB_WT2_1	AB_HNS2_1	OK	11.0638	10.718	-1.03226	-0.0458127	-0.129137	0.86685	0.958875	no
XLOC_000760	XLOC_000760	VC1553	NC_002505.1:1665565-1666327	AB_WT2_1	AB_HNS2_1	OK	7.04641	5.89323	-1.19568	-0.257831	-0.73409	0.38725	0.740705	no
XLOC_000761	XLOC_000761	VC1554	NC_002505.1:1666354-1667068	AB_WT2_1	AB_HNS2_1	OK	66.04	60.2649	-1.09583	-0.132022	-0.412801	0.63575	0.887036	no
XLOC_000762	XLOC_000762	VC1559	NC_002505.1:1670918-1671020	AB_WT2_1	AB_HNS2_1	OK	4023.31	1425.47	-2.82244	-1.49695	-431.357	5e-05	0.000592857	yes
XLOC_000763	XLOC_000763	VC1560	NC_002505.1:1671040-1673215	AB_WT2_1	AB_HNS2_1	OK	1479.07	646.828	-2.28665	-1.19323	-3.00442	5e-05	0.000592857	yes
XLOC_000764	XLOC_000764	VC1562	NC_002505.1:1674272-1675445	AB_WT2_1	AB_HNS2_1	OK	9.75328	11.3309	1.16175	0.216303	0.639654	0.43605	0.775139	no
XLOC_000765	XLOC_000765	VC1563,VC1564	NC_002505.1:1675594-1676724	AB_WT2_1	AB_HNS2_1	OK	117.609	257.314	2.18788	1.12953	0.344988	0.4286	0.770338	no
XLOC_000766	XLOC_000766	VC1565,VC1566	NC_002505.1:1676744-1679218	AB_WT2_1	AB_HNS2_1	OK	67.9917	130.423	1.91822	0.939766	2.24104	0.003	0.0228494	yes
XLOC_000767	XLOC_000767	VC1567,VC1568,VC1569	NC_002505.1:1679221-1681267	AB_WT2_1	AB_HNS2_1	OK	250.473	340.862	1.36087	0.444532	0.0694122	0.4754	0.799734	no
XLOC_000768	XLOC_000768	VC1572	NC_002505.1:1684122-1684503	AB_WT2_1	AB_HNS2_1	OK	8.67902	9.08612	1.04691	0.0661318	0.25327	0.83745	0.953609	no
XLOC_000769	XLOC_000769	fumC	NC_002505.1:1684518-1685904	AB_WT2_1	AB_HNS2_1	OK	21.5479	15.8776	-1.35713	-0.440552	-1.25401	0.11005	0.366871	no
XLOC_000770	XLOC_000770	VC1581,VC1582	NC_002505.1:1691205-1695269	AB_WT2_1	AB_HNS2_1	OK	9.00796	17.0748	1.89552	0.922599	2.30275	0.00085	0.00768561	yes
XLOC_000771	XLOC_000771	VC1587	NC_002505.1:1698375-1698897	AB_WT2_1	AB_HNS2_1	OK	1.97028	51.2701	26.0217	4.70164	9.18831	5e-05	0.000592857	yes
XLOC_000772	XLOC_000772	VC1589	NC_002505.1:1700059-1700845	AB_WT2_1	AB_HNS2_1	OK	6.97463	7.02004	1.00651	0.00936207	0.0284725	0.97415	0.989275	no
XLOC_000773	XLOC_000773	VC1590,VC1591	NC_002505.1:1700983-1703442	AB_WT2_1	AB_HNS2_1	OK	80.9328	39.5301	-2.04737	-1.03377	-2.24249	0.0015	0.0127441	yes
XLOC_000774	XLOC_000774	VC1592	NC_002505.1:1703679-1704534	AB_WT2_1	AB_HNS2_1	OK	10.7786	5.93048	-1.81749	-0.861946	-2.62841	0.00365	0.0268524	yes
XLOC_000775	XLOC_000775	VC1593	NC_002505.1:1704616-1705906	AB_WT2_1	AB_HNS2_1	OK	140.253	60.7419	-2.309	-1.20727	-3.30499	0.00015	0.00159197	yes
XLOC_000776	XLOC_000776	VC1598	NC_002505.1:1711300-1712125	AB_WT2_1	AB_HNS2_1	OK	58.7927	39.642	-1.48309	-0.568609	-1.84298	0.04035	0.181407	no
XLOC_000777	XLOC_000777	VC1599	NC_002505.1:1712740-1713802	AB_WT2_1	AB_HNS2_1	OK	113.364	124.878	1.10157	0.139547	0.423449	0.6297	0.88278	no
XLOC_000778	XLOC_000778	VC1606	NC_002505.1:1720422-1721853	AB_WT2_1	AB_HNS2_1	OK	137.786	80.3314	-1.71522	-0.778397	-1.89613	0.01125	0.0666964	no
XLOC_000779	XLOC_000779	VC1607	NC_002505.1:1721864-1722839	AB_WT2_1	AB_HNS2_1	OK	101.23	98.7126	-1.0255	-0.0363263	-0.0960398	0.90085	0.966116	no
XLOC_000780	XLOC_000780	VC1608,VC1609	NC_002505.1:1722842-1725151	AB_WT2_1	AB_HNS2_1	OK	124.203	80.9848	-1.53366	-0.616972	-1.51174	0.03535	0.163937	no
XLOC_000781	XLOC_000781	VC1611	NC_002505.1:1725651-1726611	AB_WT2_1	AB_HNS2_1	OK	40.0707	33.7304	-1.18797	-0.248497	-0.75097	0.36515	0.725497	no
XLOC_000782	XLOC_000782	VC1612	NC_002505.1:1726819-1727533	AB_WT2_1	AB_HNS2_1	OK	52.7699	53.6842	1.01733	0.024782	0.0802902	0.92875	0.972243	no
XLOC_000783	XLOC_000783	VC1616	NC_002505.1:1729724-1729958	AB_WT2_1	AB_HNS2_1	OK	93.859	68.4507	-1.37119	-0.455431	-3.43584	0.11675	0.381352	no
XLOC_000784	XLOC_000784	VC1618	NC_002505.1:1730963-1732181	AB_WT2_1	AB_HNS2_1	OK	70.2888	58.8655	-1.19406	-0.255873	-0.718825	0.3747	0.731988	no
XLOC_000785	XLOC_000785	VC1619	NC_002505.1:1732237-1732786	AB_WT2_1	AB_HNS2_1	OK	85.6091	48.6584	-1.75939	-0.815076	-2.95033	0.00325	0.0243524	yes
XLOC_000786	XLOC_000786	VC1621	NC_002505.1:1741763-1743101	AB_WT2_1	AB_HNS2_1	OK	481.438	627.069	1.30249	0.381273	1.03145	0.19625	0.518368	no
XLOC_000787	XLOC_000787	VC1622	NC_002505.1:1743102-1743741	AB_WT2_1	AB_HNS2_1	OK	419.821	501.632	1.19487	0.256854	0.833016	0.3991	0.746562	no
XLOC_000788	XLOC_000788	VC1632	NC_002505.1:1757296-1758733	AB_WT2_1	AB_HNS2_1	OK	49.4099	42.2613	-1.16915	-0.225464	-0.612016	0.4315	0.770995	no
XLOC_000789	XLOC_000789	VC1636	NC_002505.1:1760982-1763596	AB_WT2_1	AB_HNS2_1	OK	27.5229	26.6234	-1.03379	-0.0479362	-0.0797846	0.90555	0.966365	no
XLOC_000790	XLOC_000790	VC1637	NC_002505.1:1763860-1764268	AB_WT2_1	AB_HNS2_1	OK	66.0055	171.121	2.59253	1.37436	5.38669	5e-05	0.000592857	yes
XLOC_000791	XLOC_000791	VC1638,VC1639	NC_002505.1:1764279-1766302	AB_WT2_1	AB_HNS2_1	OK	105.897	204.681	1.93283	0.950714	2.45151	0.00255	0.0196532	yes
XLOC_000792	XLOC_000792	VC1640	NC_002505.1:1766459-1766738	AB_WT2_1	AB_HNS2_1	OK	2433.79	2032.18	-1.19763	-0.260177	-1.47732	0.38965	0.742813	no
XLOC_000793	XLOC_000793	VC1643	NC_002505.1:1768344-1770135	AB_WT2_1	AB_HNS2_1	OK	325.975	193.576	-1.68396	-0.751858	-1.94671	0.01355	0.078464	no
XLOC_000794	XLOC_000794	VC1644	NC_002505.1:1770466-1771711	AB_WT2_1	AB_HNS2_1	OK	71.4611	44.2774	-1.61394	-0.690587	-1.86792	0.0166	0.0910749	no
XLOC_000795	XLOC_000795	VC1647,VC1648	NC_002505.1:1772849-1774822	AB_WT2_1	AB_HNS2_1	OK	243.37	106.943	-2.2757	-1.18631	-0.144082	0.45825	0.788868	no
XLOC_000796	XLOC_000796	VC1650	NC_002505.1:1776817-1779274	AB_WT2_1	AB_HNS2_1	OK	15.639	22.7102	1.45215	0.538191	1.47987	0.0566	0.232505	no
XLOC_000797	XLOC_000797	VC1654	NC_002505.1:1786521-1786632	AB_WT2_1	AB_HNS2_1	OK	32.271	136.295	4.22345	2.07843	89.4645	0.05185	0.217689	no
XLOC_000798	XLOC_000798	VC1655	NC_002505.1:1786970-1788326	AB_WT2_1	AB_HNS2_1	OK	3071.47	4616.88	1.50315	0.587989	1.63064	0.04355	0.192059	no
XLOC_000799	XLOC_000799	VC1657	NC_002505.1:1789283-1789424	AB_WT2_1	AB_HNS2_1	OK	115.607	31.6837	-3.64878	-1.86741	-44.416	0.0019	0.0151859	yes
XLOC_000800	XLOC_000800	VC1658	NC_002505.1:1789607-1790861	AB_WT2_1	AB_HNS2_1	OK	20.9816	25.1632	1.1993	0.262189	0.836309	0.34185	0.698865	no
XLOC_000801	XLOC_000801	VC1659	NC_002505.1:1791029-1791977	AB_WT2_1	AB_HNS2_1	OK	52.3595	43.2008	-1.212	-0.277394	-0.807981	0.31715	0.675955	no
XLOC_000802	XLOC_000802	VC1660	NC_002505.1:1791986-1794007	AB_WT2_1	AB_HNS2_1	OK	44.8472	36.4286	-1.2311	-0.299944	-0.79714	0.29285	0.650621	no
XLOC_000803	XLOC_000803	VC1661	NC_002505.1:1794165-1794387	AB_WT2_1	AB_HNS2_1	OK	182.514	178.938	-1.01998	-0.0285463	-0.249709	0.916	0.969935	no
XLOC_000804	XLOC_000804	VC1663	NC_002505.1:1794805-1795249	AB_WT2_1	AB_HNS2_1	OK	2626.61	3483.76	1.32633	0.407443	1.48571	0.16715	0.472545	no
XLOC_000805	XLOC_000805	VC1664	NC_002505.1:1795456-1796605	AB_WT2_1	AB_HNS2_1	OK	170.332	153.883	-1.10689	-0.146515	-0.378254	0.62865	0.882072	no
XLOC_000806	XLOC_000806	VC1665,VC1666,VC1667	NC_002505.1:1796618-1799560	AB_WT2_1	AB_HNS2_1	OK	152.544	120.222	-1.26885	-0.343521	-0.771859	0.32965	0.68755	no
XLOC_000807	XLOC_000807	cls	NC_002505.1:1802326-1803781	AB_WT2_1	AB_HNS2_1	OK	96.5129	109.768	1.13734	0.185668	0.46595	0.5454	0.841898	no
XLOC_000808	XLOC_000808	VC1671	NC_002505.1:1803861-1805052	AB_WT2_1	AB_HNS2_1	OK	199.445	241.111	1.20891	0.273707	0.720045	0.3694	0.729115	no
XLOC_000809	XLOC_000809	VC1679	NC_002505.1:1812688-1813705	AB_WT2_1	AB_HNS2_1	OK	38.3431	36.9059	-1.03894	-0.0551159	-0.167315	0.8402	0.953735	no
XLOC_000810	XLOC_000810	VC1680,VC1681,VC1682,VC1683,VC1684	NC_002505.1:1813818-1819057	AB_WT2_1	AB_HNS2_1	OK	593.315	527.538	-1.12469	-0.169526	-0.427622	0.59275	0.870343	no
XLOC_000811	XLOC_000811	VC1685	NC_002505.1:1819057-1819828	AB_WT2_1	AB_HNS2_1	OK	71.7324	63.464	-1.13028	-0.176686	-0.546457	0.5239	0.83065	no
XLOC_000812	XLOC_000812	VC1688	NC_002505.1:1821440-1822688	AB_WT2_1	AB_HNS2_1	OK	5.75347	3.98956	-1.44213	-0.528202	-1.4912	0.06885	0.266849	no
XLOC_000814	XLOC_000814	VC1696	NC_002505.1:1830320-1830701	AB_WT2_1	AB_HNS2_1	OK	334.873	182.181	-1.83813	-0.878239	-4.01766	0.0018	0.0146766	yes
XLOC_000815	XLOC_000815	VC1697,VC1698	NC_002505.1:1830804-1832275	AB_WT2_1	AB_HNS2_1	OK	381.211	289.002	-1.31906	-0.399511	-0.991093	0.20885	0.535695	no
XLOC_000816	XLOC_000816	VC1699	NC_002505.1:1832407-1832677	AB_WT2_1	AB_HNS2_1	OK	1043.24	779.323	-1.33865	-0.420773	-2.50392	0.1558	0.453938	no
XLOC_000817	XLOC_000817	VC1700	NC_002505.1:1832905-1833451	AB_WT2_1	AB_HNS2_1	OK	96.6389	76.2861	-1.2668	-0.341184	-1.24867	0.22105	0.552967	no
XLOC_000818	XLOC_000818	VC1701	NC_002505.1:1833588-1834029	AB_WT2_1	AB_HNS2_1	OK	20.9935	20.045	-1.04732	-0.066701	-0.25686	0.816	0.945615	no
XLOC_000819	XLOC_000819	VC1702,VC1703	NC_002505.1:1834103-1834800	AB_WT2_1	AB_HNS2_1	OK	716.738	504.229	-1.42145	-0.507366	-1.07414	0.1215	0.390174	no
XLOC_000820	XLOC_000820	VC1705	NC_002505.1:1837613-1837709	AB_WT2_1	AB_HNS2_1	OK	166.849	0	0	#NAME?	nan	0.0547	0.226424	no
XLOC_000821	XLOC_000821	VC1706	NC_002505.1:1837755-1838673	AB_WT2_1	AB_HNS2_1	OK	55.0845	52.4229	-1.05077	-0.0714475	-0.207213	0.80435	0.945615	no
XLOC_000822	XLOC_000822	VC1709	NC_002505.1:1839906-1842675	AB_WT2_1	AB_HNS2_1	OK	40.0719	24.0486	-1.66629	-0.736638	-1.82256	0.0136	0.0786129	no
XLOC_000823	XLOC_000823	VC1711	NC_002505.1:1845544-1847914	AB_WT2_1	AB_HNS2_1	OK	54.6832	70.3922	1.28727	0.364318	0.887076	0.23265	0.567084	no
XLOC_000824	XLOC_000824	VC1713	NC_002505.1:1848653-1849097	AB_WT2_1	AB_HNS2_1	OK	30.1069	21.1932	-1.42059	-0.506494	-1.87957	0.07195	0.274973	no
XLOC_000825	XLOC_000825	VC1718	NC_002505.1:1856574-1857423	AB_WT2_1	AB_HNS2_1	OK	163.439	111.756	-1.46246	-0.548395	-1.60533	0.0693	0.26769	no
XLOC_000826	XLOC_000826	torD	NC_002505.1:1858451-1859114	AB_WT2_1	AB_HNS2_1	OK	26.1164	27.6977	1.06055	0.0848105	0.288505	0.75915	0.932711	no
XLOC_000827	XLOC_000827	VC1721	NC_002505.1:1859520-1860531	AB_WT2_1	AB_HNS2_1	OK	192.03	90.0781	-2.13182	-1.09208	-2.94666	0.0004	0.00379707	yes
XLOC_000828	XLOC_000828	VC1722	NC_002505.1:1860889-1861477	AB_WT2_1	AB_HNS2_1	OK	525.711	521.72	-1.00765	-0.0109953	-0.0347751	0.96795	0.987474	no
XLOC_000829	XLOC_000829	VC1723	NC_002505.1:1861831-1862521	AB_WT2_1	AB_HNS2_1	OK	53.1232	34.8398	-1.52478	-0.608605	-2.14491	0.02625	0.129727	no
XLOC_000830	XLOC_000830	VC1724	NC_002505.1:1862554-1862866	AB_WT2_1	AB_HNS2_1	OK	52.0825	52.113	1.00059	0.000844416	0.00427918	0.99465	0.998092	no
XLOC_000831	XLOC_000831	VC1728	NC_002505.1:1866681-1866816	AB_WT2_1	AB_HNS2_1	OK	1043	535.941	-1.94611	-0.960593	-50.8289	0.00145	0.0123843	yes
XLOC_000832	XLOC_000832	VC1729	NC_002505.1:1866931-1867042	AB_WT2_1	AB_HNS2_1	OK	492.451	380.63	-1.29378	-0.371591	-48.51	0.3997	0.746562	no
XLOC_000833	XLOC_000833	VC1731	NC_002505.1:1870185-1870434	AB_WT2_1	AB_HNS2_1	OK	70.8001	65.3755	-1.08298	-0.115003	-0.751078	0.6879	0.907638	no
XLOC_000834	XLOC_000834	VC1733,VC1734,aat	NC_002505.1:1871808-1872803	AB_WT2_1	AB_HNS2_1	OK	32.3847	33.9171	1.04732	0.0666985	0.180688	0.80805	0.945615	no
XLOC_000835	XLOC_000835	VC1736	NC_002505.1:1872806-1873508	AB_WT2_1	AB_HNS2_1	OK	61.2454	37.4496	-1.63541	-0.70965	-2.4785	0.0107	0.06474	no
XLOC_000836	XLOC_000836	infA	NC_002505.1:1873591-1873810	AB_WT2_1	AB_HNS2_1	OK	713.466	681.21	-1.04735	-0.0667441	-0.642342	0.81585	0.945615	no
XLOC_000837	XLOC_000837	VC1742,VC1743	NC_002505.1:1878783-1879925	AB_WT2_1	AB_HNS2_1	OK	281.629	221.189	-1.27325	-0.348519	-2.30229	0.29975	0.65871	no
XLOC_000838	XLOC_000838	VC1744	NC_002505.1:1879969-1881698	AB_WT2_1	AB_HNS2_1	OK	80.0809	94.6383	1.18178	0.240966	0.458297	0.78025	0.940146	no
XLOC_000839	XLOC_000839	VC1747	NC_002505.1:1881715-1882495	AB_WT2_1	AB_HNS2_1	OK	16.6423	19.8148	1.19063	0.251723	0.206437	0.78155	0.940146	no
XLOC_000840	XLOC_000840	VC1748,VC1749	NC_002505.1:1882571-1884522	AB_WT2_1	AB_HNS2_1	OK	16.8533	15.9347	-1.05765	-0.0808623	-0.210194	0.77415	0.938439	no
XLOC_000841	XLOC_000841	VC1750	NC_002505.1:1884532-1885654	AB_WT2_1	AB_HNS2_1	OK	40.387	28.7277	-1.40586	-0.491449	-1.47305	0.0742	0.280452	no
XLOC_000842	XLOC_000842	VC1752	NC_002505.1:1887311-1887437	AB_WT2_1	AB_HNS2_1	OK	102.852	129.326	1.2574	0.330441	15.8607	0.48575	0.802231	no
XLOC_000843	XLOC_000843	VC1753,VC1754,VC1755	NC_002505.1:1887600-1891120	AB_WT2_1	AB_HNS2_1	OK	454.593	460.504	1.013	0.0186372	0.0368103	0.9626	0.985432	no
XLOC_000844	XLOC_000844	VC1756,VC1757	NC_002505.1:1891335-1895480	AB_WT2_1	AB_HNS2_1	OK	346.868	347.218	1.00101	0.00145412	0.00321516	0.9964	0.9983	no
XLOC_000845	XLOC_000845	tRNA-Ser-2	NC_002505.1:1895691-1895779	AB_WT2_1	AB_HNS2_1	OK	92.6752	164.77	1.77793	0.830199	108.516	0.38575	0.740174	no
XLOC_000846	XLOC_000846	VC1758	NC_002505.1:1896091-1897327	AB_WT2_1	AB_HNS2_1	OK	42.4103	38.7463	-1.09456	-0.130356	-0.367093	0.65345	0.896847	no
XLOC_000847	XLOC_000847	VC1759	NC_002505.1:1897401-1897878	AB_WT2_1	AB_HNS2_1	OK	53.802	46.1803	-1.16504	-0.220381	-0.851646	0.43195	0.770995	no
XLOC_000848	XLOC_000848	VC1772	NC_002505.1:1921884-1922745	AB_WT2_1	AB_HNS2_1	OK	41.1384	56.4193	1.37145	0.455702	1.42053	0.10035	0.343375	no
XLOC_000849	XLOC_000849	VC1780,VC1781,VC1782	NC_002505.1:1929988-1931746	AB_WT2_1	AB_HNS2_1	OK	597.147	136.932	-4.3609	-2.12463	-5.75324	5e-05	0.000592857	yes
XLOC_000850	XLOC_000850	VC1783	NC_002505.1:1931749-1932886	AB_WT2_1	AB_HNS2_1	OK	176.688	76.7939	-2.30081	-1.20214	-3.3642	0.00035	0.00335192	yes
XLOC_000851	XLOC_000851	VC1784	NC_002505.1:1933230-1935654	AB_WT2_1	AB_HNS2_1	OK	344.225	90.792	-3.79136	-1.92271	-4.76007	5e-05	0.000592857	yes
XLOC_000852	XLOC_000852	VC1786,VC1787	NC_002505.1:1936120-1936731	AB_WT2_1	AB_HNS2_1	OK	35.5715	46.3029	1.30169	0.380381	0.319333	0.70465	0.915553	no
XLOC_000853	XLOC_000853	VC1803	NC_002505.1:1948111-1948573	AB_WT2_1	AB_HNS2_1	OK	229.472	235.927	1.02813	0.0400182	0.138833	0.8913	0.964079	no
XLOC_000854	XLOC_000854	VC1804	NC_002505.1:1948799-1949114	AB_WT2_1	AB_HNS2_1	OK	14.1059	22.4667	1.59272	0.671494	3.14347	0.03645	0.167827	no
XLOC_000855	XLOC_000855	VC1805	NC_002505.1:1949164-1949611	AB_WT2_1	AB_HNS2_1	OK	18.5254	32.6166	1.76064	0.816098	3.21278	0.00375	0.0274012	yes
XLOC_000856	XLOC_000856	VC1806	NC_002505.1:1949717-1950704	AB_WT2_1	AB_HNS2_1	OK	7.00869	169.665	24.2078	4.5974	13.1002	5e-05	0.000592857	yes
XLOC_000857	XLOC_000857	VC1808	NC_002505.1:1951670-1952516	AB_WT2_1	AB_HNS2_1	OK	61.779	949.679	15.3722	3.94225	12.6658	5e-05	0.000592857	yes
XLOC_000858	XLOC_000858	VC1810	NC_002505.1:1953460-1954129	AB_WT2_1	AB_HNS2_1	OK	147.15	165.113	1.12207	0.16617	0.881593	0.76695	0.935438	no
XLOC_000859	XLOC_000859	VC1814,VC1815	NC_002505.1:1954788-1956878	AB_WT2_1	AB_HNS2_1	OK	14.3713	13.796	-1.0417	-0.058939	-0.140681	0.8376	0.953609	no
XLOC_000860	XLOC_000860	VC1819	NC_002505.1:1959244-1960765	AB_WT2_1	AB_HNS2_1	OK	67.9108	16.349	-4.15382	-2.05444	-5.05661	5e-05	0.000592857	yes
XLOC_000861	XLOC_000861	VC1820	NC_002505.1:1961097-1961538	AB_WT2_1	AB_HNS2_1	OK	26.4841	142.366	5.37553	2.4264	9.23462	5e-05	0.000592857	yes
XLOC_000862	XLOC_000862	VC1821	NC_002505.1:1961549-1962953	AB_WT2_1	AB_HNS2_1	OK	210.043	500.685	2.38373	1.25322	3.36725	0.00015	0.00159197	yes
XLOC_000863	XLOC_000863	VC1823	NC_002505.1:1965109-1965409	AB_WT2_1	AB_HNS2_1	OK	287.21	230.67	-1.24511	-0.316276	-1.58277	0.27415	0.627941	no
XLOC_000864	XLOC_000864	VC1824	NC_002505.1:1965417-1967028	AB_WT2_1	AB_HNS2_1	OK	96.5601	82.2763	-1.17361	-0.230951	-0.534325	0.54225	0.840643	no
XLOC_000865	XLOC_000865	VC1826	NC_002505.1:1967399-1969301	AB_WT2_1	AB_HNS2_1	OK	22.0559	33.408	1.5147	0.599032	1.60989	0.03405	0.159739	no
XLOC_000866	XLOC_000866	VC1827	NC_002505.1:1969416-1970583	AB_WT2_1	AB_HNS2_1	OK	13.9834	19.2102	1.37379	0.458159	1.36824	0.09875	0.339507	no
XLOC_000867	XLOC_000867	VC1830	NC_002505.1:1971343-1973701	AB_WT2_1	AB_HNS2_1	OK	701.429	250.552	-2.79953	-1.48519	-26.6895	0.35305	0.711354	no
XLOC_000868	XLOC_000868	VC1832	NC_002505.1:1973908-1974481	AB_WT2_1	AB_HNS2_1	OK	167.843	200.689	1.19569	0.257852	0.90054	0.36735	0.726841	no
XLOC_000869	XLOC_000869	VC1849	NC_002505.1:1988800-1989295	AB_WT2_1	AB_HNS2_1	OK	708.577	591.589	-1.19775	-0.26033	-0.905187	0.39025	0.743294	no
XLOC_000870	XLOC_000870	VC1850	NC_002505.1:1989335-1990064	AB_WT2_1	AB_HNS2_1	OK	54.6981	72.1729	1.31948	0.399967	1.33927	0.149	0.442083	no
XLOC_000871	XLOC_000871	VC1851	NC_002505.1:1990170-1991385	AB_WT2_1	AB_HNS2_1	OK	348.008	119.402	-2.91459	-1.5433	-4.29672	5e-05	0.000592857	yes
XLOC_000872	XLOC_000872	VC1852	NC_002505.1:1991446-1991902	AB_WT2_1	AB_HNS2_1	OK	130.449	141.699	1.08624	0.119352	0.51209	0.6688	0.900438	no
XLOC_000873	XLOC_000873	dinG	NC_002505.1:1994270-1996346	AB_WT2_1	AB_HNS2_1	OK	34.0291	42.9817	1.26309	0.336955	0.867314	0.2477	0.59166	no
XLOC_000874	XLOC_000874	VC1856,VC1857	NC_002505.1:1996383-1997711	AB_WT2_1	AB_HNS2_1	OK	113.947	108.147	-1.05363	-0.0753715	-0.1995	0.7996	0.945615	no
XLOC_000875	XLOC_000875	VC1858	NC_002505.1:1997711-1997924	AB_WT2_1	AB_HNS2_1	OK	99.7094	122.299	1.22655	0.294609	2.73278	0.30865	0.668294	no
XLOC_000876	XLOC_000876	VC1860	NC_002505.1:2000265-2001072	AB_WT2_1	AB_HNS2_1	OK	115.335	137.65	1.19348	0.255177	0.758167	0.37885	0.733894	no
XLOC_000877	XLOC_000877	VC1865	NC_002505.1:2005134-2006688	AB_WT2_1	AB_HNS2_1	OK	38.5186	118.318	3.07171	1.61905	4.24491	5e-05	0.000592857	yes
XLOC_000878	XLOC_000878	VC1866	NC_002505.1:2006866-2009230	AB_WT2_1	AB_HNS2_1	OK	954.661	1157.36	1.21233	0.277782	0.754881	0.3201	0.678521	no
XLOC_000879	XLOC_000879	VC1867	NC_002505.1:2009365-2010394	AB_WT2_1	AB_HNS2_1	OK	275.371	197.872	-1.39166	-0.476805	-1.25428	0.11895	0.385041	no
XLOC_000880	XLOC_000880	pflA	NC_002505.1:2012624-2013365	AB_WT2_1	AB_HNS2_1	OK	186.294	262.541	1.40928	0.494964	1.47695	0.1025	0.348156	no
XLOC_000881	XLOC_000881	VC1870	NC_002505.1:2013430-2014093	AB_WT2_1	AB_HNS2_1	OK	27.6804	25.2414	-1.09663	-0.133069	-0.493305	0.63055	0.883207	no
XLOC_000882	XLOC_000882	VC1871	NC_002505.1:2014213-2014714	AB_WT2_1	AB_HNS2_1	OK	356.573	589.972	1.65456	0.726451	2.32374	0.0179	0.0962497	no
XLOC_000883	XLOC_000883	VC1872	NC_002505.1:2014954-2016889	AB_WT2_1	AB_HNS2_1	OK	2547.4	1155.08	-2.20539	-1.14103	-3.13412	5e-05	0.000592857	yes
XLOC_000884	XLOC_000884	VC1873	NC_002505.1:2017033-2018305	AB_WT2_1	AB_HNS2_1	OK	952.933	309.189	-3.08204	-1.62389	-4.30351	5e-05	0.000592857	yes
XLOC_000885	XLOC_000885	VC1874	NC_002505.1:2018317-2019868	AB_WT2_1	AB_HNS2_1	OK	826.211	276.772	-2.98517	-1.57781	-4.0724	5e-05	0.000592857	yes
XLOC_000886	XLOC_000886	VC1880	NC_002505.1:2023659-2026442	AB_WT2_1	AB_HNS2_1	OK	76.2596	69.9498	-1.0902	-0.124598	-0.19167	0.79805	0.945615	no
XLOC_000887	XLOC_000887	VC1881	NC_002505.1:2026450-2027801	AB_WT2_1	AB_HNS2_1	OK	8.7131	30.1529	3.46064	1.79104	3.3663	0.5974	0.870343	no
XLOC_000888	XLOC_000888	VC1885	NC_002505.1:2029864-2030440	AB_WT2_1	AB_HNS2_1	OK	115.927	102.553	-1.13041	-0.176852	-0.636276	0.5276	0.832428	no
XLOC_000889	XLOC_000889	VC1886	NC_002505.1:2030442-2033910	AB_WT2_1	AB_HNS2_1	OK	73.0772	67.2312	-1.08695	-0.12029	-0.282716	0.6876	0.907638	no
XLOC_000890	XLOC_000890	VC1887	NC_002505.1:2034049-2034850	AB_WT2_1	AB_HNS2_1	OK	321.968	369.096	1.14637	0.197079	0.569219	0.5113	0.820564	no
XLOC_000891	XLOC_000891	VC1888	NC_002505.1:2035184-2037260	AB_WT2_1	AB_HNS2_1	OK	39.5761	54.0273	1.36515	0.449058	1.16396	0.12915	0.407464	no
XLOC_000892	XLOC_000892	VC1889	NC_002505.1:2037544-2038081	AB_WT2_1	AB_HNS2_1	OK	77.2616	48.5871	-1.59017	-0.66918	-2.44444	0.01625	0.0897632	no
XLOC_000893	XLOC_000893	VC1891	NC_002505.1:2039583-2039724	AB_WT2_1	AB_HNS2_1	OK	37.5317	36.8399	-1.01878	-0.0268385	-0.578005	0.9324	0.972243	no
XLOC_000894	XLOC_000894	VC1898	NC_002505.1:2044493-2046512	AB_WT2_1	AB_HNS2_1	OK	244.929	207.356	-1.1812	-0.240255	-0.595131	0.4177	0.759968	no
XLOC_000895	XLOC_000895	VC1899	NC_002505.1:2046681-2047833	AB_WT2_1	AB_HNS2_1	OK	46.0864	60.8404	1.32014	0.40069	1.1469	0.15495	0.452975	no
XLOC_000896	XLOC_000896	nhaB	NC_002505.1:2049551-2051144	AB_WT2_1	AB_HNS2_1	OK	264.089	269.897	1.02199	0.0313844	0.0858955	0.9157	0.969935	no
XLOC_000897	XLOC_000897	VC1902	NC_002505.1:2051223-2051745	AB_WT2_1	AB_HNS2_1	OK	129.018	140.974	1.09267	0.12786	0.502433	0.64575	0.892525	no
XLOC_000898	XLOC_000898	VC1905	NC_002505.1:2055530-2056655	AB_WT2_1	AB_HNS2_1	OK	1230.44	1282.74	1.04251	0.0600558	0.171806	0.8369	0.953609	no
XLOC_000899	XLOC_000899	VC1909	NC_002505.1:2059193-2059982	AB_WT2_1	AB_HNS2_1	OK	474.712	382.953	-1.23961	-0.309884	-0.909099	0.3091	0.668375	no
XLOC_000900	XLOC_000900	VC1910	NC_002505.1:2060043-2060820	AB_WT2_1	AB_HNS2_1	OK	150.789	137.638	-1.09555	-0.131654	-0.403767	0.6588	0.897526	no
XLOC_000901	XLOC_000901	VC1924,VC1925	NC_002505.1:2075348-2077534	AB_WT2_1	AB_HNS2_1	OK	115.221	80.1225	-1.43806	-0.524124	-1.21381	0.1507	0.444682	no
XLOC_000902	XLOC_000902	VC1926	NC_002505.1:2077536-2078877	AB_WT2_1	AB_HNS2_1	OK	47.6394	26.3848	-1.80556	-0.852449	-2.27172	0.00315	0.0236579	yes
XLOC_000903	XLOC_000903	VC1933,VC1934	NC_002505.1:2084345-2086747	AB_WT2_1	AB_HNS2_1	OK	317.412	117.005	-2.71281	-1.43979	-3.88044	5e-05	0.000592857	yes
XLOC_000904	XLOC_000904	VC1935	NC_002505.1:2086825-2087584	AB_WT2_1	AB_HNS2_1	OK	19.1767	32.233	1.68084	0.749187	2.47798	0.00695	0.0466746	yes
XLOC_000905	XLOC_000905	VC1936	NC_002505.1:2087586-2088519	AB_WT2_1	AB_HNS2_1	OK	14.7407	24.697	1.67543	0.744525	2.37653	0.0072	0.0480544	yes
XLOC_000906	XLOC_000906	VC1937	NC_002505.1:2088526-2089198	AB_WT2_1	AB_HNS2_1	OK	14.9769	22.3586	1.49287	0.578096	1.98184	0.03805	0.173966	no
XLOC_000907	XLOC_000907	VC1938	NC_002505.1:2089287-2089737	AB_WT2_1	AB_HNS2_1	OK	91.7303	212.026	2.31141	1.20877	4.54584	5e-05	0.000592857	yes
XLOC_000908	XLOC_000908	VC1939	NC_002505.1:2090030-2090651	AB_WT2_1	AB_HNS2_1	OK	48.0617	54.8632	1.14152	0.190951	0.677642	0.48345	0.801315	no
XLOC_000909	XLOC_000909	VC1942,VC1943	NC_002505.1:2093522-2094525	AB_WT2_1	AB_HNS2_1	OK	1118.51	1618.49	1.44701	0.533074	0.0730609	0.59845	0.870343	no
XLOC_000910	XLOC_000910	VC1944,VC1945	NC_002505.1:2094740-2097148	AB_WT2_1	AB_HNS2_1	OK	22.6647	267.827	11.8169	3.56278	9.53451	5e-05	0.000592857	yes
XLOC_000911	XLOC_000911	VC1948,VC1949	NC_002505.1:2098270-2100258	AB_WT2_1	AB_HNS2_1	OK	5.08821	526.642	103.502	6.69352	18.7888	5e-05	0.000592857	yes
XLOC_000912	XLOC_000912	VC1954	NC_002505.1:2108247-2108349	AB_WT2_1	AB_HNS2_1	OK	140.714	30.0587	-4.68131	-2.22691	-116.751	0.2784	0.633296	no
XLOC_000913	XLOC_000913	VC1958	NC_002505.1:2110976-2111102	AB_WT2_1	AB_HNS2_1	OK	158.62	119.166	-1.33108	-0.412602	-22.2737	0.37765	0.733325	no
XLOC_000914	XLOC_000914	minC	NC_002505.1:2111115-2111778	AB_WT2_1	AB_HNS2_1	OK	134.381	126.276	-1.06418	-0.0897466	-0.266046	0.75315	0.931178	no
XLOC_000915	XLOC_000915	VC1960	NC_002505.1:2111780-2112611	AB_WT2_1	AB_HNS2_1	OK	133.322	179.117	1.34349	0.425992	1.21715	0.1478	0.442044	no
XLOC_000916	XLOC_000916	minE	NC_002505.1:2112615-2112879	AB_WT2_1	AB_HNS2_1	OK	172.462	164.683	-1.04724	-0.0665938	-0.426746	0.81045	0.945615	no
XLOC_000917	XLOC_000917	VC1962	NC_002505.1:2113167-2113659	AB_WT2_1	AB_HNS2_1	OK	79.8164	252.258	3.16048	1.66015	5.97464	5e-05	0.000592857	yes
XLOC_000918	XLOC_000918	VC1965	NC_002505.1:2115272-2115863	AB_WT2_1	AB_HNS2_1	OK	193.399	251.953	1.30276	0.381569	1.30576	0.1897	0.509727	no
XLOC_000919	XLOC_000919	VC1966	NC_002505.1:2115866-2117747	AB_WT2_1	AB_HNS2_1	OK	64.1095	85.4579	1.333	0.414675	1.10219	0.16705	0.472545	no
XLOC_000920	XLOC_000920	VC1967	NC_002505.1:2117922-2119977	AB_WT2_1	AB_HNS2_1	OK	75.5778	36.8717	-2.04975	-1.03545	-2.69568	0.00075	0.00683873	yes
XLOC_000921	XLOC_000921	VC1970	NC_002505.1:2120586-2121826	AB_WT2_1	AB_HNS2_1	OK	50.3894	53.8874	1.06942	0.0968263	0.245196	0.7288	0.923698	no
XLOC_000922	XLOC_000922	VC1977	NC_002505.1:2129249-2130464	AB_WT2_1	AB_HNS2_1	OK	106.867	80.3268	-1.3304	-0.411861	-1.08261	0.165	0.469337	no
XLOC_000923	XLOC_000923	VC1978	NC_002505.1:2130499-2131201	AB_WT2_1	AB_HNS2_1	OK	46.542	44.5798	-1.04402	-0.0621432	-0.210786	0.81775	0.945615	no
XLOC_000924	XLOC_000924	VC1979	NC_002505.1:2131257-2133801	AB_WT2_1	AB_HNS2_1	OK	102.464	113.778	1.11042	0.151106	0.334479	0.6654	0.899729	no
XLOC_000925	XLOC_000925	VC1981,VC1982	NC_002505.1:2131257-2133801	AB_WT2_1	AB_HNS2_1	OK	162.323	111.032	-1.46195	-0.547896	-0.0555287	0.6138	0.876676	no
XLOC_000926	XLOC_000926	VC1991	NC_002505.1:2140715-2143757	AB_WT2_1	AB_HNS2_1	OK	491.195	499.366	1.01663	0.0238019	0.0348517	0.9583	0.983882	no
XLOC_000927	XLOC_000927	purU	NC_002505.1:2143930-2144764	AB_WT2_1	AB_HNS2_1	OK	71.1652	82.8379	1.16402	0.219118	0.70208	0.43425	0.773194	no
XLOC_000928	XLOC_000928	VC1994	NC_002505.1:2147067-2148918	AB_WT2_1	AB_HNS2_1	OK	107.242	115.223	1.07442	0.103565	0.256216	0.7285	0.923698	no
XLOC_000929	XLOC_000929	ansA	NC_002505.1:2149034-2150048	AB_WT2_1	AB_HNS2_1	OK	130.834	119.94	-1.09083	-0.125424	-0.342013	0.67255	0.901841	no
XLOC_000930	XLOC_000930	VC1997	NC_002505.1:2150536-2151361	AB_WT2_1	AB_HNS2_1	OK	180.417	110.407	-1.63411	-0.708507	-2.09448	0.0188	0.100091	no
XLOC_000931	XLOC_000931	VC1999	NC_002505.1:2151970-2152117	AB_WT2_1	AB_HNS2_1	OK	173.892	122.806	-1.41599	-0.501812	-14.4665	0.14985	0.442981	no
XLOC_000932	XLOC_000932	VC2000	NC_002505.1:2152264-2153260	AB_WT2_1	AB_HNS2_1	OK	1837.5	2322.88	1.26415	0.338173	0.986881	0.24065	0.580033	no
XLOC_000933	XLOC_000933	VC2001	NC_002505.1:2153407-2154298	AB_WT2_1	AB_HNS2_1	OK	66.8737	60.113	-1.11247	-0.153762	-0.459597	0.5915	0.869916	no
XLOC_000934	XLOC_000934	VC2002	NC_002505.1:2154732-2155737	AB_WT2_1	AB_HNS2_1	OK	91.1195	92.4811	1.01494	0.0213999	0.0606973	0.9404	0.975352	no
XLOC_000935	XLOC_000935	rrmA	NC_002505.1:2155891-2156710	AB_WT2_1	AB_HNS2_1	OK	69.172	69.8921	1.01041	0.0149414	0.0473661	0.9558	0.982819	no
XLOC_000936	XLOC_000936	VC2004	NC_002505.1:2156730-2157708	AB_WT2_1	AB_HNS2_1	OK	13.6196	22.1587	1.62697	0.702191	2.11001	0.0115	0.0680539	no
XLOC_000937	XLOC_000937	VC2005	NC_002505.1:2157847-2158204	AB_WT2_1	AB_HNS2_1	OK	521.909	455.404	-1.14604	-0.196652	-0.860802	0.5016	0.812652	no
XLOC_000938	XLOC_000938	VC2008	NC_002505.1:2160988-2162434	AB_WT2_1	AB_HNS2_1	OK	257.36	120.555	-2.13479	-1.0941	-2.71656	0.00035	0.00335192	yes
XLOC_000939	XLOC_000939	VC2011	NC_002505.1:2163876-2164467	AB_WT2_1	AB_HNS2_1	OK	158.261	151.25	-1.04635	-0.0653759	-0.234279	0.81305	0.945615	no
XLOC_000940	XLOC_000940	VC2012	NC_002505.1:2164850-2166434	AB_WT2_1	AB_HNS2_1	OK	62.849	33.1077	-1.89832	-0.924723	-2.56699	0.00155	0.0130321	yes
XLOC_000941	XLOC_000941	maf	NC_002505.1:2179202-2179784	AB_WT2_1	AB_HNS2_1	OK	63.3227	52.7815	-1.19971	-0.262691	-0.960014	0.342	0.698865	no
XLOC_000942	XLOC_000942	VC2029	NC_002505.1:2179884-2180985	AB_WT2_1	AB_HNS2_1	OK	29.8861	25.7627	-1.16005	-0.214188	-0.104841	0.888	0.964079	no
XLOC_000943	XLOC_000943	VC2030	NC_002505.1:2181443-2184602	AB_WT2_1	AB_HNS2_1	OK	467.73	304.462	-1.53625	-0.619413	-1.54975	0.03365	0.158552	no
XLOC_000944	XLOC_000944	VC2031	NC_002505.1:2184949-2186515	AB_WT2_1	AB_HNS2_1	OK	35.1358	48.5088	1.38061	0.465307	1.3201	0.10885	0.363245	no
XLOC_000945	XLOC_000945	VC2032	NC_002505.1:2186632-2187508	AB_WT2_1	AB_HNS2_1	OK	48.0137	97.6511	2.03382	1.02419	3.22998	0.0003	0.00295167	yes
XLOC_000946	XLOC_000946	VC2034	NC_002505.1:2190522-2190630	AB_WT2_1	AB_HNS2_1	OK	533.537	249.374	-2.13951	-1.09728	-147.425	0.03905	0.177286	no
XLOC_000947	XLOC_000947	VC2035	NC_002505.1:2190928-2191567	AB_WT2_1	AB_HNS2_1	OK	79.6829	59.008	-1.35037	-0.433361	-1.49772	0.1172	0.382436	no
XLOC_000948	XLOC_000948	VC2037	NC_002505.1:2193193-2194639	AB_WT2_1	AB_HNS2_1	OK	698.756	645.254	-1.08292	-0.114921	-0.308358	0.71515	0.918627	no
XLOC_000949	XLOC_000949	VC2040	NC_002505.1:2197126-2197342	AB_WT2_1	AB_HNS2_1	OK	476.076	565.807	1.18848	0.249117	2.29645	0.36735	0.726841	no
XLOC_000950	XLOC_000950	VC2041	NC_002505.1:2197376-2199179	AB_WT2_1	AB_HNS2_1	OK	144.633	192.272	1.32938	0.41075	1.08599	0.17605	0.487906	no
XLOC_000951	XLOC_000951	tRNA-Pro-3	NC_002505.1:2199242-2199319	AB_WT2_1	AB_HNS2_1	OK	270.021	1311.48	4.85696	2.28006	815.787	0.31115	0.670121	no
XLOC_000953	XLOC_000953	VC2045	NC_002505.1:2203189-2203774	AB_WT2_1	AB_HNS2_1	OK	3307.12	3961.03	1.19773	0.2603	0.874933	0.3682	0.728078	no
XLOC_000954	XLOC_000954	VC2046	NC_002505.1:2203855-2204392	AB_WT2_1	AB_HNS2_1	OK	132.125	125.216	-1.05518	-0.0774877	-0.276957	0.77835	0.940146	no
XLOC_000955	XLOC_000955	VC2047	NC_002505.1:2204760-2205441	AB_WT2_1	AB_HNS2_1	OK	305.17	224.754	-1.3578	-0.441266	-1.32754	0.14655	0.438837	no
XLOC_000956	XLOC_000956	VC2071	NC_002505.1:2226755-2227338	AB_WT2_1	AB_HNS2_1	OK	162.746	111.063	-1.46535	-0.551243	-0.0771917	0.5697	0.854946	no
XLOC_000957	XLOC_000957	VC2072	NC_002505.1:2227372-2230785	AB_WT2_1	AB_HNS2_1	OK	65.113	58.96	-1.10436	-0.14321	-0.327117	0.65365	0.896847	no
XLOC_000958	XLOC_000958	argS	NC_002505.1:2230918-2232718	AB_WT2_1	AB_HNS2_1	OK	93.9845	102.167	1.08706	0.120431	0.295299	0.6907	0.9096	no
XLOC_000959	XLOC_000959	VC2075	NC_002505.1:2232808-2233252	AB_WT2_1	AB_HNS2_1	OK	60.6284	49.1737	-1.23294	-0.302108	-1.16173	0.2764	0.630189	no
XLOC_000960	XLOC_000960	VC2079	NC_002505.1:2236867-2236975	AB_WT2_1	AB_HNS2_1	OK	414.701	88.5777	-4.68178	-2.22706	-188.346	0.0589	0.239522	no
XLOC_000961	XLOC_000961	VC2082,VC2083	NC_002505.1:2241530-2243094	AB_WT2_1	AB_HNS2_1	OK	62.8587	65.9008	1.0484	0.0681839	0.194047	0.81095	0.945615	no
XLOC_000962	XLOC_000962	gltA	NC_002505.1:2253160-2254456	AB_WT2_1	AB_HNS2_1	OK	4213.72	2721.66	-1.54822	-0.630606	-1.94571	0.02315	0.118196	no
XLOC_000963	XLOC_000963	VC2094	NC_002505.1:2255330-2256104	AB_WT2_1	AB_HNS2_1	OK	125.914	71.8654	-1.75208	-0.809068	-2.6637	0.0052	0.0363551	yes
XLOC_000964	XLOC_000964	VC2097	NC_002505.1:2258534-2259308	AB_WT2_1	AB_HNS2_1	OK	112.562	104.353	-1.07867	-0.109244	-0.317461	0.69855	0.913427	no
XLOC_000965	XLOC_000965	VC2098	NC_002505.1:2259403-2259625	AB_WT2_1	AB_HNS2_1	OK	482.443	433.535	-1.11281	-0.154209	-1.36759	0.57815	0.861239	no
XLOC_000966	XLOC_000966	VC2099	NC_002505.1:2259673-2260201	AB_WT2_1	AB_HNS2_1	OK	440.366	478.96	1.08764	0.121203	0.400686	0.6884	0.907638	no
XLOC_000967	XLOC_000967	VC2103	NC_002505.1:2261525-2262404	AB_WT2_1	AB_HNS2_1	OK	63.3618	48.0234	-1.31939	-0.399875	-1.16257	0.14865	0.442044	no
XLOC_000968	XLOC_000968	fur	NC_002505.1:2263274-2263727	AB_WT2_1	AB_HNS2_1	OK	1481.89	1016.68	-1.45758	-0.543575	-2.08693	0.0762	0.285673	no
XLOC_000969	XLOC_000969	mnmC	NC_002505.1:2267482-2269507	AB_WT2_1	AB_HNS2_1	OK	28.6463	36.3206	1.2679	0.342435	0.86941	0.22705	0.560611	no
XLOC_000970	XLOC_000970	VC2115	NC_002505.1:2271516-2272140	AB_WT2_1	AB_HNS2_1	OK	82.6476	85.8441	1.03868	0.0547459	0.185253	0.84845	0.955134	no
XLOC_000971	XLOC_000971	VC2117	NC_002505.1:2273404-2274481	AB_WT2_1	AB_HNS2_1	OK	3.41066	6.50794	1.90812	0.932148	0.326795	0.58495	0.864604	no
XLOC_000972	XLOC_000972	VC2119	NC_002505.1:2274535-2275096	AB_WT2_1	AB_HNS2_1	OK	116.241	118.447	1.01898	0.0271188	0.0976571	0.92035	0.970942	no
XLOC_000973	XLOC_000973	VC2147	NC_002505.1:2301925-2302636	AB_WT2_1	AB_HNS2_1	OK	90.4715	103.382	1.1427	0.192447	0.36856	0.76195	0.933392	no
XLOC_000974	XLOC_000974	VC2150	NC_002505.1:2302838-2305368	AB_WT2_1	AB_HNS2_1	OK	80.4011	83.238	1.03528	0.0500255	0.059432	0.9597	0.984224	no
XLOC_000975	XLOC_000975	VC2152,VC2153,VC2154	NC_002505.1:2302838-2305368	AB_WT2_1	AB_HNS2_1	OK	337.246	380.054	1.12693	0.172403	0.503956	0.65735	0.897526	no
XLOC_000976	XLOC_000976	VC2158	NC_002505.1:2307500-2307605	AB_WT2_1	AB_HNS2_1	OK	76.1306	44.7384	-1.70168	-0.766962	-47.6477	0.47535	0.799734	no
XLOC_000977	XLOC_000977	VC2159	NC_002505.1:2307614-2308157	AB_WT2_1	AB_HNS2_1	OK	186.683	181.604	-1.02797	-0.0397944	-0.14188	0.8881	0.964079	no
XLOC_000978	XLOC_000978	bcp	NC_002505.1:2308171-2308639	AB_WT2_1	AB_HNS2_1	OK	301.421	284.629	-1.059	-0.0826991	-0.297683	0.7738	0.938439	no
XLOC_000979	XLOC_000979	VC2164	NC_002505.1:2312279-2313734	AB_WT2_1	AB_HNS2_1	OK	119.74	135.911	1.13505	0.182759	0.470144	0.5432	0.841713	no
XLOC_000980	XLOC_000980	VC2165,VC2166	NC_002505.1:2313756-2314664	AB_WT2_1	AB_HNS2_1	OK	490.587	594.303	1.21141	0.276691	0.894261	0.3589	0.719111	no
XLOC_000981	XLOC_000981	VC2167	NC_002505.1:2314666-2315104	AB_WT2_1	AB_HNS2_1	OK	199.59	202.019	1.01217	0.0174462	0.0750686	0.9513	0.980687	no
XLOC_000982	XLOC_000982	VC2171	NC_002505.1:2316512-2317933	AB_WT2_1	AB_HNS2_1	OK	65.9705	74.1625	1.12418	0.168867	0.41298	0.55225	0.8464	no
XLOC_000983	XLOC_000983	ipk,lolB	NC_002505.1:2326287-2327792	AB_WT2_1	AB_HNS2_1	OK	233.969	253.011	1.08139	0.112884	0.286855	0.7068	0.915553	no
XLOC_000984	XLOC_000984	VC2183	NC_002505.1:2327822-2328767	AB_WT2_1	AB_HNS2_1	OK	695.333	855.64	1.23055	0.2993	0.859641	0.3111	0.670121	no
XLOC_000985	XLOC_000985	VC2184	NC_002505.1:2328935-2329526	AB_WT2_1	AB_HNS2_1	OK	207.451	170.721	-1.21515	-0.281129	-0.857003	0.3481	0.706015	no
XLOC_000986	XLOC_000986	ychF	NC_002505.1:2329536-2330628	AB_WT2_1	AB_HNS2_1	OK	195.717	212.27	1.08458	0.117129	0.306903	0.7031	0.915553	no
XLOC_000988	XLOC_000988	tRNA-Leu-2	NC_002505.1:2331010-2331096	AB_WT2_1	AB_HNS2_1	OK	4643.73	2583.88	-1.79719	-0.845744	-623.787	0.05095	0.215871	no
XLOC_000989	XLOC_000989	tRNA-Leu-3	NC_002505.1:2331120-2331205	AB_WT2_1	AB_HNS2_1	OK	2926.14	1589.04	-1.84145	-0.880844	-578.378	0.0946	0.331049	no
XLOC_000991	XLOC_000991	tRNA-Met-2	NC_002505.1:2331384-2331461	AB_WT2_1	AB_HNS2_1	OK	6009.76	5696	-1.05508	-0.0773588	-113.399	0.8706	0.958875	no
XLOC_000995	XLOC_000995	tRNA-Gln-3	NC_002505.1:2331814-2331889	AB_WT2_1	AB_HNS2_1	OK	4249.93	2066.01	-2.05707	-1.04059	-1130.65	0.18885	0.509423	no
XLOC_000999	XLOC_000999	tRNA-Gln-4	NC_002505.1:2332242-2332317	AB_WT2_1	AB_HNS2_1	OK	4313.37	4446.76	1.03092	0.043938	62.5384	0.93155	0.972243	no
XLOC_001003	XLOC_001003	VC2186	NC_002505.1:2332844-2334101	AB_WT2_1	AB_HNS2_1	OK	15.8347	12.3256	-1.2847	-0.361433	-0.0774179	0.0194	0.102611	no
XLOC_001004	XLOC_001004	flgA	NC_002505.1:2349042-2349810	AB_WT2_1	AB_HNS2_1	OK	266.102	245.219	-1.08516	-0.117912	-0.341854	0.70275	0.915553	no
XLOC_001005	XLOC_001005	VC2204	NC_002505.1:2349940-2350264	AB_WT2_1	AB_HNS2_1	OK	1876.97	1856.39	-1.01109	-0.0159013	-0.07329	0.95595	0.982819	no
XLOC_001006	XLOC_001006	VC2205	NC_002505.1:2350361-2350793	AB_WT2_1	AB_HNS2_1	OK	783.545	690.962	-1.13399	-0.181409	-0.640414	0.5448	0.841898	no
XLOC_001007	XLOC_001007	VC2208	NC_002505.1:2352143-2353277	AB_WT2_1	AB_HNS2_1	OK	115.426	110.96	-1.04025	-0.0569288	-0.153447	0.8501	0.955314	no
XLOC_001008	XLOC_001008	VC2212	NC_002505.1:2364506-2365205	AB_WT2_1	AB_HNS2_1	OK	18.4003	30.3724	1.65065	0.723033	2.40433	0.01045	0.0633458	no
XLOC_001009	XLOC_001009	VC2215,VC2216	NC_002505.1:2368151-2371348	AB_WT2_1	AB_HNS2_1	OK	431.858	595.608	1.37918	0.463805	0.78271	0.27195	0.625659	no
XLOC_001010	XLOC_001010	VC2218	NC_002505.1:2374168-2374282	AB_WT2_1	AB_HNS2_1	OK	65.5636	31.9033	-2.05507	-1.03919	-36.7591	0.42255	0.76382	no
XLOC_001011	XLOC_001011	VC2220	NC_002505.1:2374552-2375449	AB_WT2_1	AB_HNS2_1	OK	46.5113	35.8174	-1.29857	-0.376921	-1.1465	0.17565	0.487214	no
XLOC_001012	XLOC_001012	VC2221	NC_002505.1:2375929-2376070	AB_WT2_1	AB_HNS2_1	OK	50495.2	38255.3	-1.31995	-0.400487	-16.508	0.18315	0.50153	no
XLOC_001013	XLOC_001013	VC2222	NC_002505.1:2376251-2376830	AB_WT2_1	AB_HNS2_1	OK	76.6022	82.3175	1.07461	0.103812	0.352673	0.7118	0.917236	no
XLOC_001014	XLOC_001014	VC2223	NC_002505.1:2376859-2377882	AB_WT2_1	AB_HNS2_1	OK	83.0552	85.9312	1.03463	0.0491113	0.139831	0.8623	0.95821	no
XLOC_001015	XLOC_001015	VC2226	NC_002505.1:2380541-2381582	AB_WT2_1	AB_HNS2_1	OK	191.268	378.66	1.97974	0.985307	2.51869	0.00185	0.0148966	yes
XLOC_001016	XLOC_001016	purN	NC_002505.1:2381584-2382223	AB_WT2_1	AB_HNS2_1	OK	89.1533	278.83	3.12753	1.64503	5.40452	5e-05	0.000592857	yes
XLOC_001017	XLOC_001017	VC2228	NC_002505.1:2382241-2382349	AB_WT2_1	AB_HNS2_1	OK	5766.12	4529.99	-1.27288	-0.348094	-96.203	0.2278	0.560752	no
XLOC_001018	XLOC_001018	fadE	NC_002505.1:2384164-2386609	AB_WT2_1	AB_HNS2_1	OK	116.191	263.499	2.26781	1.1813	2.92334	5e-05	0.000592857	yes
XLOC_001019	XLOC_001019	rnhA	NC_002505.1:2388823-2389294	AB_WT2_1	AB_HNS2_1	OK	125.636	115.284	-1.0898	-0.124058	-0.465019	0.6592	0.897526	no
XLOC_001020	XLOC_001020	VC2236	NC_002505.1:2390139-2390898	AB_WT2_1	AB_HNS2_1	OK	74.8372	78.5356	1.04942	0.0695915	0.217624	0.80195	0.945615	no
XLOC_001021	XLOC_001021	VC2237	NC_002505.1:2390969-2392568	AB_WT2_1	AB_HNS2_1	OK	98.041	116.838	1.19173	0.253056	0.643113	0.40115	0.747566	no
XLOC_001022	XLOC_001022	VC2243	NC_002505.1:2395255-2396650	AB_WT2_1	AB_HNS2_1	OK	46.3581	44.2545	-1.04753	-0.0669975	-0.00457027	0.3993	0.746562	no
XLOC_001023	XLOC_001023	VC2261	NC_002505.1:2416459-2417302	AB_WT2_1	AB_HNS2_1	OK	214.18	287.394	1.34183	0.424201	1.15948	0.1645	0.468753	no
XLOC_001024	XLOC_001024	VC2262	NC_002505.1:2417391-2420037	AB_WT2_1	AB_HNS2_1	OK	56.7202	54.5269	-1.04022	-0.0568958	-0.140406	0.84805	0.955134	no
XLOC_001025	XLOC_001025	VC2264	NC_002505.1:2420282-2420696	AB_WT2_1	AB_HNS2_1	OK	1142.55	709.855	-1.60955	-0.686657	-2.56905	0.02465	0.124093	no
XLOC_001026	XLOC_001026	VC2279	NC_002505.1:2433922-2435527	AB_WT2_1	AB_HNS2_1	OK	276.669	319.613	1.15522	0.208163	0.528523	0.4818	0.801315	no
XLOC_001027	XLOC_001027	VC2280,VC2281,VC2282	NC_002505.1:2435760-2438154	AB_WT2_1	AB_HNS2_1	OK	316.404	201.211	-1.5725	-0.653059	-1.78947	0.04275	0.189564	no
XLOC_001028	XLOC_001028	VC2284	NC_002505.1:2439636-2441252	AB_WT2_1	AB_HNS2_1	OK	279.184	303.968	1.08877	0.122702	1.64871	0.47245	0.799018	no
XLOC_001029	XLOC_001029	VC2297,VC2298,VC2299	NC_002505.1:2451621-2454030	AB_WT2_1	AB_HNS2_1	OK	1538.08	1415.28	-1.08677	-0.12004	-0.328662	0.68715	0.907638	no
XLOC_001030	XLOC_001030	VC2300	NC_002505.1:2454098-2455487	AB_WT2_1	AB_HNS2_1	OK	251.027	200.113	-1.25443	-0.327028	-0.918173	0.27585	0.629708	no
XLOC_001031	XLOC_001031	VC2304	NC_002505.1:2457576-2457687	AB_WT2_1	AB_HNS2_1	OK	49.0562	12.9424	-3.79035	-1.92233	-46.5895	0.4482	0.785853	no
XLOC_001032	XLOC_001032	VC2305	NC_002505.1:2457745-2458725	AB_WT2_1	AB_HNS2_1	OK	319.802	216.687	-1.47587	-0.561566	-1.64203	0.0663	0.25857	no
XLOC_001033	XLOC_001033	VC2307,VC2308,VC2309	NC_002505.1:2458774-2461465	AB_WT2_1	AB_HNS2_1	OK	108.088	119.812	1.10847	0.148564	0.385372	0.6229	0.878101	no
XLOC_001034	XLOC_001034	VC2313	NC_002505.1:2462886-2464468	AB_WT2_1	AB_HNS2_1	OK	239.79	81.3862	-2.94632	-1.55891	-14.063	0.55665	0.847811	no
XLOC_001035	XLOC_001035	VC2316	NC_002505.1:2464703-2466212	AB_WT2_1	AB_HNS2_1	OK	32.4945	16.2715	-1.99702	-0.997849	-2.83181	0.0002	0.00205524	yes
XLOC_001036	XLOC_001036	VC2318	NC_002505.1:2466300-2466486	AB_WT2_1	AB_HNS2_1	OK	143.438	114.553	-1.25215	-0.324404	-4.18136	0.2722	0.625789	no
XLOC_001037	XLOC_001037	VC2324,VC2325	NC_002505.1:2477287-2478267	AB_WT2_1	AB_HNS2_1	OK	166.87	115.928	-1.43943	-0.5255	-0.128137	0.62295	0.878101	no
XLOC_001038	XLOC_001038	VC2326	NC_002505.1:2478317-2478626	AB_WT2_1	AB_HNS2_1	OK	547.684	551.885	1.00767	0.0110229	0.0521795	0.969	0.98755	no
XLOC_001039	XLOC_001039	VC2328,VC2329	NC_002505.1:2478919-2480064	AB_WT2_1	AB_HNS2_1	OK	608.268	439.063	-1.38538	-0.470281	-2.02871	0.1524	0.448064	no
XLOC_001040	XLOC_001040	VC2333	NC_002505.1:2482788-2484240	AB_WT2_1	AB_HNS2_1	OK	447.336	315.801	-1.41651	-0.502342	-1.31448	0.09275	0.326339	no
XLOC_001041	XLOC_001041	VC2334,VC2335	NC_002505.1:2484429-2486325	AB_WT2_1	AB_HNS2_1	OK	177.35	167.255	-1.06036	-0.0845489	-0.212147	0.8191	0.945615	no
XLOC_001042	XLOC_001042	VC2337	NC_002505.1:2486483-2487491	AB_WT2_1	AB_HNS2_1	OK	446.324	406.751	-1.09729	-0.133944	-0.367892	0.6548	0.896847	no
XLOC_001043	XLOC_001043	VC2339	NC_002505.1:2490958-2492101	AB_WT2_1	AB_HNS2_1	OK	50.795	39.2287	-1.29484	-0.372777	-1.13744	0.19215	0.511904	no
XLOC_001044	XLOC_001044	VC2340	NC_002505.1:2492236-2493391	AB_WT2_1	AB_HNS2_1	OK	355.176	144.824	-2.45247	-1.29423	-3.73023	5e-05	0.000592857	yes
XLOC_001045	XLOC_001045	VC2341	NC_002505.1:2493590-2495282	AB_WT2_1	AB_HNS2_1	OK	279.634	206.837	-1.35195	-0.435047	-1.12035	0.14915	0.442123	no
XLOC_001046	XLOC_001046	VC2344	NC_002505.1:2499260-2501600	AB_WT2_1	AB_HNS2_1	OK	207.685	187.19	-1.10949	-0.149896	-0.372501	0.61115	0.875738	no
XLOC_001047	XLOC_001047	VC2346	NC_002505.1:2502824-2503511	AB_WT2_1	AB_HNS2_1	OK	68.7259	63.5741	-1.08104	-0.112415	-0.386883	0.68355	0.905711	no
XLOC_001048	XLOC_001048	VC2351	NC_002505.1:2507951-2508140	AB_WT2_1	AB_HNS2_1	OK	585.226	304.946	-1.91911	-0.940441	-12.8994	0.0007	0.00640085	yes
XLOC_001049	XLOC_001049	VC2357	NC_002505.1:2513866-2514100	AB_WT2_1	AB_HNS2_1	OK	604.714	608.437	1.00616	0.00885387	0.0662436	0.97465	0.98932	no
XLOC_001050	XLOC_001050	VC2361	NC_002505.1:2517139-2517517	AB_WT2_1	AB_HNS2_1	OK	2695.69	3819.43	1.41687	0.502703	2.05287	0.08885	0.316748	no
XLOC_001051	XLOC_001051	VC2365	NC_002505.1:2522857-2523825	AB_WT2_1	AB_HNS2_1	OK	199.69	187.868	-1.06293	-0.0880467	-0.193321	0.8556	0.955696	no
XLOC_001052	XLOC_001052	VC2368	NC_002505.1:2524549-2525266	AB_WT2_1	AB_HNS2_1	OK	750.416	1076.31	1.43428	0.520335	1.56092	0.0768	0.286924	no
XLOC_001053	XLOC_001053	VC2373	NC_002505.1:2531064-2535657	AB_WT2_1	AB_HNS2_1	OK	23.4753	25.4197	1.08283	0.1148	0.267369	0.6973	0.913427	no
XLOC_001054	XLOC_001054	gltD	NC_002505.1:2535657-2537127	AB_WT2_1	AB_HNS2_1	OK	38.5417	45.2148	1.17314	0.230372	0.610348	0.4166	0.75952	no
XLOC_001056	XLOC_001056	gltB	NC_002505.1:2537654-2542118	AB_WT2_1	AB_HNS2_1	OK	127.284	133.258	1.04693	0.0661764	0.156605	0.81935	0.945615	no
XLOC_001057	XLOC_001057	gltD	NC_002505.1:2542133-2543549	AB_WT2_1	AB_HNS2_1	OK	147.605	173.754	1.17716	0.235306	0.583516	0.43425	0.773194	no
XLOC_001058	XLOC_001058	VC2378	NC_002505.1:2543735-2544170	AB_WT2_1	AB_HNS2_1	OK	740.53	410.893	-1.80225	-0.849795	-3.12273	0.006	0.0413234	yes
XLOC_001059	XLOC_001059	VC2379	NC_002505.1:2544257-2544953	AB_WT2_1	AB_HNS2_1	OK	424.435	329.815	-1.28689	-0.363884	-1.03334	0.2321	0.56617	no
XLOC_001060	XLOC_001060	VC2380	NC_002505.1:2544965-2545919	AB_WT2_1	AB_HNS2_1	OK	62.7691	51.0024	-1.23071	-0.299488	-0.91397	0.28565	0.641227	no
XLOC_001061	XLOC_001061	VC2381,VC2382	NC_002505.1:2545919-2547453	AB_WT2_1	AB_HNS2_1	OK	128.623	96.8609	-1.32791	-0.409165	-1.06806	0.1579	0.456385	no
XLOC_001062	XLOC_001062	VC2383	NC_002505.1:2547604-2549180	AB_WT2_1	AB_HNS2_1	OK	39.4696	87.5376	2.21785	1.14916	2.12549	0.01125	0.0666964	no
XLOC_001063	XLOC_001063	VC2385	NC_002505.1:2549641-2550613	AB_WT2_1	AB_HNS2_1	OK	130.805	754.879	5.77103	2.52882	7.97185	5e-05	0.000592857	yes
XLOC_001064	XLOC_001064	VC2386	NC_002505.1:2550613-2552236	AB_WT2_1	AB_HNS2_1	OK	63.8549	614.357	9.62114	3.26621	9.92588	5e-05	0.000592857	yes
XLOC_001065	XLOC_001065	VC2387	NC_002505.1:2552248-2552866	AB_WT2_1	AB_HNS2_1	OK	49.7026	749.231	15.0743	3.91402	13.9166	5e-05	0.000592857	yes
XLOC_001066	XLOC_001066	VC2388	NC_002505.1:2553476-2553959	AB_WT2_1	AB_HNS2_1	OK	36.0075	73.5303	2.04208	1.03004	3.92005	0.00025	0.00252891	yes
XLOC_001067	XLOC_001067	VC2393	NC_002505.1:2559841-2563101	AB_WT2_1	AB_HNS2_1	OK	17.902	3.90314	-4.58656	-2.19742	-0.5381	0.2018	0.526371	no
XLOC_001068	XLOC_001068	VC2395	NC_002505.1:2563454-2563928	AB_WT2_1	AB_HNS2_1	OK	75.4557	66.1159	-1.14126	-0.190633	-0.741332	0.4845	0.801315	no
XLOC_001069	XLOC_001069	VC2411	NC_002505.1:2581101-2582719	AB_WT2_1	AB_HNS2_1	OK	538.238	410.699	-1.31054	-0.390162	-0.690848	0.56505	0.850991	no
XLOC_001070	XLOC_001070	VC2416	NC_002505.1:2588858-2590763	AB_WT2_1	AB_HNS2_1	OK	35.1542	35.4344	1.00797	0.011456	0.0300664	0.96955	0.98755	no
XLOC_001071	XLOC_001071	VC2420	NC_002505.1:2594420-2594939	AB_WT2_1	AB_HNS2_1	OK	192.003	182.546	-1.05181	-0.0728737	-0.246759	0.80015	0.945615	no
XLOC_001072	XLOC_001072	VC2422	NC_002505.1:2596057-2596948	AB_WT2_1	AB_HNS2_1	OK	90.0799	98.6416	1.09505	0.13099	0.361655	0.6578	0.897526	no
XLOC_001073	XLOC_001073	VC2423,VC2424	NC_002505.1:2597150-2599342	AB_WT2_1	AB_HNS2_1	OK	220.841	247.598	1.12116	0.164988	0.529606	0.6004	0.870659	no
XLOC_001074	XLOC_001074	VC2425	NC_002505.1:2599384-2600611	AB_WT2_1	AB_HNS2_1	OK	9.14485	10.7296	1.17329	0.230565	0.6623	0.40685	0.751697	no
XLOC_001075	XLOC_001075	VC2426,coaE	NC_002505.1:2600668-2602149	AB_WT2_1	AB_HNS2_1	OK	112.64	109.718	-1.02663	-0.0379211	-0.0992907	0.89685	0.964972	no
XLOC_001076	XLOC_001076	VC2428	NC_002505.1:2602180-2602921	AB_WT2_1	AB_HNS2_1	OK	274.027	309.631	1.12993	0.176229	0.512205	0.5624	0.849901	no
XLOC_001077	XLOC_001077	VC2429	NC_002505.1:2603062-2603260	AB_WT2_1	AB_HNS2_1	OK	210.778	219.888	1.04322	0.0610499	0.666957	0.8243	0.947872	no
XLOC_001078	XLOC_001078	tolC	NC_002505.1:2610549-2611866	AB_WT2_1	AB_HNS2_1	OK	770.793	759.529	-1.01483	-0.0212382	-0.0571261	0.94245	0.976538	no
XLOC_001079	XLOC_001079	VC2441	NC_002505.1:2619892-2620579	AB_WT2_1	AB_HNS2_1	OK	542.265	694.288	1.28035	0.356537	1.08477	0.23745	0.57513	no
XLOC_001080	XLOC_001080	VC2442	NC_002505.1:2620682-2621984	AB_WT2_1	AB_HNS2_1	OK	165.708	203.318	1.22697	0.295091	0.812788	0.33185	0.690359	no
XLOC_001081	XLOC_001081	VC2443	NC_002505.1:2622150-2622759	AB_WT2_1	AB_HNS2_1	OK	210.811	240.456	1.14062	0.189819	0.570309	0.5269	0.832394	no
XLOC_001082	XLOC_001082	cca	NC_002505.1:2625302-2626514	AB_WT2_1	AB_HNS2_1	OK	23.8135	24.6748	1.03617	0.0512581	0.147768	0.8495	0.955134	no
XLOC_001083	XLOC_001083	VC2449	NC_002505.1:2629718-2629859	AB_WT2_1	AB_HNS2_1	OK	208.143	165.042	-1.26115	-0.334736	-12.4696	0.3365	0.695841	no
XLOC_001084	XLOC_001084	VC2453	NC_002505.1:2634596-2639063	AB_WT2_1	AB_HNS2_1	OK	88.8851	72.885	-1.21953	-0.28632	-0.533806	0.4642	0.793356	no
XLOC_001085	XLOC_001085	VC2469	NC_002505.1:2650076-2651858	AB_WT2_1	AB_HNS2_1	OK	159.608	196.872	1.23347	0.302726	0.670853	0.32495	0.681005	no
XLOC_001086	XLOC_001086	VC2472	NC_002505.1:2652689-2653661	AB_WT2_1	AB_HNS2_1	OK	129.09	152.668	1.18265	0.242019	0.66201	0.41535	0.758312	no
XLOC_001087	XLOC_001087	VC2473	NC_002505.1:2654267-2654501	AB_WT2_1	AB_HNS2_1	OK	2154.93	1757.47	-1.22615	-0.294142	-2.13949	0.32965	0.68755	no
XLOC_001088	XLOC_001088	VC2478	NC_002505.1:2657887-2658196	AB_WT2_1	AB_HNS2_1	OK	814.409	762.918	-1.06749	-0.0942259	-0.437845	0.75495	0.931316	no
XLOC_001089	XLOC_001089	VC2479	NC_002505.1:2658395-2658980	AB_WT2_1	AB_HNS2_1	OK	57.7598	36.2218	-1.59461	-0.673205	-2.37991	0.0156	0.0866161	no
XLOC_001090	XLOC_001090	VC2480	NC_002505.1:2659089-2659746	AB_WT2_1	AB_HNS2_1	OK	238.855	259.494	1.08641	0.119567	0.357491	0.69215	0.91062	no
XLOC_001091	XLOC_001091	VC2481	NC_002505.1:2659999-2661229	AB_WT2_1	AB_HNS2_1	OK	144.944	238.373	1.64459	0.717721	1.81862	0.01905	0.10109	no
XLOC_001092	XLOC_001092	VC2490	NC_002505.1:2670175-2671726	AB_WT2_1	AB_HNS2_1	OK	58.4551	100.851	1.72527	0.786827	2.05895	0.00665	0.0448459	yes
XLOC_001093	XLOC_001093	VC2491	NC_002505.1:2671837-2672929	AB_WT2_1	AB_HNS2_1	OK	186.179	259.403	1.3933	0.478509	1.2626	0.1189	0.385041	no
XLOC_001094	XLOC_001094	VC2492	NC_002505.1:2672986-2674390	AB_WT2_1	AB_HNS2_1	OK	195.318	258.77	1.32487	0.405848	1.00805	0.17415	0.484438	no
XLOC_001095	XLOC_001095	leuD	NC_002505.1:2674405-2675008	AB_WT2_1	AB_HNS2_1	OK	242.084	346.2	1.43008	0.516095	1.66993	0.08605	0.309493	no
XLOC_001096	XLOC_001096	VC2494	NC_002505.1:2675108-2675900	AB_WT2_1	AB_HNS2_1	OK	18.9398	20.3868	1.0764	0.106212	0.341404	0.69925	0.913427	no
XLOC_001097	XLOC_001097	VC2498	NC_002505.1:2683603-2684086	AB_WT2_1	AB_HNS2_1	OK	72.4762	52.0881	-1.39142	-0.476554	-1.84362	0.08525	0.30869	no
XLOC_001098	XLOC_001098	VC2501	NC_002505.1:2686559-2688071	AB_WT2_1	AB_HNS2_1	OK	556.826	509.293	-1.09333	-0.12873	-0.333444	0.66005	0.898101	no
XLOC_001099	XLOC_001099	VC2502	NC_002505.1:2688154-2688604	AB_WT2_1	AB_HNS2_1	OK	76.4744	40.0846	-1.90782	-0.93193	-3.60887	0.0007	0.00640085	yes
XLOC_001100	XLOC_001100	valS	NC_002505.1:2688697-2691559	AB_WT2_1	AB_HNS2_1	OK	259.661	237.086	-1.09522	-0.131221	-0.316479	0.6519	0.896847	no
XLOC_001101	XLOC_001101	VC2507	NC_002505.1:2696818-2698195	AB_WT2_1	AB_HNS2_1	OK	358.55	239.104	-1.49956	-0.584533	-1.53099	0.05025	0.213744	no
XLOC_001102	XLOC_001102	VC2508	NC_002505.1:2698344-2699349	AB_WT2_1	AB_HNS2_1	OK	57.4452	22.1663	-2.59156	-1.37382	-3.79122	5e-05	0.000592857	yes
XLOC_001103	XLOC_001103	VC2509,pyrB	NC_002505.1:2699446-2700528	AB_WT2_1	AB_HNS2_1	OK	917.44	1146.39	1.24955	0.32141	5.42057	0.2978	0.655872	no
XLOC_001104	XLOC_001104	VC2511	NC_002505.1:2700539-2701007	AB_WT2_1	AB_HNS2_1	OK	66.3015	95.0454	1.43353	0.519575	1.98224	0.05925	0.240249	no
XLOC_001105	XLOC_001105	VC2512	NC_002505.1:2701111-2701501	AB_WT2_1	AB_HNS2_1	OK	868.293	667.285	-1.30123	-0.37988	-1.4649	0.20755	0.533886	no
XLOC_001106	XLOC_001106	VC2522	NC_002505.1:2707505-2708504	AB_WT2_1	AB_HNS2_1	OK	94.7499	98.0365	1.03469	0.0491949	0.140933	0.86465	0.958846	no
XLOC_001107	XLOC_001107	VC2523,VC2524,VC2525,VC2527	NC_002505.1:2708553-2711126	AB_WT2_1	AB_HNS2_1	OK	761.68	689.731	-1.10431	-0.143151	-0.340812	0.6527	0.896847	no
XLOC_001108	XLOC_001108	VC2528	NC_002505.1:2711128-2711854	AB_WT2_1	AB_HNS2_1	OK	274.331	234.56	-1.16956	-0.225961	-0.657369	0.4584	0.788868	no
XLOC_001109	XLOC_001109	VC2529	NC_002505.1:2711909-2713373	AB_WT2_1	AB_HNS2_1	OK	1264.46	1009.48	-1.25259	-0.324906	-0.859079	0.26245	0.610309	no
XLOC_001110	XLOC_001110	VC2530	NC_002505.1:2713397-2713685	AB_WT2_1	AB_HNS2_1	OK	5439.34	4218.94	-1.28927	-0.366552	-1.95616	0.211	0.539926	no
XLOC_001111	XLOC_001111	VC2531	NC_002505.1:2713687-2714134	AB_WT2_1	AB_HNS2_1	OK	574.323	448.19	-1.28143	-0.357753	-1.25339	0.24465	0.586182	no
XLOC_001112	XLOC_001112	VC2532	NC_002505.1:2714146-2715007	AB_WT2_1	AB_HNS2_1	OK	306.894	246.455	-1.24523	-0.316416	-0.872663	0.3039	0.66365	no
XLOC_001113	XLOC_001113	VC2533	NC_002505.1:2715015-2715294	AB_WT2_1	AB_HNS2_1	OK	61.9023	72.9247	1.17806	0.236416	1.3607	0.40015	0.746562	no
XLOC_001114	XLOC_001114	VC2534	NC_002505.1:2715454-2716816	AB_WT2_1	AB_HNS2_1	OK	81.7564	93.7064	1.14617	0.196817	0.497434	0.5053	0.815056	no
XLOC_001115	XLOC_001115	VC2536	NC_002505.1:2718329-2718911	AB_WT2_1	AB_HNS2_1	OK	318.738	372.95	1.17008	0.226614	0.685253	0.4554	0.788868	no
XLOC_001116	XLOC_001116	VC2543	NC_002505.1:2723239-2724847	AB_WT2_1	AB_HNS2_1	OK	27.6154	17.4891	-1.57901	-0.659017	-0.193633	0.79855	0.945615	no
XLOC_001117	XLOC_001117	VC2544	NC_002505.1:2724900-2725911	AB_WT2_1	AB_HNS2_1	OK	1363.28	1389.46	1.0192	0.0274423	0.0782546	0.9276	0.972243	no
XLOC_001118	XLOC_001118	VC2545	NC_002505.1:2726080-2726611	AB_WT2_1	AB_HNS2_1	OK	1567.21	1224.67	-1.2797	-0.355809	-1.22094	0.2314	0.565315	no
XLOC_001119	XLOC_001119	VC2549	NC_002505.1:2732683-2733322	AB_WT2_1	AB_HNS2_1	OK	81.1153	87.0052	1.07261	0.101128	0.330156	0.7116	0.917236	no
XLOC_001120	XLOC_001120	VC2550	NC_002505.1:2733403-2733955	AB_WT2_1	AB_HNS2_1	OK	1100.79	522.801	-2.10556	-1.07421	-3.55151	0.00055	0.00516043	yes
XLOC_001121	XLOC_001121	VC2551	NC_002505.1:2734172-2734478	AB_WT2_1	AB_HNS2_1	OK	130.307	93.3806	-1.39544	-0.480722	-2.56502	0.0935	0.327908	no
XLOC_001122	XLOC_001122	VC2552	NC_002505.1:2734526-2735255	AB_WT2_1	AB_HNS2_1	OK	71.577	43.9669	-1.62797	-0.703078	-2.22246	0.01375	0.0790564	no
XLOC_001123	XLOC_001123	VC2553,VC2554	NC_002505.1:2735336-2737309	AB_WT2_1	AB_HNS2_1	OK	47.7502	42.9579	-1.11156	-0.152584	-0.404796	0.58815	0.866933	no
XLOC_001124	XLOC_001124	VC2555	NC_002505.1:2737361-2737883	AB_WT2_1	AB_HNS2_1	OK	131.173	136.712	1.04223	0.0596714	0.206934	0.832	0.951155	no
XLOC_001125	XLOC_001125	VC2556,VC2557	NC_002505.1:2738193-2739092	AB_WT2_1	AB_HNS2_1	OK	220.01	227.437	1.03376	0.0478951	0.110716	0.8727	0.959469	no
XLOC_001126	XLOC_001126	cpdB	NC_002505.1:2743381-2745427	AB_WT2_1	AB_HNS2_1	OK	133.813	115.521	-1.15834	-0.21206	-0.517027	0.48405	0.801315	no
XLOC_001127	XLOC_001127	VC2563	NC_002505.1:2745546-2746116	AB_WT2_1	AB_HNS2_1	OK	29.0626	28.7018	-1.01257	-0.0180215	-0.0662297	0.9489	0.979149	no
XLOC_001128	XLOC_001128	VC2565	NC_002505.1:2747726-2748176	AB_WT2_1	AB_HNS2_1	OK	91.5612	64.6796	-1.41561	-0.501426	-1.97554	0.06895	0.266849	no
XLOC_001129	XLOC_001129	VC2566	NC_002505.1:2748178-2749510	AB_WT2_1	AB_HNS2_1	OK	93.4776	74.6712	-1.25186	-0.324068	-0.528583	0.559	0.848764	no
XLOC_001130	XLOC_001130	VC2568	NC_002505.1:2749720-2750350	AB_WT2_1	AB_HNS2_1	OK	347.69	349.75	1.00592	0.0085227	0.0252039	0.9792	0.990522	no
XLOC_001131	XLOC_001131	VC2569	NC_002505.1:2750485-2750968	AB_WT2_1	AB_HNS2_1	OK	96.2578	58.361	-1.64935	-0.721899	-2.82256	0.0101	0.0620374	no
XLOC_001132	XLOC_001132	VC2600	NC_002505.1:2768611-2770480	AB_WT2_1	AB_HNS2_1	OK	31.3659	21.7105	-1.44473	-0.530801	-1.49188	0.06295	0.250023	no
XLOC_001133	XLOC_001133	VC2608	NC_002505.1:2777244-2779239	AB_WT2_1	AB_HNS2_1	OK	60.4016	65.654	1.08696	0.120296	0.293402	0.68655	0.907638	no
XLOC_001134	XLOC_001134	VC2609,VC2610	NC_002505.1:2779239-2780711	AB_WT2_1	AB_HNS2_1	OK	343.508	381.874	1.11169	0.152754	0.431977	0.62835	0.882072	no
XLOC_001135	XLOC_001135	VC2612	NC_002505.1:2780838-2781048	AB_WT2_1	AB_HNS2_1	OK	21.9816	29.5564	1.3446	0.427175	3.24749	0.22365	0.55653	no
XLOC_001136	XLOC_001136	VC2613	NC_002505.1:2781144-2782014	AB_WT2_1	AB_HNS2_1	OK	186.313	124.425	-1.49739	-0.582449	-1.66772	0.05025	0.213744	no
XLOC_001137	XLOC_001137	VC2614	NC_002505.1:2782256-2782889	AB_WT2_1	AB_HNS2_1	OK	1243.1	1290.46	1.0381	0.0539455	0.167378	0.8549	0.955619	no
XLOC_001138	XLOC_001138	rimO	NC_002505.1:2788971-2790384	AB_WT2_1	AB_HNS2_1	OK	61.3113	86.0687	1.4038	0.489334	1.28012	0.09665	0.334916	no
XLOC_001139	XLOC_001139	VC2635	NC_002505.1:2805703-2808211	AB_WT2_1	AB_HNS2_1	OK	150.428	216.525	1.43939	0.525456	1.28854	0.0783	0.289665	no
XLOC_001140	XLOC_001140	VC2637	NC_002505.1:2809305-2810049	AB_WT2_1	AB_HNS2_1	OK	12.5459	10.032	-1.25059	-0.322612	-1.05081	0.2607	0.608598	no
XLOC_001141	XLOC_001141	VC2638	NC_002505.1:2810120-2811679	AB_WT2_1	AB_HNS2_1	OK	30.2639	29.7947	-1.01575	-0.0225403	-0.0600155	0.9389	0.974576	no
XLOC_001142	XLOC_001142	VC2640	NC_002505.1:2811800-2812064	AB_WT2_1	AB_HNS2_1	OK	74.7187	77.4759	1.0369	0.0522784	0.318862	0.8526	0.955619	no
XLOC_001143	XLOC_001143	VC2645	NC_002505.1:2817168-2818305	AB_WT2_1	AB_HNS2_1	OK	39.7649	45.7934	1.1516	0.203643	0.566973	0.46625	0.794111	no
XLOC_001144	XLOC_001144	VC2646	NC_002505.1:2818511-2821142	AB_WT2_1	AB_HNS2_1	OK	49.8061	67.3008	1.35126	0.434301	1.04869	0.15665	0.454859	no
XLOC_001145	XLOC_001145	VC2647,VC2648	NC_002505.1:2821500-2822117	AB_WT2_1	AB_HNS2_1	OK	272.565	275.085	1.00925	0.0132745	0.00790996	0.9824	0.992209	no
XLOC_001146	XLOC_001146	VC2650	NC_002505.1:2822155-2824084	AB_WT2_1	AB_HNS2_1	OK	106.155	123.267	1.1612	0.215609	0.283248	0.8455	0.955134	no
XLOC_001147	XLOC_001147	VC2652	NC_002505.1:2824216-2824738	AB_WT2_1	AB_HNS2_1	OK	74.2281	73.6332	-1.00808	-0.011608	-0.00311952	0.9445	0.977413	no
XLOC_001148	XLOC_001148	VC2656,VC2657	NC_002505.1:2826751-2829318	AB_WT2_1	AB_HNS2_1	OK	4018.27	4169.83	1.03772	0.053416	0.118123	0.86855	0.958875	no
XLOC_001149	XLOC_001149	VC2658,VC2659	NC_002505.1:2829320-2830077	AB_WT2_1	AB_HNS2_1	OK	5548.74	4308.53	-1.28785	-0.364965	-1.09502	0.2137	0.543399	no
XLOC_001150	XLOC_001150	VC2661	NC_002505.1:2830789-2831812	AB_WT2_1	AB_HNS2_1	OK	88.1675	114.335	1.29679	0.374952	1.08591	0.19665	0.518368	no
XLOC_001151	XLOC_001151	VC2666	NC_002505.1:2834957-2835575	AB_WT2_1	AB_HNS2_1	OK	41.0548	48.5059	1.18149	0.240612	0.810091	0.37845	0.733894	no
XLOC_001152	XLOC_001152	VC2667	NC_002505.1:2835713-2836073	AB_WT2_1	AB_HNS2_1	OK	62.5255	64.9645	1.03901	0.0552053	0.256295	0.84405	0.954977	no
XLOC_001153	XLOC_001153	tpiA	NC_002505.1:2837229-2838027	AB_WT2_1	AB_HNS2_1	OK	574.323	632.861	1.10193	0.140026	0.396007	0.64005	0.889584	no
XLOC_001154	XLOC_001154	VC2671	NC_002505.1:2838144-2839527	AB_WT2_1	AB_HNS2_1	OK	21.0304	23.4742	1.1162	0.158602	0.481751	0.56165	0.849561	no
XLOC_001155	XLOC_001155	rpmE	NC_002505.1:2847809-2848028	AB_WT2_1	AB_HNS2_1	OK	1490.91	1617.64	1.085	0.117696	1.0398	0.68715	0.907638	no
XLOC_001156	XLOC_001156	VC2680	NC_002505.1:2848125-2848269	AB_WT2_1	AB_HNS2_1	OK	9.89325	11.6191	1.17445	0.231975	2.41304	0.8225	0.946647	no
XLOC_001157	XLOC_001157	VC2681	NC_002505.1:2848335-2849613	AB_WT2_1	AB_HNS2_1	OK	164.846	120.364	-1.36956	-0.453714	-1.16047	0.13775	0.422157	no
XLOC_001158	XLOC_001158	VC2683	NC_002505.1:2850308-2851475	AB_WT2_1	AB_HNS2_1	OK	47.073	76.9881	1.6355	0.709737	1.97571	0.01465	0.0828988	no
XLOC_001159	XLOC_001159	metL	NC_002505.1:2851487-2853899	AB_WT2_1	AB_HNS2_1	OK	71.3616	99.1227	1.38902	0.474068	1.14311	0.1212	0.389758	no
XLOC_001160	XLOC_001160	metF	NC_002505.1:2854185-2855073	AB_WT2_1	AB_HNS2_1	OK	57.5599	124.834	2.16877	1.11688	3.22544	0.0001	0.00111237	yes
XLOC_001161	XLOC_001161	VC2687	NC_002505.1:2855426-2855531	AB_WT2_1	AB_HNS2_1	OK	60.0645	0	0	#NAME?	nan	0.0078	0.0512142	no
XLOC_001162	XLOC_001162	glpX	NC_002505.1:2855698-2856706	AB_WT2_1	AB_HNS2_1	OK	69.7715	92.5669	1.32672	0.40786	1.06369	0.16465	0.468753	no
XLOC_001163	XLOC_001163	VC2692,cpxA	NC_002505.1:2859804-2861885	AB_WT2_1	AB_HNS2_1	OK	136.392	181.595	1.33142	0.412963	0.992632	0.18565	0.504152	no
XLOC_001164	XLOC_001164	VC2694	NC_002505.1:2861966-2862635	AB_WT2_1	AB_HNS2_1	OK	44.1278	34.434	-1.28152	-0.357857	-1.1914	0.1932	0.512702	no
XLOC_001165	XLOC_001165	VC2695	NC_002505.1:2862687-2863164	AB_WT2_1	AB_HNS2_1	OK	123.325	96.0124	-1.28447	-0.361178	-1.37331	0.19685	0.518446	no
XLOC_001166	XLOC_001166	aspA	NC_002505.1:2864957-2866409	AB_WT2_1	AB_HNS2_1	OK	1330.34	1424.33	1.07065	0.0984885	0.270811	0.733	0.925262	no
XLOC_001167	XLOC_001167	VC2699	NC_002505.1:2866536-2867844	AB_WT2_1	AB_HNS2_1	OK	595.122	433.579	-1.37258	-0.45689	-1.20561	0.13085	0.410428	no
XLOC_001168	XLOC_001168	VC2700	NC_002505.1:2868276-2871836	AB_WT2_1	AB_HNS2_1	OK	11.1584	7.59914	-1.46838	-0.554224	-1.44136	0.0461	0.200303	no
XLOC_001169	XLOC_001169	dipZ	NC_002505.1:2871995-2873798	AB_WT2_1	AB_HNS2_1	OK	48.0195	63.6864	1.32626	0.407366	1.07155	0.16195	0.465157	no
XLOC_001170	XLOC_001170	VC2702	NC_002505.1:2873970-2874600	AB_WT2_1	AB_HNS2_1	OK	557.131	433.392	-1.28551	-0.362345	-1.11264	0.22565	0.558005	no
XLOC_001171	XLOC_001171	VC2704	NC_002505.1:2876822-2877089	AB_WT2_1	AB_HNS2_1	OK	264.074	169.248	-1.56028	-0.641804	-3.90952	0.0251	0.125967	no
XLOC_001172	XLOC_001172	VC2705	NC_002505.1:2877282-2878803	AB_WT2_1	AB_HNS2_1	OK	305.766	151.482	-2.0185	-1.01329	-2.42921	0.00315	0.0236579	yes
XLOC_001173	XLOC_001173	VC2707,gmk	NC_002505.1:2879758-2880564	AB_WT2_1	AB_HNS2_1	OK	239.613	169.353	-1.41487	-0.500675	-1.1632	0.08885	0.316748	no
XLOC_001174	XLOC_001174	rpoZ	NC_002505.1:2880671-2880944	AB_WT2_1	AB_HNS2_1	OK	654.952	763.315	1.16545	0.220889	1.26607	0.45575	0.788868	no
XLOC_001175	XLOC_001175	VC2710	NC_002505.1:2880975-2883093	AB_WT2_1	AB_HNS2_1	OK	147.541	166.537	1.12875	0.174723	0.421198	0.55085	0.845472	no
XLOC_001176	XLOC_001176	VC2711	NC_002505.1:2883211-2885290	AB_WT2_1	AB_HNS2_1	OK	87.135	109.098	1.25206	0.324298	0.769842	0.2833	0.639499	no
XLOC_001177	XLOC_001177	VC2712	NC_002505.1:2885598-2887041	AB_WT2_1	AB_HNS2_1	OK	24.1897	45.7792	1.89251	0.920297	2.6069	0.0012	0.0103584	yes
XLOC_001178	XLOC_001178	VC2716	NC_002505.1:2890040-2892362	AB_WT2_1	AB_HNS2_1	OK	47.3566	61.9073	1.30726	0.386543	0.905552	0.20295	0.528224	no
XLOC_001179	XLOC_001179	VC2719	NC_002505.1:2893085-2894643	AB_WT2_1	AB_HNS2_1	OK	12.6797	10.7373	-1.1809	-0.239888	-0.343957	0.6196	0.877856	no
XLOC_001180	XLOC_001180	VC2720	NC_002505.1:2894730-2895318	AB_WT2_1	AB_HNS2_1	OK	396.589	451.685	1.13892	0.187671	0.605061	0.54135	0.840456	no
XLOC_001181	XLOC_001181	VC2722,nudE	NC_002505.1:2895456-2896855	AB_WT2_1	AB_HNS2_1	OK	187.456	177.908	-1.05367	-0.0754162	-0.203306	0.80115	0.945615	no
XLOC_001182	XLOC_001182	VC2735	NC_002505.1:2908385-2908769	AB_WT2_1	AB_HNS2_1	OK	220.332	163.713	-1.34584	-0.428516	-1.81898	0.125	0.397471	no
XLOC_001183	XLOC_001183	hslO	NC_002505.1:2908787-2909678	AB_WT2_1	AB_HNS2_1	OK	240.406	226.312	-1.06228	-0.0871634	-0.249519	0.77625	0.939407	no
XLOC_001184	XLOC_001184	VC2738	NC_002505.1:2910014-2911643	AB_WT2_1	AB_HNS2_1	OK	7532.96	6870.12	-1.09648	-0.132882	-0.377589	0.6242	0.878494	no
XLOC_001185	XLOC_001185	VC2739	NC_002505.1:2911829-2913716	AB_WT2_1	AB_HNS2_1	OK	77.7654	77.254	-1.00662	-0.0095179	-0.0233038	0.97565	0.989607	no
XLOC_001186	XLOC_001186	glnA	NC_002505.1:2919082-2920492	AB_WT2_1	AB_HNS2_1	OK	875.356	1015.65	1.16027	0.214459	0.57966	0.4575	0.788868	no
XLOC_001187	XLOC_001187	VC2747	NC_002505.1:2920669-2921260	AB_WT2_1	AB_HNS2_1	OK	34.5728	43.2048	1.24968	0.321557	1.09105	0.24425	0.585657	no
XLOC_001188	XLOC_001188	glnL	NC_002505.1:2921392-2922457	AB_WT2_1	AB_HNS2_1	OK	73.2462	51.9375	-1.41028	-0.495978	-1.42937	0.0842	0.306242	no
XLOC_001189	XLOC_001189	VC2749	NC_002505.1:2922460-2923867	AB_WT2_1	AB_HNS2_1	OK	72.7449	71.1983	-1.02172	-0.0310044	-0.0822345	0.91455	0.969935	no
XLOC_001190	XLOC_001190	VC2750	NC_002505.1:2923907-2926457	AB_WT2_1	AB_HNS2_1	OK	56.9147	37.2148	-1.52936	-0.612925	-1.60462	0.04145	0.185067	no
XLOC_001191	XLOC_001191	VC2751	NC_002505.1:2926548-2927553	AB_WT2_1	AB_HNS2_1	OK	173.193	140.673	-1.23117	-0.300035	-0.831821	0.31865	0.677262	no
XLOC_001192	XLOC_001192	fadB	NC_002505.1:2942321-2944493	AB_WT2_1	AB_HNS2_1	OK	360.382	255.96	-1.40796	-0.493606	-1.21726	0.09535	0.332054	no
XLOC_001193	XLOC_001193	fadA	NC_002505.1:2944518-2945682	AB_WT2_1	AB_HNS2_1	OK	633.694	406.26	-1.55982	-0.641383	-1.68171	0.03675	0.168737	no
XLOC_001194	XLOC_001194	VC2761	NC_002505.1:2946812-2948015	AB_WT2_1	AB_HNS2_1	OK	146.458	357.283	2.43949	1.28658	3.43684	5e-05	0.000592857	yes
XLOC_001195	XLOC_001195	VC0001,VC0002	NC_002505.1:234-806	AB_WT2_1	AB_HNS2_1	OK	211.673	204.129	-1.03696	-0.052353	-0.141737	0.8548	0.955619	no
XLOC_001196	XLOC_001196	trmE	NC_002505.1:815-2210	AB_WT2_1	AB_HNS2_1	OK	102.101	129.044	1.26389	0.337874	0.861943	0.26265	0.610336	no
XLOC_001197	XLOC_001197	VC0004	NC_002505.1:2270-3896	AB_WT2_1	AB_HNS2_1	OK	252.191	369.709	1.46599	0.551876	1.4457	0.06455	0.253886	no
XLOC_001198	XLOC_001198	VC0005,rnpA	NC_002505.1:3898-4479	AB_WT2_1	AB_HNS2_1	OK	622.03	726.478	1.16791	0.223937	0.632861	0.46025	0.789104	no
XLOC_001199	XLOC_001199	rpmH	NC_002505.1:4491-4629	AB_WT2_1	AB_HNS2_1	OK	5893.6	4107.25	-1.43493	-0.520976	-26.6405	0.06375	0.251657	no
XLOC_001200	XLOC_001200	VC0008,VC0009	NC_002505.1:4870-6276	AB_WT2_1	AB_HNS2_1	OK	95.7679	78.5039	-1.21991	-0.286778	-0.776261	0.33305	0.69241	no
XLOC_001201	XLOC_001201	VC0010	NC_002505.1:6353-7100	AB_WT2_1	AB_HNS2_1	OK	86.5201	92.4924	1.06903	0.0962994	0.274463	0.76415	0.934121	no
XLOC_001202	XLOC_001202	avtA	NC_002505.1:15293-16550	AB_WT2_1	AB_HNS2_1	OK	76.4938	79.5088	1.03941	0.055772	0.151473	0.84745	0.955134	no
XLOC_001203	XLOC_001203	glyS	NC_002505.1:16868-18935	AB_WT2_1	AB_HNS2_1	OK	313.185	325.531	1.03942	0.055778	0.134438	0.84935	0.955134	no
XLOC_001204	XLOC_001204	glyQ	NC_002505.1:18949-19942	AB_WT2_1	AB_HNS2_1	OK	235.581	256.55	1.08901	0.123018	0.334611	0.68515	0.907459	no
XLOC_001205	XLOC_001205	VC0024	NC_002505.1:21286-21535	AB_WT2_1	AB_HNS2_1	OK	100.082	88.6003	-1.12959	-0.175802	-1.26319	0.52945	0.833551	no
XLOC_001206	XLOC_001206	VC0026	NC_002505.1:22027-23008	AB_WT2_1	AB_HNS2_1	OK	195.73	212.317	1.08474	0.11736	0.313762	0.6948	0.912031	no
XLOC_001207	XLOC_001207	VC0027	NC_002505.1:23255-24788	AB_WT2_1	AB_HNS2_1	OK	270.751	284.219	1.04974	0.0700371	0.171652	0.81025	0.945615	no
XLOC_001208	XLOC_001208	VC0028	NC_002505.1:24791-26633	AB_WT2_1	AB_HNS2_1	OK	362.909	469.187	1.29285	0.370556	0.90394	0.20755	0.533886	no
XLOC_001209	XLOC_001209	VC0029,ilvM	NC_002505.1:26642-27877	AB_WT2_1	AB_HNS2_1	OK	483.802	583.686	1.20646	0.270775	0.443219	0.55875	0.848764	no
XLOC_001210	XLOC_001210	VC0031	NC_002505.1:27888-29535	AB_WT2_1	AB_HNS2_1	OK	158.088	165.886	1.04933	0.0694598	0.170002	0.82265	0.946647	no
XLOC_001211	XLOC_001211	VC0034	NC_002505.1:32643-33246	AB_WT2_1	AB_HNS2_1	OK	342.88	296.859	-1.15503	-0.207926	-0.654637	0.4887	0.805049	no
XLOC_001212	XLOC_001212	VC0035	NC_002505.1:33276-34263	AB_WT2_1	AB_HNS2_1	OK	107.531	75.5329	-1.42363	-0.509579	-1.46979	0.07875	0.290666	no
XLOC_001213	XLOC_001213	VC0036	NC_002505.1:34310-35798	AB_WT2_1	AB_HNS2_1	OK	405.822	306.057	-1.32597	-0.407046	-1.07639	0.16815	0.473999	no
XLOC_001214	XLOC_001214	VC0037	NC_002505.1:36151-36430	AB_WT2_1	AB_HNS2_1	OK	196.074	244.005	1.24445	0.315515	1.9241	0.2421	0.582828	no
XLOC_001215	XLOC_001215	VC0038	NC_002505.1:36526-36694	AB_WT2_1	AB_HNS2_1	OK	16510	13816.1	-1.19498	-0.256984	-5.03761	0.39345	0.743699	no
XLOC_001216	XLOC_001216	VC0041,VC0042	NC_002505.1:38533-40548	AB_WT2_1	AB_HNS2_1	OK	209.317	153.229	-1.36604	-0.449997	-0.96235	0.1742	0.484438	no
XLOC_001217	XLOC_001217	trkA	NC_002505.1:40559-41936	AB_WT2_1	AB_HNS2_1	OK	132.961	111.347	-1.19411	-0.255945	-0.654304	0.40005	0.746562	no
XLOC_001218	XLOC_001218	VC0044	NC_002505.1:41997-43302	AB_WT2_1	AB_HNS2_1	OK	99.4899	93.5572	-1.06341	-0.0887005	-0.227299	0.76385	0.934107	no
XLOC_001219	XLOC_001219	fmt	NC_002505.1:43333-44281	AB_WT2_1	AB_HNS2_1	OK	148.613	128.889	-1.15303	-0.205437	-0.519132	0.50075	0.812495	no
XLOC_001220	XLOC_001220	def	NC_002505.1:44298-44808	AB_WT2_1	AB_HNS2_1	OK	690.77	617.884	-1.11796	-0.160869	-0.521042	0.59195	0.870183	no
XLOC_001221	XLOC_001221	VC0051	NC_002505.1:48323-49457	AB_WT2_1	AB_HNS2_1	OK	68.372	173.739	2.54108	1.34544	3.49413	5e-05	0.000592857	yes
XLOC_001222	XLOC_001222	VC0052	NC_002505.1:49460-49946	AB_WT2_1	AB_HNS2_1	OK	166.616	309.752	1.85908	0.894589	3.25141	0.0027	0.0207599	yes
XLOC_001223	XLOC_001223	VC0058	NC_002505.1:51667-53311	AB_WT2_1	AB_HNS2_1	OK	138.819	137.789	-1.00748	-0.0107506	-0.0191665	0.9777	0.989933	no
XLOC_001224	XLOC_001224	VC0067	NC_002505.1:66323-68117	AB_WT2_1	AB_HNS2_1	OK	118.329	103.418	-1.14418	-0.194314	-0.491327	0.5183	0.826065	no
XLOC_001225	XLOC_001225	VC0068	NC_002505.1:68249-69233	AB_WT2_1	AB_HNS2_1	OK	34.3943	30.5248	-1.12677	-0.172188	-0.535283	0.5338	0.836356	no
XLOC_001226	XLOC_001226	VC0071	NC_002505.1:70974-71436	AB_WT2_1	AB_HNS2_1	OK	143.416	198.959	1.38729	0.472264	1.84004	0.09685	0.334916	no
XLOC_001227	XLOC_001227	VC0075	NC_002505.1:75265-76153	AB_WT2_1	AB_HNS2_1	OK	200.241	195.289	-1.02536	-0.0361258	-0.105239	0.9045	0.966365	no
XLOC_001228	XLOC_001228	VC0076	NC_002505.1:76209-76635	AB_WT2_1	AB_HNS2_1	OK	2754.92	3641.93	1.32197	0.402694	1.49272	0.16535	0.469919	no
XLOC_001229	XLOC_001229	VC0081	NC_002505.1:77858-79963	AB_WT2_1	AB_HNS2_1	OK	45.7075	58.7734	1.28586	0.362733	0.559852	0.4179	0.759968	no
XLOC_001230	XLOC_001230	VC0090	NC_002505.1:87680-89045	AB_WT2_1	AB_HNS2_1	OK	76.541	43.5508	-1.75751	-0.813533	-2.3801	0.0061	0.0419229	yes
XLOC_001231	XLOC_001231	VC0091	NC_002505.1:89115-89985	AB_WT2_1	AB_HNS2_1	OK	40.3869	44.9977	1.11417	0.155965	0.486534	0.5746	0.858993	no
XLOC_001232	XLOC_001232	VC0092	NC_002505.1:90012-90642	AB_WT2_1	AB_HNS2_1	OK	355.398	433.57	1.21996	0.286831	0.829135	0.345	0.701045	no
XLOC_001233	XLOC_001233	ubiA	NC_002505.1:93463-94318	AB_WT2_1	AB_HNS2_1	OK	84.2854	92.227	1.09422	0.129906	0.418336	0.6465	0.893144	no
XLOC_001234	XLOC_001234	VC0095	NC_002505.1:94318-94870	AB_WT2_1	AB_HNS2_1	OK	105.454	121.655	1.15363	0.206176	0.762385	0.4556	0.788868	no
XLOC_001235	XLOC_001235	VC0096	NC_002505.1:94892-94991	AB_WT2_1	AB_HNS2_1	OK	2030.12	1225.06	-1.65716	-0.728705	-267.429	0.084	0.305858	no
XLOC_001236	XLOC_001236	VC0098	NC_002505.1:95591-97571	AB_WT2_1	AB_HNS2_1	OK	135.078	60.7294	-2.22426	-1.15333	-2.78182	5e-05	0.000592857	yes
XLOC_001237	XLOC_001237	VC0099	NC_002505.1:97945-98779	AB_WT2_1	AB_HNS2_1	OK	106.365	122.528	1.15196	0.204092	0.598533	0.47885	0.799734	no
XLOC_001238	XLOC_001238	glpE	NC_002505.1:98785-99106	AB_WT2_1	AB_HNS2_1	OK	129.222	131.999	1.02149	0.0306672	0.156906	0.91245	0.968711	no
XLOC_001239	XLOC_001239	VC0101	NC_002505.1:99186-99402	AB_WT2_1	AB_HNS2_1	OK	10.823	8.58434	-1.26078	-0.334324	-2.00053	0.44535	0.784757	no
XLOC_001240	XLOC_001240	VC0102	NC_002505.1:99634-99775	AB_WT2_1	AB_HNS2_1	OK	932.149	744.234	-1.25249	-0.324805	-13.6568	0.2472	0.59098	no
XLOC_001241	XLOC_001241	VC0103	NC_002505.1:99866-100634	AB_WT2_1	AB_HNS2_1	OK	43.624	52.366	1.20039	0.263509	0.840152	0.3447	0.700876	no
XLOC_001242	XLOC_001242	VC0104	NC_002505.1:100689-101854	AB_WT2_1	AB_HNS2_1	OK	39.0256	49.5154	1.26879	0.343457	0.556914	0.4665	0.794111	no
XLOC_001243	XLOC_001243	VC0107	NC_002505.1:102907-103045	AB_WT2_1	AB_HNS2_1	OK	15.5092	18.1552	1.17061	0.227258	3.26341	0.81095	0.945615	no
XLOC_001244	XLOC_001244	VC0109	NC_002505.1:103097-105968	AB_WT2_1	AB_HNS2_1	OK	63.9624	56.0341	-1.14149	-0.19092	-0.0123709	0.25815	0.606849	no
XLOC_001245	XLOC_001245	engB	NC_002505.1:106648-107311	AB_WT2_1	AB_HNS2_1	OK	219.81	208.295	-1.05528	-0.0776279	-0.228773	0.78915	0.943657	no
XLOC_001246	XLOC_001246	VC0117,VC0118,hemD	NC_002505.1:111556-114715	AB_WT2_1	AB_HNS2_1	OK	698.572	496.602	-1.4067	-0.492318	-1.23377	0.1109	0.369065	no
XLOC_001247	XLOC_001247	hemC	NC_002505.1:114760-115714	AB_WT2_1	AB_HNS2_1	OK	123.189	147.375	1.19633	0.25862	0.681201	0.3793	0.734327	no
XLOC_001248	XLOC_001248	VC0121	NC_002505.1:115890-116037	AB_WT2_1	AB_HNS2_1	OK	653.61	243.811	-2.68081	-1.42267	-46.9386	5e-05	0.000592857	yes
XLOC_001249	XLOC_001249	cyaY	NC_002505.1:118689-119196	AB_WT2_1	AB_HNS2_1	OK	356.312	337.876	-1.05456	-0.0766463	-0.358472	0.7882	0.942989	no
XLOC_001250	XLOC_001250	VC0131,VC0132	NC_002505.1:126293-128431	AB_WT2_1	AB_HNS2_1	OK	233.474	240.261	1.02907	0.0413358	0.101068	0.90065	0.966116	no
XLOC_001251	XLOC_001251	VC0134	NC_002505.1:128714-129542	AB_WT2_1	AB_HNS2_1	OK	270.097	290.942	1.07718	0.107253	0.307727	0.7182	0.919448	no
XLOC_001252	XLOC_001252	VC0135	NC_002505.1:129656-130673	AB_WT2_1	AB_HNS2_1	OK	47.4875	40.9314	-1.16017	-0.214339	-0.629738	0.43685	0.775265	no
XLOC_001253	XLOC_001253	VC0138	NC_002505.1:132618-132738	AB_WT2_1	AB_HNS2_1	OK	1672.99	694.045	-2.41049	-1.26933	-133.689	0.0002	0.00205524	yes
XLOC_001254	XLOC_001254	VC0139	NC_002505.1:132790-133261	AB_WT2_1	AB_HNS2_1	OK	670.969	302.16	-2.22058	-1.15093	-3.92261	0.00015	0.00159197	yes
XLOC_001255	XLOC_001255	VC0140	NC_002505.1:133430-133760	AB_WT2_1	AB_HNS2_1	OK	91.6103	58.4969	-1.56607	-0.64715	-3.3094	0.0211	0.109985	no
XLOC_001256	XLOC_001256	VC0145,VC0146	NC_002505.1:135887-136750	AB_WT2_1	AB_HNS2_1	OK	369.781	344.202	-1.07431	-0.103414	-0.429433	0.72775	0.923698	no
XLOC_001257	XLOC_001257	VC0151	NC_002505.1:141065-142466	AB_WT2_1	AB_HNS2_1	OK	430.813	353.133	-1.21997	-0.286851	-0.768464	0.3382	0.696592	no
XLOC_001258	XLOC_001258	VC0154	NC_002505.1:143862-144972	AB_WT2_1	AB_HNS2_1	OK	53.1604	60.9052	1.14569	0.196211	0.55755	0.4843	0.801315	no
XLOC_001259	XLOC_001259	VC0157	NC_002505.1:147277-148885	AB_WT2_1	AB_HNS2_1	OK	56.8122	176.456	3.10595	1.63503	4.3255	5e-05	0.000592857	yes
XLOC_001260	XLOC_001260	VC0159	NC_002505.1:149277-150499	AB_WT2_1	AB_HNS2_1	OK	1151.08	888.358	-1.29574	-0.373776	-0.722447	0.29045	0.647511	no
XLOC_001261	XLOC_001261	VC0161	NC_002505.1:156406-157303	AB_WT2_1	AB_HNS2_1	OK	27.6031	25.3528	-1.08876	-0.122682	-0.369445	0.6534	0.896847	no
XLOC_001262	XLOC_001262	VC0163	NC_002505.1:159051-159303	AB_WT2_1	AB_HNS2_1	OK	315.301	326.304	1.0349	0.0494892	0.335011	0.8525	0.955619	no
XLOC_001263	XLOC_001263	VC0164	NC_002505.1:159418-162529	AB_WT2_1	AB_HNS2_1	OK	210.483	210.196	-1.00137	-0.0019697	-0.004907	0.9947	0.998092	no
XLOC_001264	XLOC_001264	VC0165	NC_002505.1:162540-163647	AB_WT2_1	AB_HNS2_1	OK	148.543	165.657	1.11521	0.157317	0.410425	0.60705	0.87317	no
XLOC_001265	XLOC_001265	VC0166	NC_002505.1:163665-164262	AB_WT2_1	AB_HNS2_1	OK	104.583	94.5769	-1.1058	-0.145089	-0.528869	0.60275	0.870928	no
XLOC_001266	XLOC_001266	VC0168	NC_002505.1:166489-166897	AB_WT2_1	AB_HNS2_1	OK	2545.36	2072.8	-1.22798	-0.296292	-1.13565	0.31585	0.674856	no
XLOC_001267	XLOC_001267	VC0169	NC_002505.1:168231-168399	AB_WT2_1	AB_HNS2_1	OK	321.941	79.1395	-4.06802	-2.02433	-34.784	5e-05	0.000592857	yes
XLOC_001268	XLOC_001268	VC0175	NC_002505.1:175342-176941	AB_WT2_1	AB_HNS2_1	OK	192.404	415.81	2.16113	1.11178	3.04547	0.00035	0.00335192	yes
XLOC_001269	XLOC_001269	VC0176	NC_002505.1:177449-177758	AB_WT2_1	AB_HNS2_1	OK	57.758	162.951	2.82127	1.49634	7.70495	5e-05	0.000592857	yes
XLOC_001270	XLOC_001270	VC0182,VC0183	NC_002505.1:183956-186471	AB_WT2_1	AB_HNS2_1	OK	115.046	255.371	2.21973	1.15038	3.18334	0.0017	0.0141463	yes
XLOC_001271	XLOC_001271	VC0184,VC0185	NC_002505.1:186480-189380	AB_WT2_1	AB_HNS2_1	OK	76.6668	151.325	1.9738	0.980976	2.5131	0.0016	0.0134176	yes
XLOC_001272	XLOC_001272	VC0186	NC_002505.1:189456-190821	AB_WT2_1	AB_HNS2_1	OK	535.838	571.484	1.06652	0.0929163	0.23613	0.74385	0.929669	no
XLOC_001273	XLOC_001273	VC0187	NC_002505.1:190914-191754	AB_WT2_1	AB_HNS2_1	OK	115.224	108.199	-1.06493	-0.0907553	-0.262937	0.7532	0.931178	no
XLOC_001274	XLOC_001274	VC0191	NC_002505.1:197129-197798	AB_WT2_1	AB_HNS2_1	OK	30.7082	38.5929	1.25676	0.329709	1.12935	0.22995	0.563596	no
XLOC_001275	XLOC_001275	VC0192	NC_002505.1:197872-198685	AB_WT2_1	AB_HNS2_1	OK	50.4436	58.3047	1.15584	0.208942	0.660356	0.4475	0.785853	no
XLOC_001276	XLOC_001276	VC0193	NC_002505.1:198721-198817	AB_WT2_1	AB_HNS2_1	OK	0	185.543	0	inf	nan	0.0594	0.240249	no
XLOC_001277	XLOC_001277	VC0194	NC_002505.1:198832-200599	AB_WT2_1	AB_HNS2_1	OK	68.8289	121.084	1.7592	0.814917	1.94193	0.00835	0.0537355	no
XLOC_001278	XLOC_001278	VC0195	NC_002505.1:200760-201669	AB_WT2_1	AB_HNS2_1	OK	36.1832	27.5395	-1.31387	-0.393818	-1.23422	0.15525	0.453151	no
XLOC_001279	XLOC_001279	VC0199	NC_002505.1:204525-206361	AB_WT2_1	AB_HNS2_1	OK	10.1617	10.9092	1.07356	0.102394	0.281448	0.7126	0.917536	no
XLOC_001280	XLOC_001280	VC0204	NC_002505.1:212439-213288	AB_WT2_1	AB_HNS2_1	OK	18.8818	28.7418	1.5222	0.606152	1.79492	0.02925	0.142379	no
XLOC_001281	XLOC_001281	VC0208	NC_002505.1:216003-216492	AB_WT2_1	AB_HNS2_1	OK	78.619	88.7734	1.12916	0.175249	0.655175	0.5263	0.831852	no
XLOC_001282	XLOC_001282	VC0209	NC_002505.1:216557-217424	AB_WT2_1	AB_HNS2_1	OK	202.711	235.889	1.16367	0.218683	0.57196	0.47565	0.799734	no
XLOC_001283	XLOC_001283	VC0212	NC_002505.1:219396-220374	AB_WT2_1	AB_HNS2_1	OK	148.197	132.826	-1.11572	-0.157973	-0.433244	0.5936	0.870343	no
XLOC_001284	XLOC_001284	VC0213,slmA	NC_002505.1:220384-221928	AB_WT2_1	AB_HNS2_1	OK	404.104	395.49	-1.02178	-0.0310846	-0.0726838	0.92455	0.972243	no
XLOC_001285	XLOC_001285	VC0215	NC_002505.1:222086-223286	AB_WT2_1	AB_HNS2_1	OK	81.9518	94.9475	1.15858	0.212355	0.539094	0.47335	0.799461	no
XLOC_001286	XLOC_001286	coaD	NC_002505.1:228270-228765	AB_WT2_1	AB_HNS2_1	OK	122.988	133.528	1.0857	0.118622	0.45792	0.67175	0.901841	no
XLOC_001287	XLOC_001287	VC0224	NC_002505.1:229974-230754	AB_WT2_1	AB_HNS2_1	OK	69.6129	71.3952	1.0256	0.0364723	0.111056	0.89605	0.964641	no
XLOC_001288	XLOC_001288	VC0225	NC_002505.1:230796-231870	AB_WT2_1	AB_HNS2_1	OK	70.9581	72.4396	1.02088	0.0298116	0.0839257	0.91895	0.970519	no
XLOC_001290	XLOC_001290	VC0229,VC0230,VC0231,VC0232,VC0233,VC0234,VC0235,VC0236,VC0237	NC_002505.1:233671-242636	AB_WT2_1	AB_HNS2_1	OK	1232.77	2693.53	2.18494	1.12759	3.19767	0.0003	0.00295167	yes
XLOC_001291	XLOC_001291	VC0238	NC_002505.1:242637-243204	AB_WT2_1	AB_HNS2_1	OK	210.238	393.885	1.87352	0.905751	3.05674	0.0035	0.0259256	yes
XLOC_001292	XLOC_001292	VC0239	NC_002505.1:243211-244984	AB_WT2_1	AB_HNS2_1	OK	260.005	242.548	-1.07197	-0.100272	-0.26354	0.7303	0.924514	no
XLOC_001293	XLOC_001293	rfaD	NC_002505.1:245142-246087	AB_WT2_1	AB_HNS2_1	OK	438.912	487.023	1.10961	0.150057	0.4169	0.6154	0.876676	no
XLOC_001294	XLOC_001294	VC0259,VC0260	NC_002505.1:264253-267239	AB_WT2_1	AB_HNS2_1	OK	707.636	603.865	-1.17184	-0.22878	-0.585457	0.44925	0.786917	no
XLOC_001295	XLOC_001295	VC0261	NC_002505.1:267299-268363	AB_WT2_1	AB_HNS2_1	OK	263.521	204.167	-1.29071	-0.368169	-2.41843	0.86325	0.958279	no
XLOC_001296	XLOC_001296	VC0265	NC_002505.1:270696-271935	AB_WT2_1	AB_HNS2_1	OK	61.6473	76.1016	1.23447	0.303889	0.852	0.2876	0.643818	no
XLOC_001297	XLOC_001297	VC0266,VC0267	NC_002505.1:271989-274146	AB_WT2_1	AB_HNS2_1	OK	221.942	221.251	-1.00312	-0.00449547	-0.0102267	0.98865	0.995106	no
XLOC_001298	XLOC_001298	VC0271	NC_002505.1:277001-278060	AB_WT2_1	AB_HNS2_1	OK	49.0789	79.0836	1.61136	0.688277	2.00303	0.0173	0.0939599	no
XLOC_001299	XLOC_001299	VC0275	NC_002505.1:279538-280828	AB_WT2_1	AB_HNS2_1	OK	84.0456	147.802	1.75859	0.814425	1.9911	0.011	0.0659389	no
XLOC_001300	XLOC_001300	purH	NC_002505.1:280886-282479	AB_WT2_1	AB_HNS2_1	OK	91.5751	220.368	2.40642	1.26688	3.03576	5e-05	0.000592857	yes
XLOC_001301	XLOC_001301	VC0282	NC_002505.1:289351-291022	AB_WT2_1	AB_HNS2_1	OK	124.467	106.363	-1.17021	-0.226772	-0.543306	0.45545	0.788868	no
XLOC_001302	XLOC_001302	VC0283	NC_002505.1:291256-291934	AB_WT2_1	AB_HNS2_1	OK	5.17501	3.92081	-1.31988	-0.400411	-1.12522	0.21235	0.541369	no
XLOC_001303	XLOC_001303	VC0284	NC_002505.1:291954-293997	AB_WT2_1	AB_HNS2_1	OK	7.87062	7.78831	-1.01057	-0.0151672	-0.0411627	0.955	0.982624	no
XLOC_001304	XLOC_001304	VC0285	NC_002505.1:294218-294824	AB_WT2_1	AB_HNS2_1	OK	95.3204	83.9095	-1.13599	-0.183951	-0.59712	0.50665	0.816255	no
XLOC_001305	XLOC_001305	VC0286	NC_002505.1:294836-296213	AB_WT2_1	AB_HNS2_1	OK	16.2949	14.4055	-1.13116	-0.1778	-0.520237	0.51415	0.822038	no
XLOC_001306	XLOC_001306	VC0289	NC_002505.1:298751-299750	AB_WT2_1	AB_HNS2_1	OK	49.606	68.6378	1.38366	0.468489	1.40617	0.0995	0.341188	no
XLOC_001307	XLOC_001307	fis	NC_002505.1:299888-300185	AB_WT2_1	AB_HNS2_1	OK	167.898	135.209	-1.24177	-0.312396	-1.79199	0.25155	0.597847	no
XLOC_001308	XLOC_001308	VC0291,VC0292	NC_002505.1:300208-301277	AB_WT2_1	AB_HNS2_1	OK	1025.94	609.871	-1.68222	-0.750378	-0.0739385	0.2819	0.637673	no
XLOC_001309	XLOC_001309	VC0294,prmA	NC_002505.1:301316-302301	AB_WT2_1	AB_HNS2_1	OK	128.719	122.896	-1.04738	-0.0667849	-0.0382098	0.8259	0.948364	no
XLOC_001310	XLOC_001310	VC0295	NC_002505.1:302412-303756	AB_WT2_1	AB_HNS2_1	OK	348.496	295.61	-1.1789	-0.23745	-0.609062	0.43165	0.770995	no
XLOC_001311	XLOC_001311	VC0296	NC_002505.1:303770-304232	AB_WT2_1	AB_HNS2_1	OK	264.711	213.254	-1.24129	-0.311844	-1.1574	0.27575	0.629708	no
XLOC_001312	XLOC_001312	VC0297	NC_002505.1:304288-304741	AB_WT2_1	AB_HNS2_1	OK	225.897	136.343	-1.65683	-0.728423	-2.81451	0.0122	0.0718025	no
XLOC_001313	XLOC_001313	VC0298	NC_002505.1:305120-307070	AB_WT2_1	AB_HNS2_1	OK	1211.06	792.432	-1.52828	-0.611913	-1.53145	0.0422	0.187639	no
XLOC_001314	XLOC_001314	VC0299,VC0300,VC0301	NC_002505.1:307272-309895	AB_WT2_1	AB_HNS2_1	OK	246.709	224.961	-1.09667	-0.133136	-0.228381	0.7313	0.924695	no
XLOC_001315	XLOC_001315	VC0304	NC_002505.1:314842-316336	AB_WT2_1	AB_HNS2_1	OK	260.522	281.443	1.0803	0.111436	0.281229	0.71015	0.917171	no
XLOC_001316	XLOC_001316	VC0305	NC_002505.1:316343-317660	AB_WT2_1	AB_HNS2_1	OK	493.038	612.604	1.24251	0.313255	0.827167	0.2852	0.640661	no
XLOC_001317	XLOC_001317	pssA	NC_002505.1:329710-331592	AB_WT2_1	AB_HNS2_1	OK	95.7066	126.025	1.31678	0.397019	0.982659	0.2262	0.558938	no
XLOC_001318	XLOC_001318	VC0317	NC_002505.1:329710-331592	AB_WT2_1	AB_HNS2_1	OK	55.8446	50.2513	-1.11131	-0.152259	-0.10999	0.87815	0.960383	no
XLOC_001319	XLOC_001319	VC0320	NC_002505.1:333686-334814	AB_WT2_1	AB_HNS2_1	OK	95.3681	86.1202	-1.10738	-0.147154	-0.441281	0.6116	0.875995	no
XLOC_001320	XLOC_001320	VC0330	NC_002505.1:348819-349314	AB_WT2_1	AB_HNS2_1	OK	1264.08	885.842	-1.42698	-0.512972	-1.80957	0.08865	0.316748	no
XLOC_001321	XLOC_001321	VC0335	NC_002505.1:352410-354515	AB_WT2_1	AB_HNS2_1	OK	67.1731	78.4757	1.16826	0.224361	0.377926	0.58225	0.863373	no
XLOC_001322	XLOC_001322	VC0336	NC_002505.1:354683-356216	AB_WT2_1	AB_HNS2_1	OK	256.365	395.669	1.54338	0.626094	1.57241	0.0399	0.179633	no
XLOC_001323	XLOC_001323	VC0337	NC_002505.1:356358-357300	AB_WT2_1	AB_HNS2_1	OK	29.5194	26.7058	-1.10536	-0.144508	-0.453068	0.59615	0.870343	no
XLOC_001324	XLOC_001324	VC0338	NC_002505.1:357397-358834	AB_WT2_1	AB_HNS2_1	OK	195.521	157.375	-1.24239	-0.313116	-0.861695	0.30055	0.659243	no
XLOC_001325	XLOC_001325	VC0340,psd	NC_002505.1:359020-361034	AB_WT2_1	AB_HNS2_1	OK	265.562	288.36	1.08585	0.118822	0.29627	0.6954	0.912448	no
XLOC_001326	XLOC_001326	VC0342	NC_002505.1:363574-364684	AB_WT2_1	AB_HNS2_1	OK	63.8799	56.7032	-1.12657	-0.17193	-0.496527	0.5444	0.841898	no
XLOC_001327	XLOC_001327	VC0352	NC_002505.1:374239-374467	AB_WT2_1	AB_HNS2_1	OK	101.356	102.718	1.01344	0.0192522	0.150293	0.9465	0.978231	no
XLOC_001328	XLOC_001328	VC0353	NC_002505.1:374469-375453	AB_WT2_1	AB_HNS2_1	OK	206.113	198.475	-1.03848	-0.054479	-0.149079	0.8606	0.958034	no
XLOC_001329	XLOC_001329	VC0363	NC_002505.1:383064-383175	AB_WT2_1	AB_HNS2_1	OK	19.043	52.8019	2.77277	1.47133	50.9462	0.51255	0.820942	no
XLOC_001330	XLOC_001330	VC0370	NC_002505.1:385658-386468	AB_WT2_1	AB_HNS2_1	OK	19.9989	33.6534	1.68276	0.750833	2.36483	0.00745	0.0494173	yes
XLOC_001331	XLOC_001331	VC0373	NC_002505.1:389181-389601	AB_WT2_1	AB_HNS2_1	OK	39.5505	32.1229	-1.23122	-0.300093	-1.19417	0.2772	0.631454	no
XLOC_001332	XLOC_001332	VC0375	NC_002505.1:391570-391678	AB_WT2_1	AB_HNS2_1	OK	55.48	15.5425	-3.56957	-1.83575	-51.4679	0.4451	0.784743	no
XLOC_001333	XLOC_001333	VC0377	NC_002505.1:393035-393497	AB_WT2_1	AB_HNS2_1	OK	1014.1	649.878	-1.56045	-0.641957	-2.23913	0.0363	0.167383	no
XLOC_001334	XLOC_001334	VC0378	NC_002505.1:393506-393974	AB_WT2_1	AB_HNS2_1	OK	1038.52	745.794	-1.3925	-0.477683	-1.72144	0.1151	0.377869	no
XLOC_001335	XLOC_001335	VC0380	NC_002505.1:395325-395448	AB_WT2_1	AB_HNS2_1	OK	6.66916	16.7284	2.50832	1.32672	16.7709	0.48525	0.801814	no
XLOC_001336	XLOC_001336	VC0389	NC_002505.1:407505-408840	AB_WT2_1	AB_HNS2_1	OK	66.3086	60.0849	-1.10358	-0.142192	-0.435332	0.62345	0.878101	no
XLOC_001337	XLOC_001337	VC0391	NC_002505.1:412789-414145	AB_WT2_1	AB_HNS2_1	OK	51.2109	63.178	1.23368	0.302969	0.804556	0.29205	0.650183	no
XLOC_001338	XLOC_001338	VC0393	NC_002505.1:415805-417599	AB_WT2_1	AB_HNS2_1	OK	60.0374	52.438	-1.14492	-0.195249	-0.542427	0.50535	0.815056	no
XLOC_001339	XLOC_001339	uvrA	NC_002505.1:417654-420477	AB_WT2_1	AB_HNS2_1	OK	116.604	111.519	-1.0456	-0.0643284	-0.156892	0.83105	0.951155	no
XLOC_001340	XLOC_001340	VC0395	NC_002505.1:420632-421508	AB_WT2_1	AB_HNS2_1	OK	448.681	489.602	1.0912	0.125918	0.34849	0.6693	0.900467	no
XLOC_001341	XLOC_001341	VC0396	NC_002505.1:421677-422322	AB_WT2_1	AB_HNS2_1	OK	26.8383	25.5174	-1.05176	-0.0728125	-0.247474	0.79355	0.945615	no
XLOC_001342	XLOC_001342	VC0423	NC_002505.1:452939-454163	AB_WT2_1	AB_HNS2_1	OK	145.962	167.769	1.1494	0.200881	0.530867	0.5047	0.815056	no
XLOC_001343	XLOC_001343	VC0426	NC_002505.1:456324-456708	AB_WT2_1	AB_HNS2_1	OK	35.119	33.5071	-1.04811	-0.0677838	-0.28536	0.8065	0.945615	no
XLOC_001344	XLOC_001344	VC0428	NC_002505.1:456858-457296	AB_WT2_1	AB_HNS2_1	OK	505.909	486.747	-1.03937	-0.0557056	-0.196126	0.85025	0.955314	no
XLOC_001345	XLOC_001345	VC0429	NC_002505.1:457417-459982	AB_WT2_1	AB_HNS2_1	OK	185.554	112.571	-1.64833	-0.720998	-1.76322	0.01755	0.0949989	no
XLOC_001346	XLOC_001346	VC0430	NC_002505.1:460152-461139	AB_WT2_1	AB_HNS2_1	OK	2828.71	1903.85	-1.48578	-0.571224	-1.67872	0.04535	0.198644	no
XLOC_001347	XLOC_001347	VC0431	NC_002505.1:461444-461915	AB_WT2_1	AB_HNS2_1	OK	475.016	688.347	1.4491	0.535162	1.9039	0.08045	0.295776	no
XLOC_001348	XLOC_001348	VC0434	NC_002505.1:465206-466253	AB_WT2_1	AB_HNS2_1	OK	250.803	225.187	-1.11375	-0.155435	-0.41346	0.6158	0.876676	no
XLOC_001349	XLOC_001349	apaH	NC_002505.1:470450-471260	AB_WT2_1	AB_HNS2_1	OK	129.462	154.55	1.19379	0.25555	0.785885	0.37625	0.732897	no
XLOC_001350	XLOC_001350	apaG	NC_002505.1:471270-471651	AB_WT2_1	AB_HNS2_1	OK	173.121	206.884	1.19503	0.257042	1.05682	0.3661	0.726143	no
XLOC_001351	XLOC_001351	VC0445,ksgA,pdxA	NC_002505.1:471722-474829	AB_WT2_1	AB_HNS2_1	OK	1123.04	954.289	-1.17683	-0.234906	-0.63414	0.42655	0.767505	no
XLOC_001352	XLOC_001352	VC0446	NC_002505.1:474881-477245	AB_WT2_1	AB_HNS2_1	OK	149.194	167.296	1.12133	0.165214	0.401728	0.5746	0.858993	no
XLOC_001353	XLOC_001353	VC0448	NC_002505.1:478257-478371	AB_WT2_1	AB_HNS2_1	OK	67.891	71.6834	1.05586	0.078418	3.8136	0.90065	0.966116	no
XLOC_001359	XLOC_001359	VC0449	NC_002505.1:479293-480919	AB_WT2_1	AB_HNS2_1	OK	20.155	13.5268	-1.49001	-0.575317	-1.54524	0.03625	0.167383	no
XLOC_001360	XLOC_001360	tRNA-Asn-4	NC_002505.1:481174-481250	AB_WT2_1	AB_HNS2_1	OK	758.022	283.763	-2.67132	-1.41755	-496.686	0.3877	0.740841	no
XLOC_001361	XLOC_001361	tRNA-Phe-2	NC_002505.1:481287-481363	AB_WT2_1	AB_HNS2_1	OK	1794.01	1044.83	-1.71704	-0.779918	-567.54	0.53245	0.836264	no
XLOC_001362	XLOC_001362	tRNA-Thr-6	NC_002505.1:481373-481449	AB_WT2_1	AB_HNS2_1	OK	10293.4	7268.52	-1.41616	-0.501979	-955.733	0.26165	0.609119	no
XLOC_001364	XLOC_001364	VC0450	NC_002505.1:481682-482873	AB_WT2_1	AB_HNS2_1	OK	76.1415	79.1986	1.04015	0.0567916	0.15847	0.84305	0.954847	no
XLOC_001365	XLOC_001365	VC0451	NC_002505.1:482911-483184	AB_WT2_1	AB_HNS2_1	OK	153.741	141.967	-1.08293	-0.114942	-0.691935	0.68045	0.904925	no
XLOC_001366	XLOC_001366	VC0452	NC_002505.1:483197-484259	AB_WT2_1	AB_HNS2_1	OK	17.8343	19.6198	1.10012	0.137662	0.398778	0.61205	0.876252	no
XLOC_001367	XLOC_001367	VC0455,VC0456	NC_002505.1:486469-488241	AB_WT2_1	AB_HNS2_1	OK	243.888	221.4	-1.10157	-0.139564	-0.287174	0.6831	0.905711	no
XLOC_001368	XLOC_001368	VC0457	NC_002505.1:488310-488742	AB_WT2_1	AB_HNS2_1	OK	197.409	170.659	-1.15675	-0.210073	-0.797409	0.45745	0.788868	no
XLOC_001369	XLOC_001369	VC0458,VC0459	NC_002505.1:488787-489635	AB_WT2_1	AB_HNS2_1	OK	561.497	585.371	1.04252	0.0600716	0.194391	0.84355	0.954977	no
XLOC_001370	XLOC_001370	VC0460	NC_002505.1:489688-490507	AB_WT2_1	AB_HNS2_1	OK	147.427	161.645	1.09644	0.132827	0.383604	0.65345	0.896847	no
XLOC_001371	XLOC_001371	VC0461	NC_002505.1:490559-491270	AB_WT2_1	AB_HNS2_1	OK	178.602	185.924	1.041	0.0579655	0.170538	0.8396	0.953609	no
XLOC_001372	XLOC_001372	VC0466	NC_002505.1:495795-496218	AB_WT2_1	AB_HNS2_1	OK	72.5473	62.7314	-1.15648	-0.209736	-0.873071	0.44495	0.784743	no
XLOC_001373	XLOC_001373	VC0467	NC_002505.1:496298-496862	AB_WT2_1	AB_HNS2_1	OK	103.73	84.9699	-1.22079	-0.287806	-0.947826	0.30535	0.665153	no
XLOC_001374	XLOC_001374	VC0468	NC_002505.1:496897-497854	AB_WT2_1	AB_HNS2_1	OK	210.339	174.8	-1.20331	-0.267014	-0.720319	0.37665	0.732897	no
XLOC_001375	XLOC_001375	VC0469	NC_002505.1:497867-498599	AB_WT2_1	AB_HNS2_1	OK	88.3207	88.3787	1.00066	0.000946876	0.0029121	0.9975	0.998734	no
XLOC_001376	XLOC_001376	VC0470	NC_002505.1:498736-499432	AB_WT2_1	AB_HNS2_1	OK	26.5255	43.8233	1.65212	0.724317	2.27296	0.00795	0.0518834	no
XLOC_001377	XLOC_001377	VC0471	NC_002505.1:499559-500048	AB_WT2_1	AB_HNS2_1	OK	14.4856	11.0127	-1.31535	-0.39545	-1.38203	0.17985	0.496129	no
XLOC_001378	XLOC_001378	VC0472	NC_002505.1:500169-501327	AB_WT2_1	AB_HNS2_1	OK	218.732	276.605	1.26458	0.338659	0.891807	0.26105	0.608598	no
XLOC_001379	XLOC_001379	VC0474	NC_002505.1:503760-504657	AB_WT2_1	AB_HNS2_1	OK	10.7263	9.84943	-1.08903	-0.123034	-0.366007	0.6617	0.898315	no
XLOC_001380	XLOC_001380	VC0481	NC_002505.1:511703-512339	AB_WT2_1	AB_HNS2_1	OK	262.922	202.709	-1.29704	-0.375225	-1.1849	0.208	0.534066	no
XLOC_001381	XLOC_001381	VC0485	NC_002505.1:514731-516144	AB_WT2_1	AB_HNS2_1	OK	284.183	376.891	1.32623	0.407327	1.05333	0.17445	0.484716	no
XLOC_001382	XLOC_001382	VC0488	NC_002505.1:519297-520377	AB_WT2_1	AB_HNS2_1	OK	35.5983	36.3962	1.02241	0.0319793	0.0879819	0.90985	0.967432	no
XLOC_001383	XLOC_001383	VC0489	NC_002505.1:520633-522394	AB_WT2_1	AB_HNS2_1	OK	6.90808	5.04013	-1.37062	-0.454825	-1.27651	0.10165	0.345995	no
XLOC_001384	XLOC_001384	VC0490	NC_002505.1:523155-525117	AB_WT2_1	AB_HNS2_1	OK	330.508	655.127	1.98218	0.987089	2.66073	0.00115	0.0100069	yes
XLOC_001385	XLOC_001385	VC0491,VC0492	NC_002505.1:525117-526789	AB_WT2_1	AB_HNS2_1	OK	1362.5	1693	1.24257	0.313333	0.864584	0.3099	0.668872	no
XLOC_001386	XLOC_001386	VC0493	NC_002505.1:527044-527920	AB_WT2_1	AB_HNS2_1	OK	96.6114	118.8	1.22967	0.298266	0.870655	0.30645	0.666652	no
XLOC_001387	XLOC_001387	VC0499	NC_002505.1:531204-532035	AB_WT2_1	AB_HNS2_1	OK	10.6099	14.9744	1.41136	0.497077	1.54615	0.0781	0.289256	no
XLOC_001388	XLOC_001388	VC0500	NC_002505.1:532070-532411	AB_WT2_1	AB_HNS2_1	OK	15.5764	20.1787	1.29547	0.37347	1.48315	0.22155	0.553789	no
XLOC_001389	XLOC_001389	VC0501	NC_002505.1:532898-533809	AB_WT2_1	AB_HNS2_1	OK	12.9227	12.815	-1.0084	-0.0120707	-0.0369259	0.965	0.986055	no
XLOC_001390	XLOC_001390	VC0502	NC_002505.1:534197-534722	AB_WT2_1	AB_HNS2_1	OK	141.253	214.108	1.51578	0.600061	2.19052	0.0348	0.16185	no
XLOC_001391	XLOC_001391	VC0504	NC_002505.1:536875-537103	AB_WT2_1	AB_HNS2_1	OK	136.523	118.021	-1.15677	-0.210091	-1.6788	0.45115	0.788868	no
XLOC_001392	XLOC_001392	VC0505	NC_002505.1:537150-537519	AB_WT2_1	AB_HNS2_1	OK	147.372	154.752	1.05008	0.0704926	0.308477	0.79585	0.945615	no
XLOC_001393	XLOC_001393	VC0506	NC_002505.1:537549-538284	AB_WT2_1	AB_HNS2_1	OK	58.1706	51.7617	-1.12382	-0.168405	-0.562485	0.54135	0.840456	no
XLOC_001394	XLOC_001394	VC0507	NC_002505.1:538422-538599	AB_WT2_1	AB_HNS2_1	OK	33.2977	16.2013	-2.05525	-1.03931	-11.5481	0.02555	0.127044	no
XLOC_001395	XLOC_001395	VC0508	NC_002505.1:538602-539046	AB_WT2_1	AB_HNS2_1	OK	18.457	9.49161	-1.94456	-0.959443	-3.46747	0.00185	0.0148966	yes
XLOC_001396	XLOC_001396	VC0509,VC0510	NC_002505.1:539096-540004	AB_WT2_1	AB_HNS2_1	OK	5.88555	4.93961	-1.1915	-0.252782	-0.705343	0.45865	0.788868	no
XLOC_001397	XLOC_001397	VC0516	NC_002505.1:548779-550021	AB_WT2_1	AB_HNS2_1	OK	63.0636	83.7081	1.32736	0.408559	1.15577	0.15885	0.457878	no
XLOC_001398	XLOC_001398	tRNA-Met-8	NC_002505.1:550186-550262	AB_WT2_1	AB_HNS2_1	OK	3375.72	3772.03	1.1174	0.160142	212.786	0.7835	0.940146	no
XLOC_001399	XLOC_001399	VC0517	NC_002505.1:550406-552284	AB_WT2_1	AB_HNS2_1	OK	530.581	594.389	1.12026	0.163833	0.412532	0.57275	0.857535	no
XLOC_001400	XLOC_001400	dnaG	NC_002505.1:552382-554145	AB_WT2_1	AB_HNS2_1	OK	75.0708	64.4419	-1.16494	-0.220253	-0.576159	0.45665	0.788868	no
XLOC_001401	XLOC_001401	VC0519	NC_002505.1:554234-554678	AB_WT2_1	AB_HNS2_1	OK	2192.21	2389.78	1.09012	0.124495	0.440647	0.6718	0.901841	no
XLOC_001402	XLOC_001402	rpsU	NC_002505.1:554707-554923	AB_WT2_1	AB_HNS2_1	OK	3636.38	4031.3	1.1086	0.148744	1.22205	0.6215	0.878101	no
XLOC_001403	XLOC_001403	VC0523	NC_002505.1:557196-557823	AB_WT2_1	AB_HNS2_1	OK	172.51	169.709	-1.0165	-0.0236164	-0.077718	0.93505	0.972243	no
XLOC_001404	XLOC_001404	VC0535	NC_002505.1:565831-568420	AB_WT2_1	AB_HNS2_1	OK	35.1681	38.2896	1.08876	0.122687	0.299342	0.67055	0.9014	no
XLOC_001405	XLOC_001405	cysM	NC_002505.1:568687-569575	AB_WT2_1	AB_HNS2_1	OK	47.8962	84.1522	1.75697	0.81309	2.29741	0.0049	0.0347836	yes
XLOC_001406	XLOC_001406	VC0555	NC_002505.1:587113-590063	AB_WT2_1	AB_HNS2_1	OK	1086.16	721.019	-1.50642	-0.591128	-0.0684132	0.6355	0.887036	no
XLOC_001407	XLOC_001407	VC0558	NC_002505.1:592294-593575	AB_WT2_1	AB_HNS2_1	OK	176.054	195.391	1.10984	0.150345	0.404933	0.6164	0.876676	no
XLOC_001408	XLOC_001408	VC0559	NC_002505.1:593657-594461	AB_WT2_1	AB_HNS2_1	OK	245.664	236.744	-1.03768	-0.0533587	-0.167273	0.85895	0.957775	no
XLOC_001409	XLOC_001409	VC0565	NC_002505.1:598402-599461	AB_WT2_1	AB_HNS2_1	OK	298.607	268.581	-1.11179	-0.152891	-0.406108	0.6089	0.87389	no
XLOC_001410	XLOC_001410	VC0566	NC_002505.1:599637-601008	AB_WT2_1	AB_HNS2_1	OK	596.813	1017.51	1.70491	0.769688	2.05856	0.009	0.0567895	no
XLOC_001411	XLOC_001411	VC0567	NC_002505.1:601136-601574	AB_WT2_1	AB_HNS2_1	OK	785.096	834.17	1.06251	0.0874737	0.317598	0.77075	0.938292	no
XLOC_001412	XLOC_001412	VC0569	NC_002505.1:601727-602970	AB_WT2_1	AB_HNS2_1	OK	101.316	133.914	1.32175	0.402442	0.212767	0.77165	0.938439	no
XLOC_001413	XLOC_001413	VC0578	NC_002505.1:608089-608659	AB_WT2_1	AB_HNS2_1	OK	299.583	336.21	1.12226	0.166408	0.520518	0.58345	0.86357	no
XLOC_001414	XLOC_001414	VC0579	NC_002505.1:608661-609252	AB_WT2_1	AB_HNS2_1	OK	358.78	315.635	-1.13669	-0.184844	-0.609489	0.53995	0.839631	no
XLOC_001415	XLOC_001415	VC0580,VC0581	NC_002505.1:609255-612352	AB_WT2_1	AB_HNS2_1	OK	544.761	631.457	1.15915	0.21306	0.487543	0.6234	0.878101	no
XLOC_001416	XLOC_001416	VC0583	NC_002505.1:612565-613176	AB_WT2_1	AB_HNS2_1	OK	12295.2	9148.76	-1.34392	-0.426442	-1.42462	0.12635	0.400975	no
XLOC_001417	XLOC_001417	VC0584	NC_002505.1:613390-614005	AB_WT2_1	AB_HNS2_1	OK	254.434	285.933	1.1238	0.168385	1.78793	0.8926	0.964079	no
XLOC_001418	XLOC_001418	VC0586	NC_002505.1:614079-614748	AB_WT2_1	AB_HNS2_1	OK	91.6786	131.916	1.4389	0.524961	1.67755	0.0629	0.250023	no
XLOC_001419	XLOC_001419	panC	NC_002505.1:618682-619564	AB_WT2_1	AB_HNS2_1	OK	197.922	163.95	-1.20721	-0.27167	-0.756143	0.36875	0.728473	no
XLOC_001420	XLOC_001420	panB	NC_002505.1:619574-620369	AB_WT2_1	AB_HNS2_1	OK	168.885	105.868	-1.59524	-0.673781	-1.94533	0.02315	0.118196	no
XLOC_001421	XLOC_001421	VC0593,VC0594	NC_002505.1:620371-622245	AB_WT2_1	AB_HNS2_1	OK	283.198	263.246	-1.07579	-0.105398	-0.237632	0.75055	0.931087	no
XLOC_001422	XLOC_001422	VC0595	NC_002505.1:622335-623250	AB_WT2_1	AB_HNS2_1	OK	30.7636	26.7003	-1.15218	-0.204366	-0.615622	0.4547	0.788868	no
XLOC_001423	XLOC_001423	VC0596	NC_002505.1:623298-623745	AB_WT2_1	AB_HNS2_1	OK	1196.34	1217	1.01727	0.0247048	0.0866404	0.9346	0.972243	no
XLOC_001424	XLOC_001424	VC0597	NC_002505.1:623869-624729	AB_WT2_1	AB_HNS2_1	OK	67.4828	46.8491	-1.44043	-0.526497	-1.27134	0.0585	0.238795	no
XLOC_001426	XLOC_001426	VC0611	NC_002505.1:642813-644226	AB_WT2_1	AB_HNS2_1	OK	20.0132	16.2044	-1.23505	-0.304569	-0.850878	0.2697	0.623076	no
XLOC_001427	XLOC_001427	VC0612	NC_002505.1:644348-646754	AB_WT2_1	AB_HNS2_1	OK	26.2815	24.3805	-1.07797	-0.108319	-0.278	0.70255	0.915553	no
XLOC_001428	XLOC_001428	VC0613,VC0614,VC0615	NC_002505.1:646872-651388	AB_WT2_1	AB_HNS2_1	OK	38.9459	37.006	-1.05242	-0.0737129	-0.176245	0.81435	0.945615	no
XLOC_001429	XLOC_001429	VC0616	NC_002505.1:651444-652440	AB_WT2_1	AB_HNS2_1	OK	11.8288	10.5332	-1.123	-0.16737	-0.491469	0.54625	0.842237	no
XLOC_001430	XLOC_001430	VC0617	NC_002505.1:652482-653466	AB_WT2_1	AB_HNS2_1	OK	9.70738	12.6849	1.30673	0.385959	1.17949	0.1693	0.47476	no
XLOC_001431	XLOC_001431	VC0618	NC_002505.1:653468-654494	AB_WT2_1	AB_HNS2_1	OK	5.55659	6.40427	1.15255	0.204833	0.587776	0.47585	0.799734	no
XLOC_001432	XLOC_001432	VC0619	NC_002505.1:654496-655483	AB_WT2_1	AB_HNS2_1	OK	7.3685	9.39861	1.27551	0.351076	1.05537	0.21895	0.549412	no
XLOC_001433	XLOC_001433	VC0620	NC_002505.1:655652-657323	AB_WT2_1	AB_HNS2_1	OK	95.1741	99.745	1.04803	0.0676755	0.170596	0.82255	0.946647	no
XLOC_001434	XLOC_001434	VC0622	NC_002505.1:657895-661767	AB_WT2_1	AB_HNS2_1	OK	113.204	103.691	-1.09174	-0.12664	-0.298422	0.67405	0.902357	no
XLOC_001435	XLOC_001435	VC0623	NC_002505.1:661830-662853	AB_WT2_1	AB_HNS2_1	OK	60.1672	61.529	1.02263	0.0322885	0.0953747	0.9117	0.968233	no
XLOC_001436	XLOC_001436	VC0624	NC_002505.1:662925-664011	AB_WT2_1	AB_HNS2_1	OK	63.3553	76.5674	1.20854	0.273264	0.839068	0.3398	0.697484	no
XLOC_001437	XLOC_001437	VC0626	NC_002505.1:664264-665563	AB_WT2_1	AB_HNS2_1	OK	203.536	236.229	1.16063	0.214905	0.551856	0.46965	0.796363	no
XLOC_001438	XLOC_001438	VC0630	NC_002505.1:670597-671899	AB_WT2_1	AB_HNS2_1	OK	66.7884	51.3324	-1.3011	-0.379727	-1.05405	0.1903	0.510676	no
XLOC_001439	XLOC_001439	VC0632	NC_002505.1:673284-674748	AB_WT2_1	AB_HNS2_1	OK	63.678	64.7655	1.01708	0.0244312	0.0643878	0.92965	0.972243	no
XLOC_001441	XLOC_001441	VC0635	NC_002505.1:676957-677254	AB_WT2_1	AB_HNS2_1	OK	706.376	751.322	1.06363	0.0889944	0.437662	0.7622	0.933392	no
XLOC_001442	XLOC_001442	VC0651,VC0652	NC_002505.1:695343-697247	AB_WT2_1	AB_HNS2_1	OK	128.345	131.231	1.02249	0.0320888	0.0730741	0.91465	0.969935	no
XLOC_001443	XLOC_001443	VC0653	NC_002505.1:697354-699409	AB_WT2_1	AB_HNS2_1	OK	186.9	168.26	-1.11078	-0.151571	-0.382844	0.6146	0.876676	no
XLOC_001444	XLOC_001444	VC0658	NC_002505.1:700766-703666	AB_WT2_1	AB_HNS2_1	OK	91.0652	49.7276	-1.83128	-0.872852	-1.60467	0.02355	0.119485	no
XLOC_001445	XLOC_001445	VC0660	NC_002505.1:705586-706858	AB_WT2_1	AB_HNS2_1	OK	110.444	125.82	1.13922	0.188045	0.461729	0.5375	0.838096	no
XLOC_001446	XLOC_001446	VC0661	NC_002505.1:706945-707668	AB_WT2_1	AB_HNS2_1	OK	43.8159	33.9877	-1.28917	-0.36644	-1.1633	0.1873	0.50622	no
XLOC_001447	XLOC_001447	VC0667	NC_002505.1:714595-715654	AB_WT2_1	AB_HNS2_1	OK	158.907	147.453	-1.07768	-0.107932	-0.293118	0.7197	0.919448	no
XLOC_001448	XLOC_001448	VC0668	NC_002505.1:715846-716512	AB_WT2_1	AB_HNS2_1	OK	43.9345	40.6321	-1.08128	-0.112735	-0.353404	0.6801	0.904925	no
XLOC_001449	XLOC_001449	VC0669	NC_002505.1:716898-717661	AB_WT2_1	AB_HNS2_1	OK	0	170.179	0	inf	nan	0.09765	0.336627	no
XLOC_001450	XLOC_001450	VC0676	NC_002505.1:722511-723660	AB_WT2_1	AB_HNS2_1	OK	40.2917	40.5529	1.00648	0.00932255	0.0283521	0.9724	0.988276	no
XLOC_001451	XLOC_001451	rpsT	NC_002505.1:725538-725799	AB_WT2_1	AB_HNS2_1	OK	4507.46	4033.39	-1.11754	-0.160323	-0.986279	0.5856	0.86517	no
XLOC_001452	XLOC_001452	VC0687	NC_002505.1:733797-735282	AB_WT2_1	AB_HNS2_1	OK	15.1865	28.2271	1.8587	0.894292	2.69071	0.00185	0.0148966	yes
XLOC_001453	XLOC_001453	VC0690	NC_002505.1:737714-738638	AB_WT2_1	AB_HNS2_1	OK	148.899	151.521	1.01761	0.0251801	0.0669922	0.93005	0.972243	no
XLOC_001454	XLOC_001454	anmK	NC_002505.1:738655-739768	AB_WT2_1	AB_HNS2_1	OK	119.798	130.676	1.0908	0.125389	0.324393	0.6783	0.904679	no
XLOC_001455	XLOC_001455	VC0693	NC_002505.1:740892-741606	AB_WT2_1	AB_HNS2_1	OK	88.6979	71.72	-1.23672	-0.306524	-0.946271	0.2833	0.639499	no
XLOC_001456	XLOC_001456	VC0694	NC_002505.1:741615-743292	AB_WT2_1	AB_HNS2_1	OK	50.0349	40.481	-1.23601	-0.305691	-0.8384	0.27905	0.633667	no
XLOC_001457	XLOC_001457	VC0697	NC_002505.1:745813-746245	AB_WT2_1	AB_HNS2_1	OK	809.459	421.392	-1.92092	-0.941793	-3.59152	0.0021	0.0165394	yes
XLOC_001458	XLOC_001458	VC0698	NC_002505.1:746355-748023	AB_WT2_1	AB_HNS2_1	OK	243.139	295.989	1.21737	0.283766	0.702796	0.3382	0.696592	no
XLOC_001459	XLOC_001459	VC0703,VC0704,yjjX	NC_002505.1:750774-754685	AB_WT2_1	AB_HNS2_1	OK	357.532	425.602	1.19039	0.251433	0.590372	0.47985	0.800244	no
XLOC_001460	XLOC_001460	VC0705	NC_002505.1:754827-756003	AB_WT2_1	AB_HNS2_1	OK	80.6679	91.1187	1.12955	0.175752	0.484552	0.55395	0.847418	no
XLOC_001461	XLOC_001461	VC0706	NC_002505.1:756242-756569	AB_WT2_1	AB_HNS2_1	OK	2489.83	5688.65	2.28475	1.19204	5.30869	5e-05	0.000592857	yes
XLOC_001462	XLOC_001462	VC0708	NC_002505.1:756847-757732	AB_WT2_1	AB_HNS2_1	OK	278.82	261.574	-1.06593	-0.0921109	-0.207689	0.766	0.935438	no
XLOC_001463	XLOC_001463	VC0716	NC_002505.1:769307-769562	AB_WT2_1	AB_HNS2_1	OK	59.1651	96.6332	1.63328	0.707772	4.43515	0.01485	0.0834539	no
XLOC_001464	XLOC_001464	VC0717	NC_002505.1:769564-770965	AB_WT2_1	AB_HNS2_1	OK	99.4282	128.829	1.2957	0.373726	0.943526	0.2238	0.55653	no
XLOC_001465	XLOC_001465	rdgC	NC_002505.1:771115-772030	AB_WT2_1	AB_HNS2_1	OK	90.0334	125.072	1.38917	0.474232	1.26589	0.10605	0.356844	no
XLOC_001466	XLOC_001466	VC0722,VC0723	NC_002505.1:775320-778909	AB_WT2_1	AB_HNS2_1	OK	269.335	290.449	1.07839	0.108884	0.251275	0.716	0.919095	no
XLOC_001467	XLOC_001467	VC0728	NC_002505.1:784587-785364	AB_WT2_1	AB_HNS2_1	OK	280.959	212.866	-1.31989	-0.400419	-1.11011	0.1836	0.50153	no
XLOC_001468	XLOC_001468	VC0730	NC_002505.1:785566-786331	AB_WT2_1	AB_HNS2_1	OK	131.516	101.193	-1.29966	-0.37812	-1.11764	0.1839	0.501612	no
XLOC_001469	XLOC_001469	VC0731	NC_002505.1:786665-787289	AB_WT2_1	AB_HNS2_1	OK	3869.8	3614.84	-1.07053	-0.0983284	-0.33831	0.7321	0.925262	no
XLOC_001471	XLOC_001471	VC0735	NC_002505.1:790623-790725	AB_WT2_1	AB_HNS2_1	OK	1309.54	1254.87	-1.04357	-0.0615257	-16.9286	0.87575	0.959813	no
XLOC_001472	XLOC_001472	VC0737	NC_002505.1:792214-792724	AB_WT2_1	AB_HNS2_1	OK	844.248	756.912	-1.11538	-0.157541	-0.51198	0.60295	0.870928	no
XLOC_001473	XLOC_001473	VC0740	NC_002505.1:792953-794230	AB_WT2_1	AB_HNS2_1	OK	91.641	114.486	1.24929	0.321111	0.255103	0.73245	0.925262	no
XLOC_001474	XLOC_001474	VC0745	NC_002505.1:798821-799688	AB_WT2_1	AB_HNS2_1	OK	256.343	343.583	1.34033	0.422586	1.17603	0.1741	0.484438	no
XLOC_001475	XLOC_001475	xseA	NC_002505.1:818255-819810	AB_WT2_1	AB_HNS2_1	OK	152.67	197.958	1.29664	0.374773	0.829729	0.23445	0.569756	no
XLOC_001476	XLOC_001476	VC0772	NC_002505.1:827178-828810	AB_WT2_1	AB_HNS2_1	OK	7.46716	7.34709	-1.01634	-0.0233869	-0.0641497	0.92995	0.972243	no
XLOC_001477	XLOC_001477	VC0773	NC_002505.1:828820-830008	AB_WT2_1	AB_HNS2_1	OK	3.48151	1.7405	-2.00029	-1.00021	-2.55984	0.0018	0.0146766	yes
XLOC_001478	XLOC_001478	VC0775	NC_002505.1:830975-832292	AB_WT2_1	AB_HNS2_1	OK	7.57296	7.3247	-1.03389	-0.0480884	-0.142015	0.86655	0.958875	no
XLOC_001479	XLOC_001479	VC0782	NC_002505.1:837232-838262	AB_WT2_1	AB_HNS2_1	OK	48.096	117.906	2.45147	1.29365	0.142008	0.4975	0.810633	no
XLOC_001480	XLOC_001480	VC0784	NC_002505.1:840438-841989	AB_WT2_1	AB_HNS2_1	OK	324.836	349.167	1.0749	0.104207	0.275843	0.72445	0.92252	no
XLOC_001481	XLOC_001481	VC0785	NC_002505.1:842267-842366	AB_WT2_1	AB_HNS2_1	OK	272.175	216.783	-1.25552	-0.328284	-53.4083	0.72655	0.923396	no
XLOC_001482	XLOC_001482	VC0786	NC_002505.1:842366-843632	AB_WT2_1	AB_HNS2_1	OK	55.5321	76.1673	1.37159	0.45585	1.18049	0.1343	0.416009	no
XLOC_001483	XLOC_001483	VC0790	NC_002505.1:845590-846274	AB_WT2_1	AB_HNS2_1	OK	28.5797	30.9502	1.08294	0.11496	0.386264	0.67365	0.902195	no
XLOC_001484	XLOC_001484	VC0791	NC_002505.1:846287-847985	AB_WT2_1	AB_HNS2_1	OK	8.2973	9.75564	1.17576	0.233595	0.636415	0.39505	0.74434	no
XLOC_001485	XLOC_001485	VC0792	NC_002505.1:848055-849357	AB_WT2_1	AB_HNS2_1	OK	6.38423	5.69364	-1.12129	-0.165161	-0.44914	0.57625	0.859991	no
XLOC_001486	XLOC_001486	oadA-2	NC_002505.1:849372-851189	AB_WT2_1	AB_HNS2_1	OK	8.19651	6.54634	-1.25208	-0.324322	-0.77223	0.25855	0.607349	no
XLOC_001487	XLOC_001487	VC0794,VC0795	NC_002505.1:851189-852903	AB_WT2_1	AB_HNS2_1	OK	29.581	34.5175	1.16688	0.222654	0.53321	0.49045	0.805719	no
XLOC_001488	XLOC_001488	VC0804	NC_002505.1:860218-860542	AB_WT2_1	AB_HNS2_1	OK	27.3563	19.5301	-1.40073	-0.486174	-2.17279	0.1063	0.356943	no
XLOC_001489	XLOC_001489	VC0807,VC0808	NC_002505.1:862472-863280	AB_WT2_1	AB_HNS2_1	OK	62.8424	99.8281	1.58855	0.667707	0.606321	0.30865	0.668294	no
XLOC_001490	XLOC_001490	VC0811	NC_002505.1:866098-866803	AB_WT2_1	AB_HNS2_1	OK	211.862	1541.09	7.27403	2.86276	9.48368	5e-05	0.000592857	yes
XLOC_001491	XLOC_001491	VC0812	NC_002505.1:866872-869812	AB_WT2_1	AB_HNS2_1	OK	97.2381	75.9401	-1.28046	-0.35666	-0.902417	0.23815	0.576152	no
XLOC_001492	XLOC_001492	VC0813	NC_002505.1:869812-870391	AB_WT2_1	AB_HNS2_1	OK	159.652	103.802	-1.53804	-0.621103	-2.15836	0.03145	0.150597	no
XLOC_001493	XLOC_001493	VC0814,VC0815	NC_002505.1:870818-872653	AB_WT2_1	AB_HNS2_1	OK	98.5451	99.6517	1.01123	0.0161099	0.0467586	0.9611	0.984831	no
XLOC_001494	XLOC_001494	VC0816	NC_002505.1:872763-872946	AB_WT2_1	AB_HNS2_1	OK	10.3226	6.49663	-1.58892	-0.668042	-4.49328	0.27315	0.626638	no
XLOC_001495	XLOC_001495	VC0818	NC_002505.1:874250-874931	AB_WT2_1	AB_HNS2_1	OK	10.4715	138.338	13.2109	3.72366	11.842	5e-05	0.000592857	yes
XLOC_001496	XLOC_001496	VC0819	NC_002505.1:875272-876898	AB_WT2_1	AB_HNS2_1	OK	4.04059	1656.28	409.91	8.67916	26.026	5e-05	0.000592857	yes
XLOC_001497	XLOC_001497	VC0825	NC_002505.1:886542-888405	AB_WT2_1	AB_HNS2_1	OK	11.7405	745.747	63.5192	5.98912	17.1009	5e-05	0.000592857	yes
XLOC_001498	XLOC_001498	VC0844	NC_002505.1:905558-906206	AB_WT2_1	AB_HNS2_1	OK	21.9396	7309.32	333.156	8.38006	29.7421	5e-05	0.000592857	yes
XLOC_001499	XLOC_001499	VC0846	NC_002505.1:911516-912207	AB_WT2_1	AB_HNS2_1	OK	10.8019	69.7547	6.45763	2.69101	9.3336	5e-05	0.000592857	yes
XLOC_001500	XLOC_001500	VC0847	NC_002505.1:912855-914124	AB_WT2_1	AB_HNS2_1	OK	26.2764	24.0654	-1.09187	-0.126808	-0.361863	0.6444	0.891801	no
XLOC_001501	XLOC_001501	smpB	NC_002505.1:914725-915211	AB_WT2_1	AB_HNS2_1	OK	451.37	469.584	1.04035	0.0570714	0.188993	0.84725	0.955134	no
XLOC_001502	XLOC_001502	VC0851	NC_002505.1:916214-916625	AB_WT2_1	AB_HNS2_1	OK	441.628	312.088	-1.41508	-0.50088	-1.9344	0.0988	0.339507	no
XLOC_001503	XLOC_001503	VC0852	NC_002505.1:916732-918397	AB_WT2_1	AB_HNS2_1	OK	61.9876	76.8011	1.23898	0.309147	0.775792	0.29775	0.655872	no
XLOC_001504	XLOC_001504	ppnK	NC_002505.1:918526-919411	AB_WT2_1	AB_HNS2_1	OK	117.969	120.145	1.01845	0.0263697	0.0759392	0.92775	0.972243	no
XLOC_001505	XLOC_001505	VC0857	NC_002505.1:923725-924169	AB_WT2_1	AB_HNS2_1	OK	110.587	144.165	1.30363	0.382535	1.47607	0.16695	0.472545	no
XLOC_001506	XLOC_001506	VC0865	NC_002505.1:929636-929768	AB_WT2_1	AB_HNS2_1	OK	2355.11	1056.04	-2.23013	-1.15713	-64.7652	0.0001	0.00111237	yes
XLOC_001507	XLOC_001507	VC0866,VC0867	NC_002505.1:929946-935742	AB_WT2_1	AB_HNS2_1	OK	69.466	73.1513	1.05305	0.0745771	0.0672064	0.9456	0.977926	no
XLOC_001508	XLOC_001508	VC0871	NC_002505.1:936464-936656	AB_WT2_1	AB_HNS2_1	OK	55.8658	84.2985	1.50895	0.59354	6.4938	0.05915	0.240237	no
XLOC_001509	XLOC_001509	VC0872	NC_002505.1:936661-936865	AB_WT2_1	AB_HNS2_1	OK	111.676	148.454	1.32933	0.4107	4.28208	0.14875	0.442044	no
XLOC_001510	XLOC_001510	VC0873	NC_002505.1:936967-937612	AB_WT2_1	AB_HNS2_1	OK	133.733	439.754	3.2883	1.71734	5.09061	5e-05	0.000592857	yes
XLOC_001511	XLOC_001511	VC0875	NC_002505.1:937853-939569	AB_WT2_1	AB_HNS2_1	OK	129.691	154.95	1.19476	0.256718	0.638819	0.39815	0.746459	no
XLOC_001512	XLOC_001512	VC0876	NC_002505.1:939794-940490	AB_WT2_1	AB_HNS2_1	OK	42.2012	48.2387	1.14306	0.192908	0.641959	0.48695	0.803803	no
XLOC_001514	XLOC_001514	VC0881,VC0882	NC_002505.1:942856-943602	AB_WT2_1	AB_HNS2_1	OK	128.999	126.691	-1.01822	-0.0260448	-0.0691665	0.9329	0.972243	no
XLOC_001515	XLOC_001515	VC0883	NC_002505.1:944214-944328	AB_WT2_1	AB_HNS2_1	OK	639.926	809.123	1.2644	0.338454	50.7521	0.36295	0.722552	no
XLOC_001516	XLOC_001516	VC0885	NC_002505.1:944366-945249	AB_WT2_1	AB_HNS2_1	OK	28.3033	38.636	1.36507	0.448977	0.584313	0.4087	0.754684	no
XLOC_001517	XLOC_001517	VC0886	NC_002505.1:945252-946290	AB_WT2_1	AB_HNS2_1	OK	38.2142	45.7321	1.19673	0.259101	0.741531	0.35005	0.707311	no
XLOC_001518	XLOC_001518	VC0889	NC_002505.1:947522-949403	AB_WT2_1	AB_HNS2_1	OK	270.295	228.131	-1.18482	-0.244672	-0.593911	0.4101	0.755546	no
XLOC_001519	XLOC_001519	VC0890	NC_002505.1:949422-950307	AB_WT2_1	AB_HNS2_1	OK	126.283	129.106	1.02235	0.0319058	0.0932559	0.91155	0.968233	no
XLOC_001520	XLOC_001520	VC0891	NC_002505.1:950348-950591	AB_WT2_1	AB_HNS2_1	OK	260.708	254.019	-1.02633	-0.0374989	-0.253102	0.88815	0.964079	no
XLOC_001521	XLOC_001521	VC0895	NC_002505.1:954683-954860	AB_WT2_1	AB_HNS2_1	OK	6555.02	6468.81	-1.01333	-0.0190993	-0.23765	0.9561	0.982819	no
XLOC_001522	XLOC_001522	xni	NC_002505.1:956371-957223	AB_WT2_1	AB_HNS2_1	OK	125.299	132.517	1.05761	0.0808076	0.227236	0.7807	0.940146	no
XLOC_001523	XLOC_001523	VC0899	NC_002505.1:957261-958635	AB_WT2_1	AB_HNS2_1	OK	482.036	224.486	-2.14729	-1.10252	-2.80077	0.00025	0.00252891	yes
XLOC_001524	XLOC_001524	VC0900	NC_002505.1:958839-960414	AB_WT2_1	AB_HNS2_1	OK	221.737	228.071	1.02857	0.0406344	0.102334	0.89185	0.964079	no
XLOC_001525	XLOC_001525	VC0901	NC_002505.1:960515-962777	AB_WT2_1	AB_HNS2_1	OK	33.8569	41.7644	1.23356	0.302826	0.836293	0.2956	0.654038	no
XLOC_001526	XLOC_001526	queF	NC_002505.1:962791-963637	AB_WT2_1	AB_HNS2_1	OK	81.6854	88.7907	1.08698	0.120329	0.359492	0.67235	0.901841	no
XLOC_001527	XLOC_001527	metQ	NC_002505.1:965192-966002	AB_WT2_1	AB_HNS2_1	OK	288.041	513.683	1.78337	0.834607	2.17317	0.0139	0.0797771	no
XLOC_001528	XLOC_001528	VC0906,metN	NC_002505.1:966038-967740	AB_WT2_1	AB_HNS2_1	OK	92.2532	154.478	1.6745	0.743731	2.01208	0.01705	0.0929139	no
XLOC_001533	XLOC_001533	VC0929	NC_002505.1:992137-993364	AB_WT2_1	AB_HNS2_1	OK	26.5855	383.187	14.4134	3.84934	11.7199	5e-05	0.000592857	yes
XLOC_001534	XLOC_001534	VC0931	NC_002505.1:996655-997972	AB_WT2_1	AB_HNS2_1	OK	7.62157	90.3776	11.8581	3.5678	11.0007	5e-05	0.000592857	yes
XLOC_001535	XLOC_001535	VC0932,VC0933	NC_002505.1:998147-998752	AB_WT2_1	AB_HNS2_1	OK	27.1979	2038.57	74.9532	6.22792	14.4103	5e-05	0.000592857	yes
XLOC_001536	XLOC_001536	VC0940	NC_002505.1:1005942-1006539	AB_WT2_1	AB_HNS2_1	OK	30.8346	41.1503	1.33455	0.416351	1.51019	0.13465	0.416296	no
XLOC_001537	XLOC_001537	VC0942	NC_002505.1:1008293-1008647	AB_WT2_1	AB_HNS2_1	OK	347.45	355.909	1.02435	0.0347052	0.155713	0.9022	0.966231	no
XLOC_001538	XLOC_001538	VC0943,lipB	NC_002505.1:1008815-1010433	AB_WT2_1	AB_HNS2_1	OK	316.514	300.666	-1.05271	-0.0741084	-0.17504	0.8137	0.945615	no
XLOC_001539	XLOC_001539	VC0945	NC_002505.1:1010611-1010890	AB_WT2_1	AB_HNS2_1	OK	184.973	204.483	1.10547	0.144669	0.84005	0.59905	0.870343	no
XLOC_001540	XLOC_001540	VC0947	NC_002505.1:1010911-1012213	AB_WT2_1	AB_HNS2_1	OK	550.003	654.259	1.18956	0.250421	0.59164	0.39275	0.743602	no
XLOC_001541	XLOC_001541	VC0948,VC0949,VC0950	NC_002505.1:1012304-1016130	AB_WT2_1	AB_HNS2_1	OK	287.594	334.303	1.16241	0.217125	0.559774	0.4956	0.808597	no
XLOC_001542	XLOC_001542	VC0951	NC_002505.1:1016136-1016607	AB_WT2_1	AB_HNS2_1	OK	136.251	164.314	1.20597	0.270187	0.995578	0.3373	0.696327	no
XLOC_001543	XLOC_001543	VC0952	NC_002505.1:1016609-1016927	AB_WT2_1	AB_HNS2_1	OK	318.368	342.454	1.07565	0.105213	0.529462	0.7069	0.915553	no
XLOC_001544	XLOC_001544	holA	NC_002505.1:1016995-1018024	AB_WT2_1	AB_HNS2_1	OK	179.311	146.349	-1.22523	-0.293052	-0.787048	0.33615	0.695841	no
XLOC_001545	XLOC_001545	VC0954	NC_002505.1:1018029-1018671	AB_WT2_1	AB_HNS2_1	OK	268.747	183.935	-1.4611	-0.547053	-1.75435	0.07015	0.270521	no
XLOC_001546	XLOC_001546	VC0955	NC_002505.1:1018686-1018791	AB_WT2_1	AB_HNS2_1	OK	173.379	0	0	#NAME?	nan	0.00095	0.00849489	yes
XLOC_001547	XLOC_001547	leuS	NC_002505.1:1018820-1021505	AB_WT2_1	AB_HNS2_1	OK	183.548	211.456	1.15205	0.2042	0.493009	0.4878	0.804385	no
XLOC_001548	XLOC_001548	lnt	NC_002505.1:1022052-1023570	AB_WT2_1	AB_HNS2_1	OK	122.116	92.513	-1.31999	-0.400519	-1.05037	0.19085	0.510676	no
XLOC_001549	XLOC_001549	VC0959	NC_002505.1:1023610-1024486	AB_WT2_1	AB_HNS2_1	OK	550.517	714.282	1.29747	0.375705	1.03229	0.2043	0.529479	no
XLOC_001550	XLOC_001550	VC0960,VC0961	NC_002505.1:1024555-1026120	AB_WT2_1	AB_HNS2_1	OK	555.626	594.205	1.06943	0.096846	0.256026	0.75635	0.931422	no
XLOC_001551	XLOC_001551	VC0962	NC_002505.1:1026187-1027612	AB_WT2_1	AB_HNS2_1	OK	89.1803	122.387	1.37235	0.456659	1.18753	0.13255	0.41334	no
XLOC_001552	XLOC_001552	VC0964	NC_002505.1:1029141-1029651	AB_WT2_1	AB_HNS2_1	OK	2706.99	2670.24	-1.01376	-0.0197216	-0.0684035	0.9455	0.977926	no
XLOC_001553	XLOC_001553	VC0965	NC_002505.1:1029759-1031481	AB_WT2_1	AB_HNS2_1	OK	317.128	325.386	1.02604	0.0370851	0.0961477	0.9029	0.966231	no
XLOC_001554	XLOC_001554	VC0966	NC_002505.1:1031614-1031872	AB_WT2_1	AB_HNS2_1	OK	1394.81	1557.98	1.11698	0.159616	0.965329	0.59415	0.870343	no
XLOC_001555	XLOC_001555	VC0967	NC_002505.1:1031956-1032166	AB_WT2_1	AB_HNS2_1	OK	34.6046	31.3119	-1.10516	-0.144249	-1.17624	0.66405	0.899729	no
XLOC_001556	XLOC_001556	VC0968	NC_002505.1:1032169-1033138	AB_WT2_1	AB_HNS2_1	OK	508.898	1140.38	2.24088	1.16407	2.69076	0.0012	0.0103584	yes
XLOC_001557	XLOC_001557	VC0969	NC_002505.1:1033260-1034013	AB_WT2_1	AB_HNS2_1	OK	105.761	129.178	1.22141	0.288553	1.00103	0.31195	0.670614	no
XLOC_001558	XLOC_001558	VC0975,VC0976	NC_002505.1:1040355-1041733	AB_WT2_1	AB_HNS2_1	OK	538.358	572.794	1.06396	0.0894512	0.2001	0.782	0.940146	no
XLOC_001559	XLOC_001559	VC0977	NC_002505.1:1042163-1043084	AB_WT2_1	AB_HNS2_1	OK	32.3725	38.3498	1.18464	0.244453	0.740637	0.3697	0.729262	no
XLOC_001560	XLOC_001560	VC0978	NC_002505.1:1043255-1043372	AB_WT2_1	AB_HNS2_1	OK	172.215	70.2883	-2.45012	-1.29285	-83.3717	0.1008	0.343995	no
XLOC_001561	XLOC_001561	VC0979	NC_002505.1:1043446-1044274	AB_WT2_1	AB_HNS2_1	OK	73.8393	47.8437	-1.54334	-0.62606	-2.01031	0.0262	0.129678	no
XLOC_001562	XLOC_001562	VC0980	NC_002505.1:1044316-1045358	AB_WT2_1	AB_HNS2_1	OK	85.6344	66.0304	-1.29689	-0.37506	-1.09045	0.1926	0.512281	no
XLOC_001563	XLOC_001563	VC0982	NC_002505.1:1046274-1046568	AB_WT2_1	AB_HNS2_1	OK	367.784	478.175	1.30015	0.378677	1.97989	0.19225	0.511904	no
XLOC_001564	XLOC_001564	VC0983	NC_002505.1:1046608-1047130	AB_WT2_1	AB_HNS2_1	OK	226.371	230.403	1.01781	0.0254698	0.087636	0.9303	0.972243	no
XLOC_001565	XLOC_001565	VC0984	NC_002505.1:1047139-1048024	AB_WT2_1	AB_HNS2_1	OK	192.008	146.906	-1.30701	-0.386271	-1.08687	0.19645	0.518368	no
XLOC_001566	XLOC_001566	tppB	NC_002505.1:1052326-1053871	AB_WT2_1	AB_HNS2_1	OK	45.854	33.9393	-1.35106	-0.43409	-1.30398	0.12185	0.39091	no
XLOC_001567	XLOC_001567	asnB	NC_002505.1:1054960-1056625	AB_WT2_1	AB_HNS2_1	OK	130.652	89.1212	-1.466	-0.551889	-1.44545	0.07185	0.274915	no
XLOC_001568	XLOC_001568	VC0992	NC_002505.1:1056820-1058407	AB_WT2_1	AB_HNS2_1	OK	169.605	151.622	-1.1186	-0.161705	-0.424158	0.5987	0.870343	no
XLOC_001569	XLOC_001569	VC0993	NC_002505.1:1058501-1059716	AB_WT2_1	AB_HNS2_1	OK	279.443	216.467	-1.29093	-0.36841	-0.987041	0.2177	0.548352	no
XLOC_001570	XLOC_001570	nagA	NC_002505.1:1059718-1060855	AB_WT2_1	AB_HNS2_1	OK	186.767	175.034	-1.06703	-0.0936048	-0.247188	0.75925	0.932711	no
XLOC_001571	XLOC_001571	VC1005	NC_002505.1:1075994-1077320	AB_WT2_1	AB_HNS2_1	OK	56.2807	54.2106	-1.03819	-0.0540659	-0.157197	0.84695	0.955134	no
XLOC_001572	XLOC_001572	VC1006	NC_002505.1:1077420-1078152	AB_WT2_1	AB_HNS2_1	OK	72.1232	74.2683	1.02974	0.0422826	0.136977	0.8782	0.960383	no
XLOC_001573	XLOC_001573	VC1007	NC_002505.1:1078164-1078308	AB_WT2_1	AB_HNS2_1	OK	30.9813	20.7746	-1.49131	-0.57658	-8.97251	0.33905	0.696592	no
XLOC_001574	XLOC_001574	VC1009	NC_002505.1:1079301-1079742	AB_WT2_1	AB_HNS2_1	OK	158.53	158.953	1.00267	0.00384015	0.0149269	0.98965	0.995284	no
XLOC_001575	XLOC_001575	VC1010,VC1011	NC_002505.1:1079900-1080999	AB_WT2_1	AB_HNS2_1	OK	389.905	398.041	1.02087	0.0297956	0.0676264	0.9193	0.970572	no
XLOC_001576	XLOC_001576	VC1012	NC_002505.1:1081025-1081718	AB_WT2_1	AB_HNS2_1	OK	190.152	184.656	-1.02976	-0.0423108	-0.132113	0.8828	0.961839	no
XLOC_001577	XLOC_001577	VC1013	NC_002505.1:1081719-1082349	AB_WT2_1	AB_HNS2_1	OK	101.586	84.4989	-1.20222	-0.265697	-0.905324	0.3419	0.698865	no
XLOC_001578	XLOC_001578	VC1015,VC1016,VC1017,rnfD	NC_002505.1:1082360-1086908	AB_WT2_1	AB_HNS2_1	OK	350.795	382.761	1.09112	0.125813	0.258449	0.7384	0.928594	no
XLOC_001580	XLOC_001580	VC1020	NC_002505.1:1087789-1089957	AB_WT2_1	AB_HNS2_1	OK	123.231	135.011	1.09559	0.131713	0.0651247	0.93775	0.974165	no
XLOC_001581	XLOC_001581	VC1023	NC_002505.1:1091620-1092841	AB_WT2_1	AB_HNS2_1	OK	121.653	116.741	-1.04208	-0.0594609	-0.100764	0.88575	0.96381	no
XLOC_001582	XLOC_001582	VC1029	NC_002505.1:1095908-1096883	AB_WT2_1	AB_HNS2_1	OK	42.0891	34.9732	-1.20347	-0.267196	-0.800773	0.33435	0.694221	no
XLOC_001583	XLOC_001583	VC1030	NC_002505.1:1096937-1097030	AB_WT2_1	AB_HNS2_1	OK	203.896	62.0768	-3.28458	-1.71571	-162.878	0.4522	0.788868	no
XLOC_001585	XLOC_001585	VC1035	NC_002505.1:1101241-1102135	AB_WT2_1	AB_HNS2_1	OK	56.2916	41.0457	-1.37144	-0.455688	-1.43712	0.09705	0.334916	no
XLOC_001586	XLOC_001586	metG	NC_002505.1:1102360-1104412	AB_WT2_1	AB_HNS2_1	OK	149.701	214.316	1.43163	0.517661	1.26363	0.0847	0.30737	no
XLOC_001587	XLOC_001587	VC1040	NC_002505.1:1108744-1109350	AB_WT2_1	AB_HNS2_1	OK	48.5877	61.8809	1.27359	0.348902	1.15452	0.20265	0.528163	no
XLOC_001588	XLOC_001588	VC1042	NC_002505.1:1109929-1111228	AB_WT2_1	AB_HNS2_1	OK	19.3091	19.5776	1.01391	0.0199245	0.0577612	0.93935	0.974576	no
XLOC_001589	XLOC_001589	VC1043	NC_002505.1:1111530-1112817	AB_WT2_1	AB_HNS2_1	OK	3770.84	2565.53	-1.46981	-0.555627	-1.58979	0.04985	0.213163	no
XLOC_001590	XLOC_001590	VC1044,VC1045	NC_002505.1:1113076-1114367	AB_WT2_1	AB_HNS2_1	OK	249.963	253.223	1.01304	0.0186905	0.0453576	0.95245	0.98156	no
XLOC_001591	XLOC_001591	VC1049	NC_002505.1:1119080-1119980	AB_WT2_1	AB_HNS2_1	OK	146.49	218.945	1.49461	0.579762	1.66047	0.0562	0.23145	no
XLOC_001592	XLOC_001592	VC1057	NC_002505.1:1125894-1126146	AB_WT2_1	AB_HNS2_1	OK	64.5675	58.6873	-1.1002	-0.13776	-0.88059	0.6303	0.883207	no
XLOC_001593	XLOC_001593	VC1059	NC_002505.1:1126811-1127555	AB_WT2_1	AB_HNS2_1	OK	516.647	371.859	-1.38936	-0.474423	-1.32784	0.1208	0.389084	no
XLOC_001594	XLOC_001594	VC1061	NC_002505.1:1128899-1129967	AB_WT2_1	AB_HNS2_1	OK	16.1683	12.5504	-1.28827	-0.365431	-0.992497	0.20335	0.528286	no
XLOC_001595	XLOC_001595	VC1063	NC_002505.1:1130555-1131416	AB_WT2_1	AB_HNS2_1	OK	88.9818	108.434	1.21861	0.285238	0.842591	0.32305	0.680128	no
XLOC_001596	XLOC_001596	VC1065	NC_002505.1:1132051-1132354	AB_WT2_1	AB_HNS2_1	OK	43.908	44.6555	1.01702	0.0243535	0.121262	0.9283	0.972243	no
XLOC_001597	XLOC_001597	VC1074	NC_002505.1:1143001-1143832	AB_WT2_1	AB_HNS2_1	OK	31.1405	26.9884	-1.15385	-0.206454	-0.670289	0.45835	0.788868	no
XLOC_001598	XLOC_001598	VC1077	NC_002505.1:1144670-1145995	AB_WT2_1	AB_HNS2_1	OK	194.724	240.752	1.23638	0.306118	0.680311	0.33855	0.696592	no
XLOC_001599	XLOC_001599	VC1078	NC_002505.1:1146073-1146214	AB_WT2_1	AB_HNS2_1	OK	75.1364	137.661	1.83215	0.87354	27.6524	0.0399	0.179633	no
XLOC_001600	XLOC_001600	VC1079	NC_002505.1:1146258-1147248	AB_WT2_1	AB_HNS2_1	OK	87.9002	113.768	1.29429	0.372157	1.02506	0.203	0.528224	no
XLOC_001601	XLOC_001601	VC1088	NC_002505.1:1155623-1157228	AB_WT2_1	AB_HNS2_1	OK	75.8495	28.6301	-2.64929	-1.40561	-3.83489	5e-05	0.000592857	yes
XLOC_001602	XLOC_001602	VC1089	NC_002505.1:1157231-1158044	AB_WT2_1	AB_HNS2_1	OK	106.725	49.443	-2.15855	-1.11006	-3.56425	0.0001	0.00111237	yes
XLOC_001603	XLOC_001603	VC1090	NC_002505.1:1158068-1158212	AB_WT2_1	AB_HNS2_1	OK	24.591	18.468	-1.33155	-0.413098	-6.74675	0.55705	0.847811	no
XLOC_001604	XLOC_001604	VC1097	NC_002505.1:1165466-1167611	AB_WT2_1	AB_HNS2_1	OK	256.361	243.574	-1.0525	-0.0738137	-0.180434	0.79985	0.945615	no
XLOC_001605	XLOC_001605	VC1098	NC_002505.1:1167746-1168943	AB_WT2_1	AB_HNS2_1	OK	138.884	172.74	1.24377	0.314722	0.825239	0.3006	0.659243	no
XLOC_001606	XLOC_001606	VC1100	NC_002505.1:1169870-1170281	AB_WT2_1	AB_HNS2_1	OK	81.1097	58.2172	-1.39323	-0.478431	-2.04613	0.08435	0.306443	no
XLOC_001607	XLOC_001607	VC1105	NC_002505.1:1175202-1176174	AB_WT2_1	AB_HNS2_1	OK	27.693	23.4347	-1.18171	-0.240876	-0.698491	0.3823	0.736899	no
XLOC_001608	XLOC_001608	VC1111	NC_002505.1:1180543-1181830	AB_WT2_1	AB_HNS2_1	OK	6.03887	5.36787	-1.125	-0.169927	-0.456026	0.5463	0.842237	no
XLOC_001609	XLOC_001609	VC1116	NC_002505.1:1185720-1185930	AB_WT2_1	AB_HNS2_1	OK	2474.85	2385.55	-1.03743	-0.0530197	-0.46133	0.863	0.958279	no
XLOC_001610	XLOC_001610	VC1126	NC_002505.1:1193366-1194737	AB_WT2_1	AB_HNS2_1	OK	161.255	180.932	1.12202	0.166104	0.425441	0.57785	0.861239	no
XLOC_001611	XLOC_001611	VC1127	NC_002505.1:1194794-1195412	AB_WT2_1	AB_HNS2_1	OK	140.407	158.403	1.12817	0.173987	0.595784	0.53595	0.837605	no
XLOC_001612	XLOC_001612	mnmA	NC_002505.1:1195434-1196553	AB_WT2_1	AB_HNS2_1	OK	183.445	229.654	1.2519	0.324115	0.826969	0.28	0.635046	no
XLOC_001613	XLOC_001613	VC1130	NC_002505.1:1198166-1198580	AB_WT2_1	AB_HNS2_1	OK	2242.35	0	0	#NAME?	nan	5e-05	0.000592857	yes
XLOC_001614	XLOC_001614	VC1140	NC_002505.1:1208618-1209491	AB_WT2_1	AB_HNS2_1	OK	64.8094	44.7243	-1.44909	-0.535143	-1.60562	0.0619	0.246761	no
XLOC_001615	XLOC_001615	VC1142	NC_002505.1:1211975-1212206	AB_WT2_1	AB_HNS2_1	OK	1275.26	1069.71	-1.19215	-0.253569	-1.75366	0.38875	0.741534	no
XLOC_001616	XLOC_001616	VC1145	NC_002505.1:1215367-1217044	AB_WT2_1	AB_HNS2_1	OK	105.589	80.4614	-1.31229	-0.392096	-1.0511	0.1966	0.518368	no
XLOC_001617	XLOC_001617	grxA	NC_002505.1:1217245-1217509	AB_WT2_1	AB_HNS2_1	OK	567.234	412.118	-1.37639	-0.460885	-2.89594	0.1048	0.35448	no
XLOC_001618	XLOC_001618	VC1148	NC_002505.1:1219155-1220010	AB_WT2_1	AB_HNS2_1	OK	431.192	447.435	1.03767	0.053347	0.154454	0.86375	0.958505	no
XLOC_001619	XLOC_001619	VC1149	NC_002505.1:1220317-1221964	AB_WT2_1	AB_HNS2_1	OK	210.693	123.051	-1.71224	-0.775881	-2.00394	0.01075	0.0648003	no
XLOC_001620	XLOC_001620	VC1150	NC_002505.1:1222073-1222679	AB_WT2_1	AB_HNS2_1	OK	582.072	277.859	-2.09485	-1.06685	-3.35877	0.00065	0.00601157	yes
XLOC_001621	XLOC_001621	VC1151	NC_002505.1:1222771-1223677	AB_WT2_1	AB_HNS2_1	OK	44.2021	37.7862	-1.16979	-0.226255	-0.724573	0.40505	0.749655	no
XLOC_001622	XLOC_001622	VC1152	NC_002505.1:1223697-1224633	AB_WT2_1	AB_HNS2_1	OK	140.529	132.06	-1.06413	-0.0896796	-0.258848	0.757	0.931422	no
XLOC_001623	XLOC_001623	VC1154	NC_002505.1:1225678-1226227	AB_WT2_1	AB_HNS2_1	OK	1282.54	984.665	-1.30251	-0.381298	-1.20311	0.20485	0.530056	no
XLOC_001624	XLOC_001624	VC1155,VC1156,VC1157	NC_002505.1:1226417-1228866	AB_WT2_1	AB_HNS2_1	OK	877.644	658.682	-1.33242	-0.414054	-1.05315	0.1835	0.50153	no
XLOC_001625	XLOC_001625	VC1160,VC1161	NC_002505.1:1231650-1234148	AB_WT2_1	AB_HNS2_1	OK	231.528	329.202	1.42187	0.507785	1.23519	0.0953	0.332054	no
XLOC_001626	XLOC_001626	VC1162	NC_002505.1:1234156-1234894	AB_WT2_1	AB_HNS2_1	OK	125.124	171.85	1.37344	0.457798	1.37526	0.12	0.387665	no
XLOC_001627	XLOC_001627	VC1163	NC_002505.1:1235013-1235985	AB_WT2_1	AB_HNS2_1	OK	31.8633	46.1171	1.44734	0.533408	1.65077	0.0581	0.237462	no
XLOC_001628	XLOC_001628	VC1164	NC_002505.1:1236096-1236837	AB_WT2_1	AB_HNS2_1	OK	56.126	60.1813	1.07225	0.100645	0.317789	0.71635	0.919095	no
XLOC_001629	XLOC_001629	VC1165	NC_002505.1:1236962-1237832	AB_WT2_1	AB_HNS2_1	OK	18.8065	18.4954	-1.01682	-0.0240663	-0.0723384	0.9309	0.972243	no
XLOC_001630	XLOC_001630	VC1168	NC_002505.1:1240675-1242052	AB_WT2_1	AB_HNS2_1	OK	71.4973	101.601	1.42105	0.50696	1.39484	0.08545	0.308707	no
XLOC_001631	XLOC_001631	VC1170,trpA	NC_002505.1:1242247-1244244	AB_WT2_1	AB_HNS2_1	OK	216.721	229.713	1.05995	0.0839906	0.217974	0.7821	0.940146	no
XLOC_001632	XLOC_001632	trpC	NC_002505.1:1244284-1245694	AB_WT2_1	AB_HNS2_1	OK	50.1864	44.4523	-1.12899	-0.17504	-0.490481	0.53675	0.838096	no
XLOC_001633	XLOC_001633	trpD	NC_002505.1:1245699-1246698	AB_WT2_1	AB_HNS2_1	OK	31.2951	28.5473	-1.09625	-0.132585	-0.394815	0.62695	0.881215	no
XLOC_001634	XLOC_001634	VC1173,VC1174	NC_002505.1:1246718-1248898	AB_WT2_1	AB_HNS2_1	OK	27.7316	20.9161	-1.32585	-0.406918	-1.14886	0.18055	0.496129	no
XLOC_001635	XLOC_001635	VC1175	NC_002505.1:1248907-1249000	AB_WT2_1	AB_HNS2_1	OK	124.34	57.8459	-2.1495	-1.10401	-91.2013	0.4306	0.770995	no
XLOC_001636	XLOC_001636	VC1176	NC_002505.1:1249031-1249169	AB_WT2_1	AB_HNS2_1	OK	127.149	56.15	-2.26445	-1.17916	-36.9911	0.01075	0.0648003	no
XLOC_001637	XLOC_001637	VC1180,VC1181	NC_002505.1:1251994-1255496	AB_WT2_1	AB_HNS2_1	OK	183.897	174.251	-1.05536	-0.0777363	-0.187104	0.79105	0.944533	no
XLOC_001638	XLOC_001638	VC1182	NC_002505.1:1255615-1256572	AB_WT2_1	AB_HNS2_1	OK	189.878	225.235	1.18621	0.246358	0.665442	0.41605	0.759162	no
XLOC_001639	XLOC_001639	VC1186,VC1187	NC_002505.1:1260620-1261726	AB_WT2_1	AB_HNS2_1	OK	157.044	108.794	-1.4435	-0.529573	-1.27129	0.12255	0.392767	no
XLOC_001640	XLOC_001640	VC1188	NC_002505.1:1261729-1263418	AB_WT2_1	AB_HNS2_1	OK	290.665	222.633	-1.30558	-0.384692	-0.980065	0.19725	0.518683	no
XLOC_001641	XLOC_001641	hemH	NC_002505.1:1264435-1265653	AB_WT2_1	AB_HNS2_1	OK	186.001	216.51	1.16403	0.219124	0.563152	0.47725	0.799734	no
XLOC_001642	XLOC_001642	VC1191	NC_002505.1:1265707-1266106	AB_WT2_1	AB_HNS2_1	OK	154.015	209.647	1.36121	0.444891	1.95311	0.1127	0.371826	no
XLOC_001643	XLOC_001643	VC1193	NC_002505.1:1266397-1266595	AB_WT2_1	AB_HNS2_1	OK	282.202	196.735	-1.43443	-0.520475	-5.65424	0.0588	0.239522	no
XLOC_001644	XLOC_001644	VC1194	NC_002505.1:1266730-1267783	AB_WT2_1	AB_HNS2_1	OK	20.8916	19.6161	-1.06502	-0.0908806	-0.266264	0.73375	0.925262	no
XLOC_001645	XLOC_001645	VC1195	NC_002505.1:1267847-1268519	AB_WT2_1	AB_HNS2_1	OK	73.4743	127.916	1.74096	0.799889	2.55293	0.00435	0.031291	yes
XLOC_001646	XLOC_001646	VC1196	NC_002505.1:1268618-1269308	AB_WT2_1	AB_HNS2_1	OK	96.199	86.8087	-1.10817	-0.148183	-0.482077	0.60325	0.870972	no
XLOC_001647	XLOC_001647	VC1197	NC_002505.1:1269432-1270128	AB_WT2_1	AB_HNS2_1	OK	574.682	330.024	-1.74133	-0.800191	-2.35637	0.00915	0.0574003	no
XLOC_001648	XLOC_001648	VC1201	NC_002505.1:1275416-1276142	AB_WT2_1	AB_HNS2_1	OK	526.153	428.499	-1.2279	-0.296191	-0.830421	0.33175	0.690359	no
XLOC_001649	XLOC_001649	hutH	NC_002505.1:1276290-1277826	AB_WT2_1	AB_HNS2_1	OK	1125.85	761.443	-1.47857	-0.564207	-1.39788	0.0556	0.229769	no
XLOC_001650	XLOC_001650	VC1203	NC_002505.1:1277837-1279535	AB_WT2_1	AB_HNS2_1	OK	953.427	657.404	-1.45029	-0.536342	-1.30489	0.0746	0.281445	no
XLOC_001651	XLOC_001651	VC1204,VC1205	NC_002505.1:1279553-1281762	AB_WT2_1	AB_HNS2_1	OK	308.947	237.124	-1.30289	-0.381718	-0.970401	0.21875	0.549412	no
XLOC_001652	XLOC_001652	VC1206	NC_002505.1:1281865-1282576	AB_WT2_1	AB_HNS2_1	OK	67.1085	58.445	-1.14823	-0.199416	-0.642772	0.47195	0.799007	no
XLOC_001653	XLOC_001653	VC1207	NC_002505.1:1282692-1283640	AB_WT2_1	AB_HNS2_1	OK	65.5173	75.5144	1.15259	0.204874	0.637435	0.46965	0.796363	no
XLOC_001654	XLOC_001654	VC1208	NC_002505.1:1283778-1284099	AB_WT2_1	AB_HNS2_1	OK	1003.25	1004.61	1.00136	0.00196282	0.0085079	0.9945	0.998092	no
XLOC_001655	XLOC_001655	VC1209	NC_002505.1:1284103-1284670	AB_WT2_1	AB_HNS2_1	OK	785.605	789.305	1.00471	0.00677859	0.0226774	0.98075	0.991161	no
XLOC_001656	XLOC_001656	VC1212	NC_002505.1:1285749-1290199	AB_WT2_1	AB_HNS2_1	OK	22.3698	21.2329	-1.05354	-0.0752521	-0.12727	0.8558	0.955696	no
XLOC_001657	XLOC_001657	VC1217	NC_002505.1:1294548-1296149	AB_WT2_1	AB_HNS2_1	OK	69.0597	117.434	1.70047	0.765933	0.689382	0.32525	0.681005	no
XLOC_001658	XLOC_001658	VC1223,VC1224	NC_002505.1:1300275-1301480	AB_WT2_1	AB_HNS2_1	OK	701.141	1002.08	1.42921	0.515226	0.508447	0.4238	0.764798	no
XLOC_001659	XLOC_001659	VC1227,purT	NC_002505.1:1301948-1303879	AB_WT2_1	AB_HNS2_1	OK	173.756	261.769	1.50653	0.591237	1.32158	0.09705	0.334916	no
XLOC_001660	XLOC_001660	VC1229	NC_002505.1:1304026-1304902	AB_WT2_1	AB_HNS2_1	OK	29.4623	26.4869	-1.11233	-0.153587	-0.507118	0.58025	0.861987	no
XLOC_001661	XLOC_001661	VC1231	NC_002505.1:1304978-1305948	AB_WT2_1	AB_HNS2_1	OK	81.6706	75.2757	-1.08495	-0.117632	-0.287605	0.67575	0.903512	no
XLOC_001662	XLOC_001662	VC1232,VC1233	NC_002505.1:1306117-1307172	AB_WT2_1	AB_HNS2_1	OK	104.476	112.553	1.07731	0.107429	0.267757	0.7362	0.927629	no
XLOC_001663	XLOC_001663	sbcB	NC_002505.1:1307188-1308613	AB_WT2_1	AB_HNS2_1	OK	44.0238	54.3857	1.23537	0.304944	0.829747	0.28245	0.638471	no
XLOC_001664	XLOC_001664	VC1235	NC_002505.1:1308758-1310174	AB_WT2_1	AB_HNS2_1	OK	29.4558	42.89	1.45608	0.542091	1.21602	0.1296	0.408404	no
XLOC_001665	XLOC_001665	VC1243	NC_002505.1:1314817-1317664	AB_WT2_1	AB_HNS2_1	OK	106.52	137.004	1.28618	0.363089	0.603748	0.7741	0.938439	no
XLOC_001666	XLOC_001666	VC1246	NC_002505.1:1318048-1318624	AB_WT2_1	AB_HNS2_1	OK	104.202	120.659	1.15793	0.21155	0.685708	0.44795	0.785853	no
XLOC_001667	XLOC_001667	VC1247	NC_002505.1:1318802-1319198	AB_WT2_1	AB_HNS2_1	OK	1616.66	841.935	-1.92017	-0.941236	-3.68215	0.00225	0.0176778	yes
XLOC_001668	XLOC_001668	VC1248	NC_002505.1:1319245-1320856	AB_WT2_1	AB_HNS2_1	OK	1244.41	299.004	-4.16185	-2.05723	-5.34333	5e-05	0.000592857	yes
XLOC_001669	XLOC_001669	VC1249	NC_002505.1:1321086-1321599	AB_WT2_1	AB_HNS2_1	OK	692.069	802.546	1.15963	0.213669	0.724337	0.4825	0.801315	no
XLOC_001670	XLOC_001670	VC1250	NC_002505.1:1321864-1322764	AB_WT2_1	AB_HNS2_1	OK	308.088	290.561	-1.06032	-0.0845018	-0.241991	0.77995	0.940146	no
XLOC_001671	XLOC_001671	VC1251	NC_002505.1:1322776-1322875	AB_WT2_1	AB_HNS2_1	OK	1216.86	1176.91	-1.03394	-0.0481614	-16.1857	0.91785	0.969938	no
XLOC_001672	XLOC_001672	VC1253	NC_002505.1:1324347-1324776	AB_WT2_1	AB_HNS2_1	OK	133.097	158.98	1.19447	0.256359	1.04138	0.3563	0.716807	no
XLOC_001673	XLOC_001673	VC1254,nrdB	NC_002505.1:1324876-1326288	AB_WT2_1	AB_HNS2_1	OK	886.709	645.748	-1.37315	-0.457489	-1.15553	0.18485	0.502401	no
XLOC_001674	XLOC_001674	VC1256	NC_002505.1:1326383-1328669	AB_WT2_1	AB_HNS2_1	OK	347.677	370.353	1.06522	0.091155	0.236035	0.7516	0.931087	no
XLOC_001675	XLOC_001675	VC1257	NC_002505.1:1329117-1329855	AB_WT2_1	AB_HNS2_1	OK	121.958	126.203	1.03481	0.049368	0.143805	0.86185	0.958039	no
XLOC_001676	XLOC_001676	VC1260	NC_002505.1:1334128-1335028	AB_WT2_1	AB_HNS2_1	OK	20.6948	27.0295	1.3061	0.385269	1.22051	0.163	0.46666	no
XLOC_001677	XLOC_001677	VC1271	NC_002505.1:1345366-1346733	AB_WT2_1	AB_HNS2_1	OK	35.7195	21.7795	-1.64005	-0.71374	-0.480488	0.4909	0.805803	no
XLOC_001678	XLOC_001678	VC1278	NC_002505.1:1352764-1353244	AB_WT2_1	AB_HNS2_1	OK	145.622	163.47	1.12256	0.166802	0.624218	0.55715	0.847811	no
XLOC_001679	XLOC_001679	VC1280	NC_002505.1:1355387-1356683	AB_WT2_1	AB_HNS2_1	OK	78.8832	86.2455	1.09333	0.128732	0.354009	0.65595	0.896873	no
XLOC_001680	XLOC_001680	VC1287	NC_002505.1:1362385-1364551	AB_WT2_1	AB_HNS2_1	OK	129.139	101.153	-1.27667	-0.352383	-0.883189	0.24605	0.588665	no
XLOC_001681	XLOC_001681	mdoG	NC_002505.1:1364569-1366207	AB_WT2_1	AB_HNS2_1	OK	268.613	257.836	-1.0418	-0.0590753	-0.154152	0.84395	0.954977	no
XLOC_001682	XLOC_001682	VC1290,VC1291	NC_002505.1:1368633-1371254	AB_WT2_1	AB_HNS2_1	OK	113.817	151.727	1.33308	0.414762	0.959862	0.20645	0.532918	no
XLOC_001683	XLOC_001683	VC1293	NC_002505.1:1371468-1372725	AB_WT2_1	AB_HNS2_1	OK	112.29	145.957	1.29982	0.378306	0.823516	0.21535	0.545452	no
XLOC_001684	XLOC_001684	VC1294,VC1295	NC_002505.1:1372936-1374572	AB_WT2_1	AB_HNS2_1	OK	40.069	22.9847	-1.74329	-0.801813	-2.19778	0.0058	0.0400311	yes
XLOC_001685	XLOC_001685	asnC	NC_002505.1:1375994-1377395	AB_WT2_1	AB_HNS2_1	OK	596.84	498.344	-1.19765	-0.260203	-0.678903	0.3724	0.731988	no
XLOC_001686	XLOC_001686	VC1298	NC_002505.1:1377541-1379173	AB_WT2_1	AB_HNS2_1	OK	610.001	316.473	-1.9275	-0.94673	-2.4906	0.00175	0.0144879	yes
XLOC_001687	XLOC_001687	VC1300	NC_002505.1:1380027-1381389	AB_WT2_1	AB_HNS2_1	OK	218.504	162.328	-1.34606	-0.428744	-1.12304	0.15695	0.454859	no
XLOC_001688	XLOC_001688	VC1301	NC_002505.1:1381481-1382735	AB_WT2_1	AB_HNS2_1	OK	414.544	388.348	-1.06745	-0.0941757	-0.277787	0.753	0.931178	no
XLOC_001689	XLOC_001689	VC1302	NC_002505.1:1383033-1383648	AB_WT2_1	AB_HNS2_1	OK	99.3273	115.929	1.16714	0.222983	0.736273	0.42925	0.770995	no
XLOC_001690	XLOC_001690	VC1303	NC_002505.1:1383844-1385221	AB_WT2_1	AB_HNS2_1	OK	57.3185	58.8685	1.02704	0.0384948	0.104649	0.8924	0.964079	no
XLOC_001691	XLOC_001691	VC1311	NC_002505.1:1392726-1393605	AB_WT2_1	AB_HNS2_1	OK	37.6437	35.0597	-1.0737	-0.102594	-0.329225	0.7039	0.915553	no
XLOC_001692	XLOC_001692	alr	NC_002505.1:1393725-1394949	AB_WT2_1	AB_HNS2_1	OK	131.008	57.455	-2.28018	-1.18915	-3.14661	0.00015	0.00159197	yes
XLOC_001693	XLOC_001693	VC1313	NC_002505.1:1395060-1396692	AB_WT2_1	AB_HNS2_1	OK	135.621	76.9722	-1.76195	-0.817175	-1.96702	0.0074	0.0491864	yes
XLOC_001694	XLOC_001694	VC1317	NC_002505.1:1400320-1401241	AB_WT2_1	AB_HNS2_1	OK	500.608	364.922	-1.37182	-0.456092	-1.30306	0.1335	0.414324	no
XLOC_001695	XLOC_001695	VC1318	NC_002505.1:1401338-1402112	AB_WT2_1	AB_HNS2_1	OK	4353.51	4018.2	-1.08345	-0.115632	-0.352377	0.6777	0.904252	no
XLOC_001696	XLOC_001696	VC1319	NC_002505.1:1402324-1403647	AB_WT2_1	AB_HNS2_1	OK	98.1112	63.9091	-1.53517	-0.618397	-1.66517	0.0387	0.176191	no
XLOC_001697	XLOC_001697	VC1320	NC_002505.1:1403672-1404377	AB_WT2_1	AB_HNS2_1	OK	232.698	165.06	-1.40978	-0.495466	-1.52499	0.09865	0.339507	no
XLOC_001698	XLOC_001698	VC1322,VC1323	NC_002505.1:1407904-1408581	AB_WT2_1	AB_HNS2_1	OK	463.954	377.592	-1.22872	-0.297153	-1.14386	0.30385	0.66365	no
XLOC_001700	XLOC_001700	VC1326	NC_002505.1:1410121-1411768	AB_WT2_1	AB_HNS2_1	OK	10106.9	4834.4	-2.09062	-1.06393	-4.39589	0.5694	0.854892	no
XLOC_001701	XLOC_001701	VC1331	NC_002505.1:1414989-1415118	AB_WT2_1	AB_HNS2_1	OK	34.5078	31.781	-1.0858	-0.118758	-3.04536	0.90125	0.966116	no
XLOC_001702	XLOC_001702	VC1332	NC_002505.1:1415132-1416662	AB_WT2_1	AB_HNS2_1	OK	259.022	21.0168	-12.3245	-3.62346	-9.92709	5e-05	0.000592857	yes
XLOC_001703	XLOC_001703	VC1333	NC_002505.1:1416671-1417223	AB_WT2_1	AB_HNS2_1	OK	188.661	8.89622	-21.2069	-4.40646	-14.3795	5e-05	0.000592857	yes
XLOC_001704	XLOC_001704	VC1334	NC_002505.1:1417420-1418392	AB_WT2_1	AB_HNS2_1	OK	266.841	14.2747	-18.6933	-4.22445	-11.7913	5e-05	0.000592857	yes
XLOC_001705	XLOC_001705	VC1343	NC_002505.1:1429933-1431040	AB_WT2_1	AB_HNS2_1	OK	21.1072	36.5512	1.73169	0.792189	2.22824	0.00465	0.0330814	yes
XLOC_001706	XLOC_001706	VC1348	NC_002505.1:1433708-1440610	AB_WT2_1	AB_HNS2_1	OK	106.192	54.5029	-1.94837	-0.962271	-0.896087	0.25155	0.597847	no
XLOC_001707	XLOC_001707	VC1350	NC_002505.1:1440715-1441189	AB_WT2_1	AB_HNS2_1	OK	240.719	173.012	-1.39134	-0.476475	-1.76544	0.0961	0.333414	no
XLOC_001708	XLOC_001708	VC1351	NC_002505.1:1441402-1441597	AB_WT2_1	AB_HNS2_1	OK	711.736	608.298	-1.17004	-0.226563	-2.661	0.40485	0.749655	no
XLOC_001709	XLOC_001709	VC1354	NC_002505.1:1444811-1446068	AB_WT2_1	AB_HNS2_1	OK	48.6627	59.3374	1.21936	0.286125	0.782718	0.31645	0.675692	no
XLOC_001710	XLOC_001710	VC1356,VC1357	NC_002505.1:1446591-1447006	AB_WT2_1	AB_HNS2_1	OK	184.733	115.565	-1.59852	-0.676736	-0.417621	0.63945	0.889584	no
XLOC_001711	XLOC_001711	VC1358	NC_002505.1:1447034-1447706	AB_WT2_1	AB_HNS2_1	OK	983.182	1746.24	1.77611	0.828726	2.83247	0.00615	0.042177	yes
XLOC_001712	XLOC_001712	VC1359	NC_002505.1:1447950-1448706	AB_WT2_1	AB_HNS2_1	OK	410.116	100.305	-4.08869	-2.03164	-6.20016	5e-05	0.000592857	yes
XLOC_001713	XLOC_001713	VC1360	NC_002505.1:1448728-1449826	AB_WT2_1	AB_HNS2_1	OK	234.958	66.7906	-3.51783	-1.81469	-5.12812	5e-05	0.000592857	yes
XLOC_001714	XLOC_001714	VC1361	NC_002505.1:1449828-1451034	AB_WT2_1	AB_HNS2_1	OK	241.814	58.4646	-4.13608	-2.04827	-5.7034	5e-05	0.000592857	yes
XLOC_001715	XLOC_001715	VC1362	NC_002505.1:1451159-1452188	AB_WT2_1	AB_HNS2_1	OK	1649.91	317.945	-5.18929	-2.37554	-6.76198	5e-05	0.000592857	yes
XLOC_001716	XLOC_001716	VC1364	NC_002505.1:1453646-1454468	AB_WT2_1	AB_HNS2_1	OK	82.8538	97.285	1.17418	0.231649	0.698937	0.41925	0.760287	no
XLOC_001717	XLOC_001717	VC1367	NC_002505.1:1455493-1458164	AB_WT2_1	AB_HNS2_1	OK	127.679	113.628	-1.12366	-0.168198	-0.36874	0.6068	0.87317	no
XLOC_001718	XLOC_001718	VC1371	NC_002505.1:1461134-1461815	AB_WT2_1	AB_HNS2_1	OK	86.3774	48.6127	-1.77685	-0.82932	-2.7284	0.0035	0.0259256	yes
XLOC_001719	XLOC_001719	VC1373	NC_002505.1:1463478-1466325	AB_WT2_1	AB_HNS2_1	OK	25.3169	20.3077	-1.24667	-0.318073	-0.803392	0.2673	0.61892	no
XLOC_001720	XLOC_001720	VC1374,VC1375	NC_002505.1:1466366-1468990	AB_WT2_1	AB_HNS2_1	OK	79.5813	73.467	-1.08323	-0.115333	-0.225431	0.7534	0.931178	no
XLOC_001721	XLOC_001721	VC1379	NC_002505.1:1471847-1472312	AB_WT2_1	AB_HNS2_1	OK	73.2575	70.8434	-1.03408	-0.0483427	-0.175828	0.8562	0.955696	no
XLOC_001722	XLOC_001722	VC1380	NC_002505.1:1472358-1472709	AB_WT2_1	AB_HNS2_1	OK	84.0509	67.4647	-1.24585	-0.317131	-1.3557	0.24555	0.587903	no
XLOC_001723	XLOC_001723	VC1381	NC_002505.1:1472743-1472953	AB_WT2_1	AB_HNS2_1	OK	3.59297	3.22404	-1.11443	-0.156307	-0.591311	0.8011	0.945615	no
XLOC_001724	XLOC_001724	VC1383	NC_002505.1:1472997-1476949	AB_WT2_1	AB_HNS2_1	OK	435.746	419.918	-1.03769	-0.0533783	-0.0109848	0.96295	0.985479	no
XLOC_001725	XLOC_001725	VC1385	NC_002505.1:1477494-1477605	AB_WT2_1	AB_HNS2_1	OK	51.4035	58.3784	1.13569	0.183569	9.33905	0.84255	0.954728	no
XLOC_001726	XLOC_001726	VC1390	NC_002505.1:1480407-1481515	AB_WT2_1	AB_HNS2_1	OK	13.616	14.8288	1.08907	0.123104	0.299652	0.66155	0.898315	no
XLOC_001727	XLOC_001727	VC1394	NC_002505.1:1485192-1486428	AB_WT2_1	AB_HNS2_1	OK	217.003	93.6084	-2.3182	-1.21301	-3.20083	5e-05	0.000592857	yes
XLOC_001728	XLOC_001728	VC1396,VC1397,VC1398,VC1399	NC_002505.1:1486435-1490555	AB_WT2_1	AB_HNS2_1	OK	1061.43	512.075	-2.0728	-1.05159	-2.94113	0.00895	0.0565843	no
XLOC_001729	XLOC_001729	VC1400,VC1401	NC_002505.1:1490565-1492285	AB_WT2_1	AB_HNS2_1	OK	513.105	260.909	-1.96661	-0.975706	-2.50798	0.0014	0.0119889	yes
XLOC_001730	XLOC_001730	VC1402	NC_002505.1:1492305-1493868	AB_WT2_1	AB_HNS2_1	OK	430.217	150.808	-2.85275	-1.51235	-3.94425	5e-05	0.000592857	yes
XLOC_001731	XLOC_001731	VC1403	NC_002505.1:1493880-1495806	AB_WT2_1	AB_HNS2_1	OK	507.242	190.047	-2.66903	-1.41632	-3.58831	5e-05	0.000592857	yes
XLOC_001732	XLOC_001732	VC1404	NC_002505.1:1495939-1496062	AB_WT2_1	AB_HNS2_1	OK	22.1627	16.6864	-1.32819	-0.409464	-7.57316	0.79565	0.945615	no
XLOC_001733	XLOC_001733	VC1408	NC_002505.1:1500917-1501520	AB_WT2_1	AB_HNS2_1	OK	77.8203	87.7434	1.12751	0.173143	0.586359	0.53885	0.839392	no
XLOC_001734	XLOC_001734	VC1413	NC_002505.1:1505901-1507638	AB_WT2_1	AB_HNS2_1	OK	34.8279	30.4606	-1.14338	-0.193301	-0.538718	0.4954	0.808597	no
XLOC_001735	XLOC_001735	VC1414	NC_002505.1:1507859-1509434	AB_WT2_1	AB_HNS2_1	OK	699.912	437.926	-1.59824	-0.676488	-1.76228	0.02145	0.111094	no
XLOC_001736	XLOC_001736	VC1422	NC_002505.1:1518956-1520333	AB_WT2_1	AB_HNS2_1	OK	84.8115	26.2877	-3.22628	-1.68987	-4.74573	5e-05	0.000592857	yes
XLOC_001737	XLOC_001737	VC1424	NC_002505.1:1521891-1522929	AB_WT2_1	AB_HNS2_1	OK	184.477	217.296	1.1779	0.23622	0.610582	0.44575	0.785034	no
XLOC_001738	XLOC_001738	VC1425	NC_002505.1:1523040-1524141	AB_WT2_1	AB_HNS2_1	OK	609.99	627.843	1.02927	0.0416182	0.115176	0.88455	0.963097	no
XLOC_001739	XLOC_001739	potA,potB,potC	NC_002505.1:1524174-1526919	AB_WT2_1	AB_HNS2_1	OK	473.421	754.832	1.59442	0.673034	1.81296	0.0226	0.116306	no
XLOC_001740	XLOC_001740	VC1432	NC_002505.1:1529580-1530513	AB_WT2_1	AB_HNS2_1	OK	52.8908	57.1447	1.08043	0.111603	0.338928	0.6919	0.91062	no
XLOC_001741	XLOC_001741	VC1433	NC_002505.1:1530638-1531586	AB_WT2_1	AB_HNS2_1	OK	945.35	907.607	-1.04159	-0.0587813	-0.167907	0.8418	0.954728	no
XLOC_001742	XLOC_001742	VC1434	NC_002505.1:1531715-1532468	AB_WT2_1	AB_HNS2_1	OK	1405.36	1382.09	-1.01684	-0.0240886	-0.0753357	0.9332	0.972243	no
XLOC_001743	XLOC_001743	VC1435,VC1436	NC_002505.1:1532557-1533393	AB_WT2_1	AB_HNS2_1	OK	952.157	695.181	-1.36965	-0.453811	-0.454019	0.56725	0.852455	no
XLOC_001744	XLOC_001744	VC1437	NC_002505.1:1533396-1535769	AB_WT2_1	AB_HNS2_1	OK	260.778	198.139	-1.31614	-0.396305	-1.027	0.18015	0.496129	no
XLOC_001745	XLOC_001745	VC1438	NC_002505.1:1535773-1536250	AB_WT2_1	AB_HNS2_1	OK	543.407	360.062	-1.5092	-0.593789	-2.22367	0.0538	0.223844	no
XLOC_001746	XLOC_001746	VC1439	NC_002505.1:1536328-1537309	AB_WT2_1	AB_HNS2_1	OK	4692.57	1291.33	-3.6339	-1.86152	-5.62052	5e-05	0.000592857	yes
XLOC_001747	XLOC_001747	VC1440	NC_002505.1:1537316-1537481	AB_WT2_1	AB_HNS2_1	OK	4996.23	1645.82	-3.03571	-1.60203	-32.9783	5e-05	0.000592857	yes
XLOC_001748	XLOC_001748	VC1441	NC_002505.1:1537492-1538113	AB_WT2_1	AB_HNS2_1	OK	3855.43	1418.68	-2.71762	-1.44234	-4.82801	5e-05	0.000592857	yes
XLOC_001749	XLOC_001749	VC1442	NC_002505.1:1538126-1539560	AB_WT2_1	AB_HNS2_1	OK	4537.84	2028.36	-2.2372	-1.16169	-3.54823	5e-05	0.000592857	yes
XLOC_001750	XLOC_001750	VC1446	NC_002505.1:1543230-1545396	AB_WT2_1	AB_HNS2_1	OK	8.14683	27.7973	3.41204	1.77063	4.663	5e-05	0.000592857	yes
XLOC_001751	XLOC_001751	VC1447,VC1448	NC_002505.1:1545398-1548919	AB_WT2_1	AB_HNS2_1	OK	10.0594	57.0884	5.67513	2.50465	6.43723	5e-05	0.000592857	yes
XLOC_001752	XLOC_001752	VC1452	NC_002505.1:1564151-1564376	AB_WT2_1	AB_HNS2_1	OK	14.3838	14.5884	1.01422	0.0203806	0.12036	0.9719	0.98823	no
XLOC_001753	XLOC_001753	VC1453,VC1454	NC_002505.1:1564469-1565901	AB_WT2_1	AB_HNS2_1	OK	60.1535	158.824	2.64031	1.40071	5.87955	5e-05	0.000592857	yes
XLOC_001755	XLOC_001755	VC1458,VC1459,VC1460	NC_002505.1:1568212-1570982	AB_WT2_1	AB_HNS2_1	OK	22.8405	39.6773	1.73715	0.796718	2.15431	0.0116	0.0685204	no
XLOC_001756	XLOC_001756	VC1461	NC_002505.1:1570992-1571241	AB_WT2_1	AB_HNS2_1	OK	112.256	344.755	3.07115	1.61878	11.336	5e-05	0.000592857	yes
XLOC_001757	XLOC_001757	VC1462,VC1463	NC_002505.1:1571376-1572817	AB_WT2_1	AB_HNS2_1	OK	22.7239	63.3452	2.7876	1.47902	5.78744	5e-05	0.000592857	yes
XLOC_001758	XLOC_001758	VC1465,VC1466	NC_002505.1:1573770-1574515	AB_WT2_1	AB_HNS2_1	OK	86.1829	57.6517	-1.49489	-0.580039	-1.94546	0.0344	0.160451	no
XLOC_001762	XLOC_001762	VC1471,VC1472	NC_002505.1:1579038-1579366	AB_WT2_1	AB_HNS2_1	OK	15.5712	8.91656	-1.74632	-0.80432	-6.39876	0.17125	0.478568	no
XLOC_001766	XLOC_001766	VC1479	NC_002505.1:1585290-1585650	AB_WT2_1	AB_HNS2_1	OK	137.054	116.545	-1.17597	-0.233861	-1.03115	0.39615	0.74575	no
XLOC_001767	XLOC_001767	VC1480	NC_002505.1:1585760-1586093	AB_WT2_1	AB_HNS2_1	OK	384.477	438.821	1.14135	0.190735	0.937204	0.49985	0.812174	no
XLOC_001768	XLOC_001768	VC1481	NC_002505.1:1586097-1588360	AB_WT2_1	AB_HNS2_1	OK	353.202	318.613	-1.10856	-0.148688	-0.311189	0.74095	0.928914	no
XLOC_001769	XLOC_001769	VC1484	NC_002505.1:1589025-1589199	AB_WT2_1	AB_HNS2_1	OK	8598.76	9754.75	1.13444	0.181977	2.69232	0.5595	0.848764	no
XLOC_001770	XLOC_001770	VC1485	NC_002505.1:1589365-1591060	AB_WT2_1	AB_HNS2_1	OK	259.12	251.867	-1.0288	-0.0409541	-0.108943	0.8877	0.964079	no
XLOC_001771	XLOC_001771	VC1486,VC1487	NC_002505.1:1591065-1593205	AB_WT2_1	AB_HNS2_1	OK	184.501	197.022	1.06786	0.0947282	0.0970005	0.88845	0.964079	no
XLOC_001772	XLOC_001772	rlmL	NC_002505.1:1593213-1595340	AB_WT2_1	AB_HNS2_1	OK	57.6285	89.4919	1.55291	0.634974	1.6015	0.0365	0.167827	no
XLOC_001774	XLOC_001774	VC1490	NC_002505.1:1595799-1596342	AB_WT2_1	AB_HNS2_1	OK	665.457	204.641	-3.25183	-1.70125	-5.88639	5e-05	0.000592857	yes
XLOC_001775	XLOC_001775	VC1491	NC_002505.1:1596496-1597507	AB_WT2_1	AB_HNS2_1	OK	88.7776	87.685	-1.01246	-0.0178656	-0.0526236	0.9487	0.979149	no
XLOC_001776	XLOC_001776	VC1492	NC_002505.1:1597580-1602422	AB_WT2_1	AB_HNS2_1	OK	1995.52	1478.21	-1.34996	-0.432907	-1.13365	0.11565	0.378906	no
XLOC_001777	XLOC_001777	VC1493	NC_002505.1:1602610-1602847	AB_WT2_1	AB_HNS2_1	OK	100.828	86.625	-1.16396	-0.219037	-1.81531	0.43875	0.777358	no
XLOC_001778	XLOC_001778	pepN	NC_002505.1:1602880-1605487	AB_WT2_1	AB_HNS2_1	OK	186.08	189.781	1.01989	0.0284161	0.0698519	0.9253	0.972243	no
XLOC_001779	XLOC_001779	VC1495	NC_002505.1:1605685-1606402	AB_WT2_1	AB_HNS2_1	OK	15.5976	6.49551	-2.40129	-1.26381	-4.01998	5e-05	0.000592857	yes
XLOC_001780	XLOC_001780	VC1496	NC_002505.1:1606510-1608508	AB_WT2_1	AB_HNS2_1	OK	609.662	541.093	-1.12672	-0.172131	-0.462717	0.55075	0.845472	no
XLOC_001781	XLOC_001781	VC1497	NC_002505.1:1608525-1609152	AB_WT2_1	AB_HNS2_1	OK	823.331	789.763	-1.0425	-0.0600529	-0.17522	0.83735	0.953609	no
XLOC_001782	XLOC_001782	VC1498	NC_002505.1:1609252-1611608	AB_WT2_1	AB_HNS2_1	OK	53.6233	69.4581	1.2953	0.373282	0.701608	0.47535	0.799734	no
XLOC_001783	XLOC_001783	VC1503	NC_002505.1:1617273-1618170	AB_WT2_1	AB_HNS2_1	OK	120.315	112.718	-1.0674	-0.0940989	-0.261858	0.75115	0.931087	no
XLOC_001784	XLOC_001784	VC1506	NC_002505.1:1618208-1620026	AB_WT2_1	AB_HNS2_1	OK	46.2969	77.0481	1.66422	0.734843	0.805708	0.2518	0.598002	no
XLOC_001785	XLOC_001785	VC1509	NC_002505.1:1621991-1622771	AB_WT2_1	AB_HNS2_1	OK	213.119	305.969	1.43567	0.521724	1.4493	0.08635	0.310227	no
XLOC_001786	XLOC_001786	VC1510,VC1511	NC_002505.1:1622868-1624351	AB_WT2_1	AB_HNS2_1	OK	233.244	186.334	-1.25175	-0.323951	-0.863791	0.3222	0.680128	no
XLOC_001787	XLOC_001787	VC1512	NC_002505.1:1624351-1624960	AB_WT2_1	AB_HNS2_1	OK	145.399	127.86	-1.13717	-0.185456	-0.58499	0.5206	0.827693	no
XLOC_001788	XLOC_001788	VC1513	NC_002505.1:1624971-1627826	AB_WT2_1	AB_HNS2_1	OK	151.871	136.265	-1.11453	-0.156433	-0.363242	0.59535	0.870343	no
XLOC_001789	XLOC_001789	VC1514	NC_002505.1:1627837-1628035	AB_WT2_1	AB_HNS2_1	OK	142.144	156.869	1.10359	0.14221	1.65182	0.61915	0.877856	no
XLOC_001790	XLOC_001790	VC1515	NC_002505.1:1628112-1628769	AB_WT2_1	AB_HNS2_1	OK	54.3811	85.5263	1.57272	0.653263	2.14241	0.02145	0.111094	no
XLOC_001791	XLOC_001791	VC1516	NC_002505.1:1628794-1630456	AB_WT2_1	AB_HNS2_1	OK	68.9908	93.9677	1.36203	0.445761	1.14801	0.1373	0.42167	no
XLOC_001792	XLOC_001792	VC1517,VC1518	NC_002505.1:1630654-1631723	AB_WT2_1	AB_HNS2_1	OK	193.068	255.33	1.32249	0.403256	0.902373	0.184	0.501612	no
XLOC_001793	XLOC_001793	VC1520	NC_002505.1:1632887-1634480	AB_WT2_1	AB_HNS2_1	OK	69.0649	67.4612	-1.02377	-0.0338957	-0.0885352	0.90205	0.966231	no
XLOC_001794	XLOC_001794	VC1521,VC1522	NC_002505.1:1634691-1638169	AB_WT2_1	AB_HNS2_1	OK	142.326	112.078	-1.26988	-0.344697	-0.778777	0.25935	0.607904	no
XLOC_001795	XLOC_001795	VC1528,VC1529	NC_002505.1:1643195-1643974	AB_WT2_1	AB_HNS2_1	OK	274.541	165.825	-1.65561	-0.72736	-2.44257	0.0108	0.0649807	no
XLOC_001796	XLOC_001796	VC1530	NC_002505.1:1643984-1644146	AB_WT2_1	AB_HNS2_1	OK	10.1329	9.44955	-1.07232	-0.100736	-0.881513	0.90795	0.966365	no
XLOC_001797	XLOC_001797	VC1532	NC_002505.1:1644671-1645580	AB_WT2_1	AB_HNS2_1	OK	204.571	141.223	-1.44857	-0.534634	-1.43471	0.07775	0.28862	no
XLOC_001798	XLOC_001798	VC1533	NC_002505.1:1645742-1647371	AB_WT2_1	AB_HNS2_1	OK	24.3512	21.8537	-1.11428	-0.156117	-0.263533	0.75685	0.931422	no
XLOC_001799	XLOC_001799	VC1535,VC1536	NC_002505.1:1647372-1649395	AB_WT2_1	AB_HNS2_1	OK	20.403	19.2018	-1.06256	-0.087541	-0.162818	0.81955	0.945615	no
XLOC_001800	XLOC_001800	VC1538	NC_002505.1:1649993-1650425	AB_WT2_1	AB_HNS2_1	OK	753.372	492.194	-1.53064	-0.614134	-2.16734	0.04565	0.199418	no
XLOC_001801	XLOC_001801	VC1542	NC_002505.1:1654906-1655755	AB_WT2_1	AB_HNS2_1	OK	14.5303	16.3736	1.12686	0.172314	0.509927	0.52975	0.833551	no
XLOC_001802	XLOC_001802	VC1543,VC1544,VC1545,VC1546	NC_002505.1:1656061-1658800	AB_WT2_1	AB_HNS2_1	OK	221.483	199.837	-1.10832	-0.148371	-0.364289	0.6648	0.899729	no
XLOC_001803	XLOC_001803	VC1547,VC1548	NC_002505.1:1658806-1660938	AB_WT2_1	AB_HNS2_1	OK	34.5655	47.7077	1.38021	0.464891	1.03118	0.15015	0.443463	no
XLOC_001804	XLOC_001804	VC1555,VC1556	NC_002505.1:1667143-1667987	AB_WT2_1	AB_HNS2_1	OK	239.235	205.483	-1.16426	-0.21941	-0.555415	0.48995	0.805719	no
XLOC_001805	XLOC_001805	VC1557	NC_002505.1:1668121-1669156	AB_WT2_1	AB_HNS2_1	OK	58.9231	40.0492	-1.47127	-0.557059	-1.67272	0.04595	0.200303	no
XLOC_001806	XLOC_001806	VC1558	NC_002505.1:1669191-1670628	AB_WT2_1	AB_HNS2_1	OK	165.383	115.414	-1.43295	-0.518991	-1.33476	0.0925	0.325813	no
XLOC_001807	XLOC_001807	VC1561	NC_002505.1:1673279-1674209	AB_WT2_1	AB_HNS2_1	OK	53.5189	57.9618	1.08302	0.115056	0.36054	0.6768	0.904252	no
XLOC_001808	XLOC_001808	VC1570,VC1571	NC_002505.1:1681273-1683600	AB_WT2_1	AB_HNS2_1	OK	13.2063	15.2288	1.15315	0.205571	0.580318	0.45225	0.788868	no
XLOC_001809	XLOC_001809	VC1574	NC_002505.1:1686048-1686432	AB_WT2_1	AB_HNS2_1	OK	41.328	36.9815	-1.11753	-0.160315	-0.684623	0.56165	0.849561	no
XLOC_001810	XLOC_001810	VC1575	NC_002505.1:1686476-1686935	AB_WT2_1	AB_HNS2_1	OK	64.4187	52.7199	-1.2219	-0.289132	-1.14621	0.29985	0.65871	no
XLOC_001811	XLOC_001811	VC1576	NC_002505.1:1686964-1687282	AB_WT2_1	AB_HNS2_1	OK	91.0937	55.1861	-1.65066	-0.723047	-3.66531	0.0096	0.059531	no
XLOC_001812	XLOC_001812	VC1577	NC_002505.1:1687437-1688259	AB_WT2_1	AB_HNS2_1	OK	327.733	316.3	-1.03615	-0.0512266	-0.142265	0.8666	0.958875	no
XLOC_001813	XLOC_001813	VC1578,VC1579	NC_002505.1:1688260-1690151	AB_WT2_1	AB_HNS2_1	OK	531.511	587.796	1.1059	0.145214	0.442919	0.7457	0.930342	no
XLOC_001814	XLOC_001814	VC1580	NC_002505.1:1690214-1691126	AB_WT2_1	AB_HNS2_1	OK	15.1445	12.9719	-1.16749	-0.2234	-0.672087	0.42165	0.763783	no
XLOC_001815	XLOC_001815	VC1583	NC_002505.1:1695313-1695829	AB_WT2_1	AB_HNS2_1	OK	49.674	549.667	11.0655	3.468	11.8344	5e-05	0.000592857	yes
XLOC_001816	XLOC_001816	VC1584	NC_002505.1:1695868-1696435	AB_WT2_1	AB_HNS2_1	OK	15.96	301.107	18.8664	4.23774	14.0402	5e-05	0.000592857	yes
XLOC_001817	XLOC_001817	VC1585	NC_002505.1:1696498-1698202	AB_WT2_1	AB_HNS2_1	OK	30.428	1617.52	53.1589	5.73224	15.9199	5e-05	0.000592857	yes
XLOC_001818	XLOC_001818	VC1586	NC_002505.1:1698375-1698897	AB_WT2_1	AB_HNS2_1	OK	42.6841	89.9897	2.10827	1.07606	34.3923	0.5881	0.866933	no
XLOC_001819	XLOC_001819	VC1588	NC_002505.1:1699072-1699954	AB_WT2_1	AB_HNS2_1	OK	16.7673	22.2994	1.32993	0.411354	1.21981	0.14325	0.434073	no
XLOC_001820	XLOC_001820	galM	NC_002505.1:1705923-1706955	AB_WT2_1	AB_HNS2_1	OK	1859.07	1289.58	-1.44161	-0.527678	-1.49467	0.0707	0.272124	no
XLOC_001821	XLOC_001821	VC1595	NC_002505.1:1706984-1708202	AB_WT2_1	AB_HNS2_1	OK	2452.1	1827.91	-1.34148	-0.42382	-1.15596	0.1376	0.422157	no
XLOC_001822	XLOC_001822	VC1596	NC_002505.1:1708210-1709275	AB_WT2_1	AB_HNS2_1	OK	1722.93	1387.67	-1.2416	-0.312201	-0.861317	0.2845	0.639977	no
XLOC_001823	XLOC_001823	VC1597	NC_002505.1:1709718-1711152	AB_WT2_1	AB_HNS2_1	OK	19.9847	23.6375	1.18278	0.242181	0.727782	0.3736	0.731988	no
XLOC_001824	XLOC_001824	tRNA-Val-1	NC_002505.1:1712294-1712371	AB_WT2_1	AB_HNS2_1	OK	1279.36	219.881	-5.81842	-2.54063	-748.234	0.2917	0.649851	no
XLOC_001825	XLOC_001825	tRNA-Val-2	NC_002505.1:1712392-1712469	AB_WT2_1	AB_HNS2_1	OK	1283.94	231.817	-5.53859	-2.46952	-762.628	0.29995	0.65871	no
XLOC_001826	XLOC_001826	VC1600	NC_002505.1:1713804-1714494	AB_WT2_1	AB_HNS2_1	OK	146.037	159.087	1.08936	0.123484	0.383398	0.6716	0.901841	no
XLOC_001827	XLOC_001827	VC1601	NC_002505.1:1714608-1715412	AB_WT2_1	AB_HNS2_1	OK	123.284	78.621	-1.56808	-0.649001	-2.04189	0.02335	0.118843	no
XLOC_001828	XLOC_001828	VC1602	NC_002505.1:1715543-1716530	AB_WT2_1	AB_HNS2_1	OK	647.151	401.917	-1.61016	-0.687205	-1.90108	0.0235	0.119418	no
XLOC_001829	XLOC_001829	VC1603	NC_002505.1:1716548-1717325	AB_WT2_1	AB_HNS2_1	OK	354.25	174.255	-2.03294	-1.02357	-2.89209	0.00115	0.0100069	yes
XLOC_001830	XLOC_001830	VC1604,VC1605	NC_002505.1:1717390-1719693	AB_WT2_1	AB_HNS2_1	OK	126.803	91.6865	-1.38301	-0.467812	-1.16016	0.1461	0.437894	no
XLOC_001831	XLOC_001831	VC1610	NC_002505.1:1725154-1725604	AB_WT2_1	AB_HNS2_1	OK	34.9946	35.9154	1.02631	0.0374675	0.141867	0.89205	0.964079	no
XLOC_001832	XLOC_001832	VC1613	NC_002505.1:1727536-1727761	AB_WT2_1	AB_HNS2_1	OK	145.18	175.075	1.20592	0.27013	2.34887	0.3429	0.699074	no
XLOC_001833	XLOC_001833	VC1614,VC1615	NC_002505.1:1727959-1729557	AB_WT2_1	AB_HNS2_1	OK	46.7654	34.7145	-1.34714	-0.429904	-0.992022	0.1869	0.505849	no
XLOC_001834	XLOC_001834	VC1617	NC_002505.1:1729988-1730879	AB_WT2_1	AB_HNS2_1	OK	93.9118	74.9933	-1.25227	-0.324545	-0.954423	0.27025	0.623076	no
XLOC_001835	XLOC_001835	VC1620	NC_002505.1:1732895-1741367	AB_WT2_1	AB_HNS2_1	OK	506.785	485.953	-1.04287	-0.060557	-0.148877	0.82575	0.948364	no
XLOC_001836	XLOC_001836	VC1623	NC_002505.1:1743876-1745040	AB_WT2_1	AB_HNS2_1	OK	73.2635	76.6129	1.04572	0.0644928	0.181738	0.82205	0.946647	no
XLOC_001837	XLOC_001837	VC1624	NC_002505.1:1745275-1746520	AB_WT2_1	AB_HNS2_1	OK	266.885	308.903	1.15744	0.210935	0.554312	0.4762	0.799734	no
XLOC_001838	XLOC_001838	VC1625	NC_002505.1:1746533-1749418	AB_WT2_1	AB_HNS2_1	OK	123.152	122.193	-1.00785	-0.0112821	-0.0267589	0.97095	0.988043	no
XLOC_001839	XLOC_001839	nhaA	NC_002505.1:1750015-1751164	AB_WT2_1	AB_HNS2_1	OK	90.5806	58.3227	-1.55309	-0.635144	-1.87178	0.0306	0.147399	no
XLOC_001840	XLOC_001840	VC1628	NC_002505.1:1751442-1752561	AB_WT2_1	AB_HNS2_1	OK	40.2658	41.0465	1.01939	0.0277037	0.0806756	0.92125	0.971364	no
XLOC_001841	XLOC_001841	VC1629,VC1630	NC_002505.1:1752561-1755679	AB_WT2_1	AB_HNS2_1	OK	160.193	177.219	1.10628	0.145719	0.280166	0.681	0.904925	no
XLOC_001842	XLOC_001842	VC1631	NC_002505.1:1755792-1757169	AB_WT2_1	AB_HNS2_1	OK	65.4502	50.837	-1.28745	-0.364518	-1.01071	0.2032	0.528286	no
XLOC_001843	XLOC_001843	VC1633,VC1634	NC_002505.1:1758799-1760664	AB_WT2_1	AB_HNS2_1	OK	130.971	101.441	-1.29111	-0.368598	-0.856317	0.22565	0.558005	no
XLOC_001844	XLOC_001844	VC1635	NC_002505.1:1760982-1763596	AB_WT2_1	AB_HNS2_1	OK	81.822	92.6124	1.13188	0.178716	0.374026	0.67005	0.901102	no
XLOC_001845	XLOC_001845	VC1641	NC_002505.1:1766887-1767661	AB_WT2_1	AB_HNS2_1	OK	183.518	321.377	1.7512	0.808341	2.54246	0.00795	0.0518834	no
XLOC_001846	XLOC_001846	VC1642	NC_002505.1:1767752-1768154	AB_WT2_1	AB_HNS2_1	OK	47.1566	99.2319	2.10431	1.07334	4.52108	0.0001	0.00111237	yes
XLOC_001847	XLOC_001847	VC1645	NC_002505.1:1771808-1772438	AB_WT2_1	AB_HNS2_1	OK	79.1212	88.6105	1.11993	0.163413	0.537149	0.5525	0.8464	no
XLOC_001848	XLOC_001848	VC1646	NC_002505.1:1772605-1772809	AB_WT2_1	AB_HNS2_1	OK	17.0088	32.3953	1.90462	0.929502	7.37492	0.0168	0.0917059	no
XLOC_001849	XLOC_001849	VC1649	NC_002505.1:1774843-1776490	AB_WT2_1	AB_HNS2_1	OK	59.804	57.965	-1.03173	-0.0450594	-0.125577	0.8744	0.959469	no
XLOC_001850	XLOC_001850	VC1651	NC_002505.1:1779307-1780969	AB_WT2_1	AB_HNS2_1	OK	54.7717	150.115	2.74074	1.45456	3.72681	5e-05	0.000592857	yes
XLOC_001851	XLOC_001851	VC1652	NC_002505.1:1780980-1782735	AB_WT2_1	AB_HNS2_1	OK	92.147	322.409	3.49886	1.80688	4.60464	5e-05	0.000592857	yes
XLOC_001852	XLOC_001852	VC1653	NC_002505.1:1782739-1786180	AB_WT2_1	AB_HNS2_1	OK	38.3876	173.989	4.53243	2.18028	5.37503	5e-05	0.000592857	yes
XLOC_001853	XLOC_001853	VC1656	NC_002505.1:1788408-1789272	AB_WT2_1	AB_HNS2_1	OK	62.1923	51.361	-1.21089	-0.276063	-0.89627	0.3257	0.681066	no
XLOC_001854	XLOC_001854	VC1662	NC_002505.1:1794392-1794659	AB_WT2_1	AB_HNS2_1	OK	196.4	135.576	-1.44863	-0.534695	-3.49058	0.0502	0.213744	no
XLOC_001855	XLOC_001855	VC1668	NC_002505.1:1799618-1800326	AB_WT2_1	AB_HNS2_1	OK	36.6043	35.4728	-1.0319	-0.0453025	-0.141976	0.87225	0.959469	no
XLOC_001856	XLOC_001856	VC1669	NC_002505.1:1800424-1801771	AB_WT2_1	AB_HNS2_1	OK	32.1849	16.7603	-1.92031	-0.941335	-2.90171	0.00085	0.00768561	yes
XLOC_001857	XLOC_001857	VC1672	NC_002505.1:1805138-1805720	AB_WT2_1	AB_HNS2_1	OK	122.068	50.0921	-2.43687	-1.28503	-4.34995	5e-05	0.000592857	yes
XLOC_001858	XLOC_001858	VC1673,VC1674,VC1675	NC_002505.1:1805806-1811010	AB_WT2_1	AB_HNS2_1	OK	311.641	129.862	-2.39979	-1.26291	-2.55301	0.00025	0.00252891	yes
XLOC_001859	XLOC_001859	VC1676,pspB	NC_002505.1:1811181-1811797	AB_WT2_1	AB_HNS2_1	OK	342.162	371.233	1.08496	0.117643	0.254604	0.76725	0.935438	no
XLOC_001860	XLOC_001860	VC1678	NC_002505.1:1811810-1812479	AB_WT2_1	AB_HNS2_1	OK	120.274	132.765	1.10385	0.14255	0.426082	0.62235	0.878101	no
XLOC_001861	XLOC_001861	VC1686,VC1687	NC_002505.1:1819864-1821294	AB_WT2_1	AB_HNS2_1	OK	87.7828	79.725	-1.10107	-0.138907	-0.44444	0.61425	0.876676	no
XLOC_001862	XLOC_001862	VC1689	NC_002505.1:1822751-1823312	AB_WT2_1	AB_HNS2_1	OK	58.8482	30.1353	-1.9528	-0.965543	-3.59367	0.0006	0.00559712	yes
XLOC_001863	XLOC_001863	VC1690	NC_002505.1:1823363-1824488	AB_WT2_1	AB_HNS2_1	OK	156.506	102.028	-1.53395	-0.617257	-1.60523	0.04305	0.190633	no
XLOC_001864	XLOC_001864	VC1692	NC_002505.1:1824694-1827157	AB_WT2_1	AB_HNS2_1	OK	19.6269	56.0165	2.85407	1.51302	3.66683	5e-05	0.000592857	yes
XLOC_001865	XLOC_001865	VC1693	NC_002505.1:1827180-1828365	AB_WT2_1	AB_HNS2_1	OK	9.5569	35.317	3.69545	1.88575	5.10224	5e-05	0.000592857	yes
XLOC_001866	XLOC_001866	VC1694	NC_002505.1:1828411-1828630	AB_WT2_1	AB_HNS2_1	OK	12.5602	49.5529	3.94523	1.98011	13.7648	5e-05	0.000592857	yes
XLOC_001867	XLOC_001867	VC1695	NC_002505.1:1829273-1830116	AB_WT2_1	AB_HNS2_1	OK	27.5114	23.2991	-1.18079	-0.239758	-0.785988	0.38085	0.735568	no
XLOC_001868	XLOC_001868	VC1704	NC_002505.1:1835074-1837360	AB_WT2_1	AB_HNS2_1	OK	108.348	212.308	1.9595	0.970484	2.30754	0.00245	0.0190641	yes
XLOC_001869	XLOC_001869	VC1707	NC_002505.1:1838679-1838883	AB_WT2_1	AB_HNS2_1	OK	281.415	173.807	-1.61912	-0.695209	-7.11593	0.0147	0.0828988	no
XLOC_001870	XLOC_001870	VC1708	NC_002505.1:1838996-1839683	AB_WT2_1	AB_HNS2_1	OK	59.7783	58.1024	-1.02884	-0.0410245	-0.138279	0.88075	0.961547	no
XLOC_001871	XLOC_001871	VC1710	NC_002505.1:1842808-1845265	AB_WT2_1	AB_HNS2_1	OK	266.666	220.962	-1.20684	-0.271239	-0.661491	0.3571	0.71708	no
XLOC_001872	XLOC_001872	VC1712	NC_002505.1:1847961-1848576	AB_WT2_1	AB_HNS2_1	OK	8.35668	7.48814	-1.11599	-0.158322	-0.491372	0.60195	0.870928	no
XLOC_001873	XLOC_001873	VC1715,VC1716,mukB	NC_002505.1:1849178-1855691	AB_WT2_1	AB_HNS2_1	OK	314.563	394.545	1.25426	0.326838	0.625584	0.3942	0.743699	no
XLOC_001874	XLOC_001874	VC1717	NC_002505.1:1855702-1856485	AB_WT2_1	AB_HNS2_1	OK	105.214	140.328	1.33374	0.415469	1.24045	0.15285	0.44898	no
XLOC_001875	XLOC_001875	VC1719	NC_002505.1:1857522-1858227	AB_WT2_1	AB_HNS2_1	OK	93.8676	110.242	1.17444	0.231969	0.742125	0.4114	0.756065	no
XLOC_001876	XLOC_001876	VC1725	NC_002505.1:1862870-1863689	AB_WT2_1	AB_HNS2_1	OK	93.4345	88.7292	-1.05303	-0.0745476	-0.231817	0.79385	0.945615	no
XLOC_001877	XLOC_001877	glgA	NC_002505.1:1863876-1865331	AB_WT2_1	AB_HNS2_1	OK	564.931	340.736	-1.65797	-0.729421	-1.98809	0.01495	0.0837252	no
XLOC_001878	XLOC_001878	glgC	NC_002505.1:1865332-1866550	AB_WT2_1	AB_HNS2_1	OK	1530.62	684.999	-2.23449	-1.15994	-3.08482	0.0001	0.00111237	yes
XLOC_001879	XLOC_001879	VC1730	NC_002505.1:1867218-1869849	AB_WT2_1	AB_HNS2_1	OK	359.493	294.863	-1.21919	-0.285918	-0.706885	0.32515	0.681005	no
XLOC_001880	XLOC_001880	VC1732	NC_002505.1:1870524-1871805	AB_WT2_1	AB_HNS2_1	OK	44.3938	58.4397	1.31639	0.396592	1.07263	0.15995	0.460639	no
XLOC_001881	XLOC_001881	VC1738	NC_002505.1:1874113-1875013	AB_WT2_1	AB_HNS2_1	OK	633.616	601.149	-1.05401	-0.0758854	-0.204311	0.8016	0.945615	no
XLOC_001882	XLOC_001882	VC1739	NC_002505.1:1875027-1875324	AB_WT2_1	AB_HNS2_1	OK	688.058	563.394	-1.22127	-0.288385	-1.44436	0.32045	0.678521	no
XLOC_001883	XLOC_001883	VC1740	NC_002505.1:1875516-1877799	AB_WT2_1	AB_HNS2_1	OK	129.332	242.443	1.87458	0.906565	2.15319	0.0042	0.0304148	yes
XLOC_001884	XLOC_001884	VC1741	NC_002505.1:1877854-1878529	AB_WT2_1	AB_HNS2_1	OK	42.9507	115.135	2.68063	1.42258	4.37851	5e-05	0.000592857	yes
XLOC_001885	XLOC_001885	VC1745	NC_002505.1:1879969-1881698	AB_WT2_1	AB_HNS2_1	OK	49.0194	59.0387	1.20439	0.268308	0.584545	0.39165	0.743561	no
XLOC_001886	XLOC_001886	VC1746	NC_002505.1:1881715-1882495	AB_WT2_1	AB_HNS2_1	OK	23.4662	20.9547	-1.11985	-0.163313	-0.509858	0.57905	0.861539	no
XLOC_001887	XLOC_001887	VC1751	NC_002505.1:1885669-1886548	AB_WT2_1	AB_HNS2_1	OK	88.3699	89.9585	1.01798	0.0257041	0.0747239	0.92695	0.972243	no
XLOC_001888	XLOC_001888	VC1760	NC_002505.1:1898008-1900831	AB_WT2_1	AB_HNS2_1	OK	82.7334	89.5729	1.08267	0.114592	0.283579	0.7032	0.915553	no
XLOC_001889	XLOC_001889	VC1761,VC1762,VC1763,VC1764	NC_002505.1:1900850-1905745	AB_WT2_1	AB_HNS2_1	OK	303.243	336.998	1.11131	0.152263	0.379013	0.65525	0.896847	no
XLOC_001890	XLOC_001890	VC1765	NC_002505.1:1905789-1908858	AB_WT2_1	AB_HNS2_1	OK	107.241	125.59	1.1711	0.227866	0.560734	0.44175	0.781818	no
XLOC_001891	XLOC_001891	VC1766,VC1767	NC_002505.1:1908885-1912282	AB_WT2_1	AB_HNS2_1	OK	230.907	209.082	-1.10438	-0.143241	-0.341583	0.64395	0.89156	no
XLOC_001892	XLOC_001892	VC1768,VC1769	NC_002505.1:1912282-1916009	AB_WT2_1	AB_HNS2_1	OK	309.423	311.792	1.00766	0.0110012	0.027104	0.97055	0.987947	no
XLOC_001893	XLOC_001893	VC1770,VC1771	NC_002505.1:1916149-1921857	AB_WT2_1	AB_HNS2_1	OK	178.001	212.289	1.19263	0.254139	0.609406	0.4016	0.747974	no
XLOC_001894	XLOC_001894	VC1773	NC_002505.1:1922809-1923880	AB_WT2_1	AB_HNS2_1	OK	80.2955	68.0542	-1.17988	-0.238636	-0.745707	0.41685	0.75952	no
XLOC_001895	XLOC_001895	VC1774	NC_002505.1:1923894-1925049	AB_WT2_1	AB_HNS2_1	OK	73.8899	25.9071	-2.85211	-1.51203	-4.26008	5e-05	0.000592857	yes
XLOC_001896	XLOC_001896	VC1775	NC_002505.1:1925230-1926067	AB_WT2_1	AB_HNS2_1	OK	269.606	128.55	-2.09729	-1.06852	-2.9311	0.0007	0.00640085	yes
XLOC_001897	XLOC_001897	VC1776	NC_002505.1:1926195-1927092	AB_WT2_1	AB_HNS2_1	OK	583.983	92.4004	-6.32013	-2.65995	-7.96481	5e-05	0.000592857	yes
XLOC_001898	XLOC_001898	VC1777	NC_002505.1:1927129-1928413	AB_WT2_1	AB_HNS2_1	OK	462.225	85.8277	-5.3855	-2.42908	-6.74013	5e-05	0.000592857	yes
XLOC_001899	XLOC_001899	VC1778	NC_002505.1:1928420-1928942	AB_WT2_1	AB_HNS2_1	OK	808.206	152.658	-5.29423	-2.40442	-8.99855	5e-05	0.000592857	yes
XLOC_001900	XLOC_001900	VC1779	NC_002505.1:1928992-1929958	AB_WT2_1	AB_HNS2_1	OK	1385.97	186.271	-7.44061	-2.89542	-8.10193	5e-05	0.000592857	yes
XLOC_001901	XLOC_001901	VC1785	NC_002505.1:1935800-1936007	AB_WT2_1	AB_HNS2_1	OK	7.49891	1.92536	-3.89481	-1.96155	-7.01151	0.0857	0.308921	no
XLOC_001903	XLOC_001903	VC1791	NC_002505.1:1938738-1939779	AB_WT2_1	AB_HNS2_1	OK	27.6266	25.5083	-1.08304	-0.115087	-0.349825	0.6733	0.902099	no
XLOC_001904	XLOC_001904	VC1792	NC_002505.1:1939913-1940273	AB_WT2_1	AB_HNS2_1	OK	22.5482	20.2642	-1.11271	-0.154085	-0.655101	0.60015	0.870659	no
XLOC_001905	XLOC_001905	VC1793	NC_002505.1:1940321-1940699	AB_WT2_1	AB_HNS2_1	OK	18.9948	20.802	1.09514	0.131118	0.574617	0.65935	0.897526	no
XLOC_001906	XLOC_001906	VC1794	NC_002505.1:1940753-1941332	AB_WT2_1	AB_HNS2_1	OK	26.4168	32.2149	1.21949	0.286274	1.04748	0.29785	0.655872	no
XLOC_001907	XLOC_001907	VC1795,VC1796	NC_002505.1:1941350-1942032	AB_WT2_1	AB_HNS2_1	OK	37.2986	49.3425	1.3229	0.403709	1.50706	0.16085	0.462696	no
XLOC_001908	XLOC_001908	VC1797	NC_002505.1:1942841-1943303	AB_WT2_1	AB_HNS2_1	OK	34.3999	32.5847	-1.05571	-0.0782104	-0.315809	0.77435	0.938439	no
XLOC_001909	XLOC_001909	VC1798,VC1799	NC_002505.1:1943305-1946144	AB_WT2_1	AB_HNS2_1	OK	37.5238	32.7182	-1.14688	-0.197711	-0.532037	0.4793	0.799739	no
XLOC_001910	XLOC_001910	VC1800	NC_002505.1:1946150-1947122	AB_WT2_1	AB_HNS2_1	OK	9.59692	8.66374	-1.10771	-0.147582	-0.444719	0.6063	0.87317	no
XLOC_001911	XLOC_001911	VC1801,VC1802	NC_002505.1:1947460-1948022	AB_WT2_1	AB_HNS2_1	OK	6.37907	9.74358	1.52743	0.611105	1.17258	0.19105	0.510676	no
XLOC_001912	XLOC_001912	VC1807	NC_002505.1:1950738-1951379	AB_WT2_1	AB_HNS2_1	OK	0.841735	309.684	367.912	8.52322	20.7244	5e-05	0.000592857	yes
XLOC_001913	XLOC_001913	VC1809	NC_002505.1:1952630-1952861	AB_WT2_1	AB_HNS2_1	OK	27.6387	131.483	4.75721	2.25011	16.1594	5e-05	0.000592857	yes
XLOC_001914	XLOC_001914	VC1811	NC_002505.1:1953460-1954129	AB_WT2_1	AB_HNS2_1	OK	59.4536	86.7919	1.45983	0.545796	1.19744	0.0853	0.30869	no
XLOC_001915	XLOC_001915	VC1812,VC1813	NC_002505.1:1954252-1954733	AB_WT2_1	AB_HNS2_1	OK	131.542	68.4246	-1.92244	-0.942941	-0.358642	0.34935	0.706779	no
XLOC_001916	XLOC_001916	VC1816	NC_002505.1:1956888-1957104	AB_WT2_1	AB_HNS2_1	OK	40.3658	38.9276	-1.03695	-0.0523383	-0.43508	0.86925	0.958875	no
XLOC_001917	XLOC_001917	VC1817	NC_002505.1:1957200-1958964	AB_WT2_1	AB_HNS2_1	OK	16.1124	17.794	1.10437	0.143217	0.383427	0.60875	0.87389	no
XLOC_001918	XLOC_001918	VC1818	NC_002505.1:1959131-1959233	AB_WT2_1	AB_HNS2_1	OK	224.621	30.99	-7.24818	-2.85762	-159.084	0.25	0.595037	no
XLOC_001919	XLOC_001919	VC1822	NC_002505.1:1963027-1964893	AB_WT2_1	AB_HNS2_1	OK	179.391	114.048	-1.57294	-0.653474	-1.59495	0.03345	0.15807	no
XLOC_001920	XLOC_001920	VC1825	NC_002505.1:1965417-1967028	AB_WT2_1	AB_HNS2_1	OK	21.1784	66.471	3.13862	1.65013	1.83143	0.0384	0.175072	no
XLOC_001921	XLOC_001921	VC1828	NC_002505.1:1970702-1971155	AB_WT2_1	AB_HNS2_1	OK	31.4107	37.1037	1.18124	0.240306	1.01108	0.3884	0.741534	no
XLOC_001922	XLOC_001922	VC1829	NC_002505.1:1971343-1973701	AB_WT2_1	AB_HNS2_1	OK	127.942	34.4728	-3.71139	-1.89196	-8.52485	0.1748	0.485272	no
XLOC_001923	XLOC_001923	VC1831	NC_002505.1:1971343-1973701	AB_WT2_1	AB_HNS2_1	OK	104.824	67.4897	-1.55319	-0.635222	-1.434	0.03705	0.169874	no
XLOC_001924	XLOC_001924	VC1833	NC_002505.1:1974554-1975616	AB_WT2_1	AB_HNS2_1	OK	144.95	188.242	1.29867	0.377033	0.994002	0.2126	0.541453	no
XLOC_001925	XLOC_001925	VC1834	NC_002505.1:1975789-1976554	AB_WT2_1	AB_HNS2_1	OK	713.192	542.58	-1.31445	-0.394453	-1.16685	0.18415	0.501612	no
XLOC_001926	XLOC_001926	VC1835	NC_002505.1:1976569-1977088	AB_WT2_1	AB_HNS2_1	OK	2809.76	2388.54	-1.17635	-0.234315	-0.821616	0.4244	0.764912	no
XLOC_001927	XLOC_001927	tolB	NC_002505.1:1977119-1978472	AB_WT2_1	AB_HNS2_1	OK	556.166	549.516	-1.0121	-0.0173557	-0.0463201	0.95495	0.982624	no
XLOC_001928	XLOC_001928	VC1837	NC_002505.1:1978486-1979557	AB_WT2_1	AB_HNS2_1	OK	178.864	248.929	1.39172	0.476868	1.17978	0.114	0.374802	no
XLOC_001929	XLOC_001929	VC1838	NC_002505.1:1979574-1980015	AB_WT2_1	AB_HNS2_1	OK	153.21	236.01	1.54043	0.623341	2.42174	0.02745	0.134223	no
XLOC_001930	XLOC_001930	VC1839,VC1840	NC_002505.1:1980017-1981158	AB_WT2_1	AB_HNS2_1	OK	374.381	460.394	1.22975	0.298359	0.751085	0.36035	0.720232	no
XLOC_001931	XLOC_001931	VC1841,VC1842	NC_002505.1:1981266-1981684	AB_WT2_1	AB_HNS2_1	OK	3360.94	1497.6	-2.24422	-1.16621	-0.614123	0.4818	0.801315	no
XLOC_001932	XLOC_001932	VC1843	NC_002505.1:1981696-1982833	AB_WT2_1	AB_HNS2_1	OK	849.884	468.525	-1.81396	-0.859141	-2.41941	0.0052	0.0363551	yes
XLOC_001933	XLOC_001933	VC1844	NC_002505.1:1982850-1984476	AB_WT2_1	AB_HNS2_1	OK	1046.32	635.141	-1.64738	-0.720176	-1.97015	0.01495	0.0837252	no
XLOC_001934	XLOC_001934	ruvB	NC_002505.1:1984895-1985900	AB_WT2_1	AB_HNS2_1	OK	77.6681	85.2046	1.09703	0.133609	0.389112	0.6412	0.890626	no
XLOC_001935	XLOC_001935	ruvA	NC_002505.1:1985955-1986570	AB_WT2_1	AB_HNS2_1	OK	81.7886	76.5274	-1.06875	-0.0959226	-0.322859	0.73365	0.925262	no
XLOC_001936	XLOC_001936	ruvC	NC_002505.1:1986666-1987188	AB_WT2_1	AB_HNS2_1	OK	37.1304	32.6301	-1.13792	-0.186395	-0.664505	0.49835	0.810633	no
XLOC_001937	XLOC_001937	cysS	NC_002505.1:1987275-1988655	AB_WT2_1	AB_HNS2_1	OK	179.712	225.641	1.25557	0.328347	0.827698	0.2789	0.633667	no
XLOC_001938	XLOC_001938	VC1853	NC_002505.1:1991933-1992608	AB_WT2_1	AB_HNS2_1	OK	361.21	293	-1.2328	-0.301936	-0.914141	0.3186	0.677262	no
XLOC_001939	XLOC_001939	VC1854	NC_002505.1:1992726-1993833	AB_WT2_1	AB_HNS2_1	OK	10996.8	224.179	-49.0537	-5.6163	-16.428	5e-05	0.000592857	yes
XLOC_001940	XLOC_001940	VC1859	NC_002505.1:1997947-2000068	AB_WT2_1	AB_HNS2_1	OK	69.8301	89.0739	1.27558	0.351154	0.836606	0.25635	0.604814	no
XLOC_001941	XLOC_001941	VC1861	NC_002505.1:2001130-2001808	AB_WT2_1	AB_HNS2_1	OK	43.5266	40.9166	-1.06379	-0.0892129	-0.299664	0.7514	0.931087	no
XLOC_001942	XLOC_001942	VC1862	NC_002505.1:2001810-2002593	AB_WT2_1	AB_HNS2_1	OK	69.7128	58.0676	-1.20055	-0.26369	-0.822711	0.35075	0.707842	no
XLOC_001943	XLOC_001943	VC1863	NC_002505.1:2002698-2003481	AB_WT2_1	AB_HNS2_1	OK	280.826	266.372	-1.05426	-0.0762341	-0.210901	0.8073	0.945615	no
XLOC_001944	XLOC_001944	VC1864	NC_002505.1:2003659-2004430	AB_WT2_1	AB_HNS2_1	OK	73.0833	104.269	1.42671	0.512698	1.54967	0.07725	0.287465	no
XLOC_001945	XLOC_001945	VC1868	NC_002505.1:2010411-2012292	AB_WT2_1	AB_HNS2_1	OK	217.94	82.3392	-2.64686	-1.40428	-3.38544	5e-05	0.000592857	yes
XLOC_001946	XLOC_001946	VC1875,VC1876,VC1878,lpxK	NC_002505.1:2019952-2023629	AB_WT2_1	AB_HNS2_1	OK	650.695	609.794	-1.06707	-0.0936595	-0.281949	0.79065	0.944404	no
XLOC_001947	XLOC_001947	VC1879	NC_002505.1:2023659-2026442	AB_WT2_1	AB_HNS2_1	OK	21.8648	20.1931	-1.08279	-0.114749	-0.239713	0.75125	0.931087	no
XLOC_001948	XLOC_001948	VC1882	NC_002505.1:2026450-2027801	AB_WT2_1	AB_HNS2_1	OK	49.0734	49.02	-1.00109	-0.00157287	-0.00373732	0.9953	0.9983	no
XLOC_001949	XLOC_001949	VC1883,VC1884	NC_002505.1:2027801-2029701	AB_WT2_1	AB_HNS2_1	OK	96.7411	126.562	1.30825	0.387648	1.0224	0.1952	0.516492	no
XLOC_001950	XLOC_001950	VC1890	NC_002505.1:2038193-2039498	AB_WT2_1	AB_HNS2_1	OK	92.4631	185.438	2.00554	1.00399	2.57389	0.00165	0.0137656	yes
XLOC_001951	XLOC_001951	VC1892	NC_002505.1:2039840-2040380	AB_WT2_1	AB_HNS2_1	OK	254.012	234.625	-1.08263	-0.114538	-0.385367	0.6941	0.911851	no
XLOC_001952	XLOC_001952	VC1893	NC_002505.1:2040559-2041420	AB_WT2_1	AB_HNS2_1	OK	359.085	325.435	-1.1034	-0.141955	-0.399658	0.63195	0.884402	no
XLOC_001953	XLOC_001953	VC1894	NC_002505.1:2041447-2042038	AB_WT2_1	AB_HNS2_1	OK	988.04	854.87	-1.15578	-0.208866	-0.672249	0.4847	0.801315	no
XLOC_001954	XLOC_001954	VC1895,VC1896	NC_002505.1:2042090-2043898	AB_WT2_1	AB_HNS2_1	OK	600.726	494.364	-1.21515	-0.281133	-0.746068	0.42285	0.76382	no
XLOC_001955	XLOC_001955	VC1897	NC_002505.1:2043910-2044261	AB_WT2_1	AB_HNS2_1	OK	497.741	390.037	-1.27614	-0.351783	-1.62964	0.22345	0.55653	no
XLOC_001956	XLOC_001956	VC1900	NC_002505.1:2048067-2048907	AB_WT2_1	AB_HNS2_1	OK	280.135	303.457	1.08325	0.115372	0.349992	0.70285	0.915553	no
XLOC_001957	XLOC_001957	VC1903	NC_002505.1:2051819-2054702	AB_WT2_1	AB_HNS2_1	OK	137.054	152.312	1.11133	0.152288	0.363684	0.60905	0.87389	no
XLOC_001958	XLOC_001958	VC1904	NC_002505.1:2054879-2055374	AB_WT2_1	AB_HNS2_1	OK	953.41	690.075	-1.3816	-0.466344	-1.65987	0.12315	0.393521	no
XLOC_001959	XLOC_001959	VC1906	NC_002505.1:2056696-2057893	AB_WT2_1	AB_HNS2_1	OK	33.8528	28.0981	-1.20481	-0.268804	-0.781488	0.33645	0.695841	no
XLOC_001960	XLOC_001960	cysB	NC_002505.1:2057954-2058929	AB_WT2_1	AB_HNS2_1	OK	250.908	251.595	1.00274	0.00393931	0.0105461	0.9905	0.995729	no
XLOC_001961	XLOC_001961	VC1908	NC_002505.1:2059014-2059164	AB_WT2_1	AB_HNS2_1	OK	60.1769	38.7288	-1.5538	-0.635804	-13.6002	0.16275	0.466627	no
XLOC_001962	XLOC_001962	VC1911	NC_002505.1:2060877-2061573	AB_WT2_1	AB_HNS2_1	OK	212.183	200.411	-1.05874	-0.0823442	-0.243463	0.785	0.941128	no
XLOC_001963	XLOC_001963	VC1912	NC_002505.1:2061645-2062815	AB_WT2_1	AB_HNS2_1	OK	130.719	118.674	-1.1015	-0.139461	-0.387964	0.64325	0.89156	no
XLOC_001964	XLOC_001964	VC1913	NC_002505.1:2062826-2063108	AB_WT2_1	AB_HNS2_1	OK	574.138	540.029	-1.06316	-0.0883614	-0.517471	0.7611	0.933392	no
XLOC_001965	XLOC_001965	ihfB	NC_002505.1:2063246-2063525	AB_WT2_1	AB_HNS2_1	OK	2197.39	1716.82	-1.27992	-0.356046	-1.87125	0.2422	0.582828	no
XLOC_001966	XLOC_001966	rpsA	NC_002505.1:2063812-2065483	AB_WT2_1	AB_HNS2_1	OK	3810.69	3455.71	-1.10272	-0.141072	-0.394058	0.6064	0.87317	no
XLOC_001967	XLOC_001967	cmk	NC_002505.1:2065591-2066281	AB_WT2_1	AB_HNS2_1	OK	311.502	262.461	-1.18685	-0.247135	-0.717241	0.415	0.758101	no
XLOC_001968	XLOC_001968	VC1917	NC_002505.1:2066451-2066763	AB_WT2_1	AB_HNS2_1	OK	10.7389	12.0169	1.11901	0.162214	0.719357	0.62455	0.878604	no
XLOC_001969	XLOC_001969	VC1918	NC_002505.1:2066897-2068757	AB_WT2_1	AB_HNS2_1	OK	278.261	379.886	1.36521	0.44913	1.14478	0.1244	0.395952	no
XLOC_001970	XLOC_001970	VC1919	NC_002505.1:2068909-2069182	AB_WT2_1	AB_HNS2_1	OK	9716.77	5241.69	-1.85375	-0.890443	-5.07474	0.00295	0.0225216	yes
XLOC_001971	XLOC_001971	VC1920	NC_002505.1:2069365-2071726	AB_WT2_1	AB_HNS2_1	OK	165.797	197.931	1.19382	0.255584	0.605565	0.38865	0.741534	no
XLOC_001972	XLOC_001972	clpX	NC_002505.1:2071848-2073129	AB_WT2_1	AB_HNS2_1	OK	1447.59	1155.91	-1.25234	-0.324617	-0.887739	0.2607	0.608598	no
XLOC_001973	XLOC_001973	clpP	NC_002505.1:2073208-2073811	AB_WT2_1	AB_HNS2_1	OK	847.873	879.609	1.03743	0.0530128	0.170944	0.86105	0.958034	no
XLOC_001974	XLOC_001974	tig	NC_002505.1:2073940-2075242	AB_WT2_1	AB_HNS2_1	OK	544.202	552.138	1.01458	0.0208884	0.0512719	0.94415	0.977363	no
XLOC_001975	XLOC_001975	VC1927	NC_002505.1:2078992-2080354	AB_WT2_1	AB_HNS2_1	OK	329.429	165.044	-1.99601	-0.997121	-2.57197	0.0018	0.0146766	yes
XLOC_001976	XLOC_001976	VC1928	NC_002505.1:2080357-2081056	AB_WT2_1	AB_HNS2_1	OK	289.684	123.644	-2.34289	-1.22829	-3.98528	5e-05	0.000592857	yes
XLOC_001977	XLOC_001977	VC1929	NC_002505.1:2081086-2082085	AB_WT2_1	AB_HNS2_1	OK	1768.78	751.639	-2.35323	-1.23464	-3.3757	5e-05	0.000592857	yes
XLOC_001979	XLOC_001979	VC1931	NC_002505.1:2082316-2083843	AB_WT2_1	AB_HNS2_1	OK	19.5113	27.7167	1.42055	0.506446	1.41343	0.0656	0.257044	no
XLOC_001980	XLOC_001980	VC1932	NC_002505.1:2084013-2084184	AB_WT2_1	AB_HNS2_1	OK	79.0505	43.2898	-1.82608	-0.868747	-13.6272	0.02115	0.110068	no
XLOC_001981	XLOC_001981	VC1940	NC_002505.1:2090697-2091360	AB_WT2_1	AB_HNS2_1	OK	23.8782	23.9827	1.00438	0.00629799	0.0212369	0.9832	0.992397	no
XLOC_001982	XLOC_001982	VC1941	NC_002505.1:2091672-2092968	AB_WT2_1	AB_HNS2_1	OK	80.1432	84.2017	1.05064	0.0712684	0.206353	0.80415	0.945615	no
XLOC_001984	XLOC_001984	VC1946	NC_002505.1:2094740-2097148	AB_WT2_1	AB_HNS2_1	OK	105.372	2301.4	21.8407	4.44895	0.889781	0.45745	0.788868	no
XLOC_001985	XLOC_001985	VC1947	NC_002505.1:2097182-2098112	AB_WT2_1	AB_HNS2_1	OK	15.3071	339.652	22.1892	4.47178	13.0404	5e-05	0.000592857	yes
XLOC_001986	XLOC_001986	VC1950	NC_002505.1:2100347-2102795	AB_WT2_1	AB_HNS2_1	OK	190.36	203.422	1.06862	0.0957463	0.226955	0.74575	0.930342	no
XLOC_001987	XLOC_001987	VC1951	NC_002505.1:2102817-2103924	AB_WT2_1	AB_HNS2_1	OK	119.326	163.734	1.37216	0.456441	1.22848	0.1319	0.412124	no
XLOC_001988	XLOC_001988	VC1952	NC_002505.1:2104178-2106719	AB_WT2_1	AB_HNS2_1	OK	96.9321	35.9517	-2.69618	-1.43091	-3.46179	5e-05	0.000592857	yes
XLOC_001989	XLOC_001989	VC1953	NC_002505.1:2106982-2108200	AB_WT2_1	AB_HNS2_1	OK	6.95594	5.35727	-1.29841	-0.376746	-1.06898	0.1892	0.509727	no
XLOC_001990	XLOC_001990	VC1955	NC_002505.1:2108530-2109478	AB_WT2_1	AB_HNS2_1	OK	45.9672	37.204	-1.23554	-0.305145	-0.90785	0.26695	0.618552	no
XLOC_001991	XLOC_001991	VC1956	NC_002505.1:2109641-2110613	AB_WT2_1	AB_HNS2_1	OK	249.937	249.448	-1.00196	-0.00282383	-0.0076954	0.9926	0.997163	no
XLOC_001992	XLOC_001992	VC1957	NC_002505.1:2110637-2110946	AB_WT2_1	AB_HNS2_1	OK	248.103	207.505	-1.19565	-0.257789	-1.39823	0.3529	0.711354	no
XLOC_001993	XLOC_001993	VC1963,VC1964	NC_002505.1:2113725-2115079	AB_WT2_1	AB_HNS2_1	OK	560.295	916.98	1.6366	0.710704	1.70282	0.01775	0.0957612	no
XLOC_001994	XLOC_001994	VC1968	NC_002505.1:2120029-2120575	AB_WT2_1	AB_HNS2_1	OK	121.255	109.232	-1.11007	-0.150641	-0.560135	0.59535	0.870343	no
XLOC_001995	XLOC_001995	VC1969	NC_002505.1:2120586-2121826	AB_WT2_1	AB_HNS2_1	OK	63.9269	381.062	5.9609	2.57553	50.0397	0.5016	0.812652	no
XLOC_001996	XLOC_001996	VC1971,VC1972	NC_002505.1:2121854-2124259	AB_WT2_1	AB_HNS2_1	OK	146.595	179.883	1.22707	0.295224	0.635129	0.36465	0.72549	no
XLOC_001997	XLOC_001997	VC1973	NC_002505.1:2124346-2125213	AB_WT2_1	AB_HNS2_1	OK	284.742	410.074	1.44016	0.526227	1.35928	0.0932	0.327211	no
XLOC_001998	XLOC_001998	VC1974,VC1975,VC1976	NC_002505.1:2125237-2129035	AB_WT2_1	AB_HNS2_1	OK	357.003	279.167	-1.27882	-0.354807	-0.845375	0.26115	0.608598	no
XLOC_001999	XLOC_001999	VC1980	NC_002505.1:2131257-2133801	AB_WT2_1	AB_HNS2_1	OK	37.9561	34.3599	-1.10466	-0.143606	-0.132572	0.89075	0.964079	no
XLOC_002000	XLOC_002000	VC1983	NC_002505.1:2133809-2135657	AB_WT2_1	AB_HNS2_1	OK	172.367	196.357	1.13918	0.187992	0.479988	0.5263	0.831852	no
XLOC_002001	XLOC_002001	VC1984	NC_002505.1:2135869-2137015	AB_WT2_1	AB_HNS2_1	OK	194.182	139.107	-1.39592	-0.481213	-1.23999	0.1128	0.371826	no
XLOC_002002	XLOC_002002	VC1985	NC_002505.1:2137100-2138801	AB_WT2_1	AB_HNS2_1	OK	351.786	341.138	-1.03121	-0.0443415	-0.113173	0.8766	0.960255	no
XLOC_002003	XLOC_002003	VC1986,VC1987,VC1988	NC_002505.1:2138925-2140656	AB_WT2_1	AB_HNS2_1	OK	516.701	485.826	-1.06355	-0.0888918	-0.180926	0.8211	0.946209	no
XLOC_002004	XLOC_002004	VC1989,VC1990	NC_002505.1:2140715-2143757	AB_WT2_1	AB_HNS2_1	OK	205.551	182.334	-1.12733	-0.172916	-0.31066	0.69755	0.913427	no
XLOC_002005	XLOC_002005	VC1993	NC_002505.1:2144837-2146838	AB_WT2_1	AB_HNS2_1	OK	208.556	240.164	1.15156	0.20359	0.497351	0.50215	0.813136	no
XLOC_002006	XLOC_002006	VC1996	NC_002505.1:2150145-2150433	AB_WT2_1	AB_HNS2_1	OK	239.193	187.81	-1.27359	-0.348901	-1.99095	0.2042	0.529479	no
XLOC_002007	XLOC_002007	VC1998	NC_002505.1:2151521-2151965	AB_WT2_1	AB_HNS2_1	OK	66.9488	86.3612	1.28996	0.367325	1.50591	0.1773	0.49053	no
XLOC_002008	XLOC_002008	VC2006	NC_002505.1:2158277-2159222	AB_WT2_1	AB_HNS2_1	OK	651.022	373.721	-1.742	-0.800746	-2.27546	0.00865	0.0553361	no
XLOC_002009	XLOC_002009	VC2007	NC_002505.1:2159326-2160544	AB_WT2_1	AB_HNS2_1	OK	236.198	204.329	-1.15597	-0.2091	-0.564021	0.47895	0.799734	no
XLOC_002010	XLOC_002010	VC2009	NC_002505.1:2162475-2163645	AB_WT2_1	AB_HNS2_1	OK	384.839	360.542	-1.06739	-0.0940894	-0.249738	0.75215	0.931178	no
XLOC_002011	XLOC_002011	VC2010	NC_002505.1:2163651-2163777	AB_WT2_1	AB_HNS2_1	OK	5381.32	5619.34	1.04423	0.0624403	5.54702	0.8259	0.948364	no
XLOC_002012	XLOC_002012	VC2013	NC_002505.1:2166646-2168149	AB_WT2_1	AB_HNS2_1	OK	2941.66	1053.23	-2.79299	-1.48182	-4.44436	5e-05	0.000592857	yes
XLOC_002013	XLOC_002013	VC2014,VC2015,VC2017,VC2018,tmk	NC_002505.1:2168520-2172697	AB_WT2_1	AB_HNS2_1	OK	530.194	405.618	-1.30713	-0.3864	-1.03367	0.20805	0.534066	no
XLOC_002014	XLOC_002014	VC2019	NC_002505.1:2172774-2174019	AB_WT2_1	AB_HNS2_1	OK	338.156	370.108	1.09449	0.130258	0.34009	0.669	0.900438	no
XLOC_002015	XLOC_002015	acpP	NC_002505.1:2174107-2174344	AB_WT2_1	AB_HNS2_1	OK	7257.37	6516.18	-1.11375	-0.155421	-1.13401	0.59705	0.870343	no
XLOC_002016	XLOC_002016	fabG	NC_002505.1:2174579-2175326	AB_WT2_1	AB_HNS2_1	OK	891.206	842.14	-1.05826	-0.0817002	-0.232694	0.7814	0.940146	no
XLOC_002017	XLOC_002017	VC2022	NC_002505.1:2175341-2176280	AB_WT2_1	AB_HNS2_1	OK	322.458	301.569	-1.06927	-0.0966236	-0.262288	0.74275	0.929669	no
XLOC_002018	XLOC_002018	VC2023	NC_002505.1:2176334-2177285	AB_WT2_1	AB_HNS2_1	OK	287.66	247.518	-1.16218	-0.21683	-0.587948	0.47805	0.799734	no
XLOC_002019	XLOC_002019	VC2024	NC_002505.1:2177290-2178316	AB_WT2_1	AB_HNS2_1	OK	142.767	141.896	-1.00614	-0.00882565	-0.0242413	0.97825	0.99018	no
XLOC_002020	XLOC_002020	rpmF	NC_002505.1:2178325-2178496	AB_WT2_1	AB_HNS2_1	OK	3111.81	3059.13	-1.01722	-0.024634	-0.425007	0.93025	0.972243	no
XLOC_002021	XLOC_002021	VC2026	NC_002505.1:2178530-2179055	AB_WT2_1	AB_HNS2_1	OK	3660.55	3084.19	-1.18688	-0.247168	-0.865618	0.39695	0.74575	no
XLOC_002022	XLOC_002022	VC2028	NC_002505.1:2179884-2180985	AB_WT2_1	AB_HNS2_1	OK	67.6341	70.2006	1.03795	0.0537318	0.155977	0.8518	0.955619	no
XLOC_002023	XLOC_002023	VC2033	NC_002505.1:2187617-2190302	AB_WT2_1	AB_HNS2_1	OK	773.186	818.97	1.05921	0.0829958	0.216334	0.7719	0.938439	no
XLOC_002024	XLOC_002024	VC2036	NC_002505.1:2191656-2192769	AB_WT2_1	AB_HNS2_1	OK	180.029	213.334	1.185	0.244888	0.656388	0.41875	0.760232	no
XLOC_002025	XLOC_002025	VC2038	NC_002505.1:2194663-2195878	AB_WT2_1	AB_HNS2_1	OK	28.3672	17.9783	-1.57786	-0.657968	-2.01055	0.01635	0.0900084	no
XLOC_002026	XLOC_002026	VC2039	NC_002505.1:2196040-2197042	AB_WT2_1	AB_HNS2_1	OK	138.902	184.55	1.32863	0.409945	1.10333	0.1768	0.489565	no
XLOC_002027	XLOC_002027	VC2042	NC_002505.1:2199636-2200557	AB_WT2_1	AB_HNS2_1	OK	19.5772	18.652	-1.0496	-0.0698454	-0.214222	0.801	0.945615	no
XLOC_002028	XLOC_002028	VC2043	NC_002505.1:2200577-2202521	AB_WT2_1	AB_HNS2_1	OK	16.5981	17.3592	1.04585	0.0646834	0.176052	0.80715	0.945615	no
XLOC_002029	XLOC_002029	VC2044	NC_002505.1:2202605-2202938	AB_WT2_1	AB_HNS2_1	OK	351.33	403.28	1.14787	0.198953	0.933949	0.48395	0.801315	no
XLOC_002030	XLOC_002030	VC2048	NC_002505.1:2205453-2206218	AB_WT2_1	AB_HNS2_1	OK	153.338	118.754	-1.29122	-0.368741	-1.16617	0.19815	0.519782	no
XLOC_002031	XLOC_002031	VC2051	NC_002505.1:2206270-2208515	AB_WT2_1	AB_HNS2_1	OK	485.938	423.782	-1.14667	-0.197449	-0.380284	0.59445	0.870343	no
XLOC_002032	XLOC_002032	VC2052,VC2053,VC2054,VC2055	NC_002505.1:2208515-2211905	AB_WT2_1	AB_HNS2_1	OK	681.197	657.687	-1.03575	-0.0506715	-0.129992	0.8912	0.964079	no
XLOC_002033	XLOC_002033	VC2056,VC2057	NC_002505.1:2211995-2213284	AB_WT2_1	AB_HNS2_1	OK	277.196	266.974	-1.03829	-0.0542051	-0.13091	0.85685	0.956092	no
XLOC_002034	XLOC_002034	VC2058,VC2059	NC_002505.1:2213657-2214661	AB_WT2_1	AB_HNS2_1	OK	2980.49	1955.16	-1.52442	-0.608267	-1.62426	0.04055	0.182053	no
XLOC_002035	XLOC_002035	VC2060,VC2061	NC_002505.1:2214669-2216455	AB_WT2_1	AB_HNS2_1	OK	1361.47	939.912	-1.44851	-0.534565	-1.33739	0.07505	0.282814	no
XLOC_002036	XLOC_002036	VC2062	NC_002505.1:2216464-2217598	AB_WT2_1	AB_HNS2_1	OK	1054.5	670.593	-1.57249	-0.653056	-1.85236	0.02755	0.134509	no
XLOC_002037	XLOC_002037	VC2063	NC_002505.1:2217624-2219982	AB_WT2_1	AB_HNS2_1	OK	992.629	756.376	-1.31235	-0.392151	-1.03339	0.16925	0.47476	no
XLOC_002038	XLOC_002038	VC2064	NC_002505.1:2219991-2220711	AB_WT2_1	AB_HNS2_1	OK	1474.02	814.536	-1.80964	-0.855708	-2.5818	0.0045	0.0322268	yes
XLOC_002039	XLOC_002039	VC2065	NC_002505.1:2220766-2221159	AB_WT2_1	AB_HNS2_1	OK	1924.96	1189.35	-1.6185	-0.694654	-2.70922	0.0206	0.107726	no
XLOC_002040	XLOC_002040	VC2067,flhF,fliA	NC_002505.1:2221180-2224296	AB_WT2_1	AB_HNS2_1	OK	2078.44	1364.93	-1.52274	-0.606669	-1.65095	0.04095	0.183311	no
XLOC_002041	XLOC_002041	flhA	NC_002505.1:2224330-2226424	AB_WT2_1	AB_HNS2_1	OK	189.371	110.565	-1.71276	-0.776319	-1.91508	0.0102	0.0620628	no
XLOC_002042	XLOC_002042	VC2070	NC_002505.1:2226755-2227338	AB_WT2_1	AB_HNS2_1	OK	381.531	354.123	-1.0774	-0.10755	-0.387166	0.71985	0.919448	no
XLOC_002043	XLOC_002043	VC2073	NC_002505.1:2227372-2230785	AB_WT2_1	AB_HNS2_1	OK	52.0666	47.2658	-1.10157	-0.139561	-0.106702	0.87385	0.959469	no
XLOC_002044	XLOC_002044	VC2076,VC2077,VC2078	NC_002505.1:2233513-2236244	AB_WT2_1	AB_HNS2_1	OK	117.421	148.918	1.26824	0.342825	0.453374	0.6212	0.878101	no
XLOC_002045	XLOC_002045	VC2080	NC_002505.1:2237015-2240381	AB_WT2_1	AB_HNS2_1	OK	70.1689	46.3955	-1.51241	-0.596846	-1.45701	0.05195	0.217827	no
XLOC_002046	XLOC_002046	VC2081	NC_002505.1:2240562-2241456	AB_WT2_1	AB_HNS2_1	OK	27.6176	47.3385	1.71407	0.777425	2.30204	0.0076	0.0501043	no
XLOC_002047	XLOC_002047	VC2084,sucC	NC_002505.1:2243200-2245239	AB_WT2_1	AB_HNS2_1	OK	10136.1	5125.87	-1.97744	-0.983635	-2.68249	0.00035	0.00335192	yes
XLOC_002048	XLOC_002048	VC2086	NC_002505.1:2245406-2246621	AB_WT2_1	AB_HNS2_1	OK	4593.23	2882.65	-1.59341	-0.672113	-1.8985	0.01845	0.0985522	no
XLOC_002049	XLOC_002049	sucA	NC_002505.1:2246649-2249460	AB_WT2_1	AB_HNS2_1	OK	3750.34	2371.13	-1.58167	-0.661447	-1.78939	0.01635	0.0900084	no
XLOC_002050	XLOC_002050	sdhB	NC_002505.1:2249548-2250259	AB_WT2_1	AB_HNS2_1	OK	6112.44	3429.54	-1.78229	-0.833732	-2.71141	0.0034	0.0253007	yes
XLOC_002051	XLOC_002051	sdhA	NC_002505.1:2250273-2252040	AB_WT2_1	AB_HNS2_1	OK	4262.03	2297.37	-1.85518	-0.891555	-2.45504	0.0018	0.0146766	yes
XLOC_002052	XLOC_002052	VC2090,sdhC	NC_002505.1:2252040-2252771	AB_WT2_1	AB_HNS2_1	OK	6902.81	4553.95	-1.51579	-0.600066	-1.86518	0.0394	0.178375	no
XLOC_002053	XLOC_002053	VC2093	NC_002505.1:2254507-2255278	AB_WT2_1	AB_HNS2_1	OK	56.4	53.8928	-1.04652	-0.0656029	-0.207244	0.81815	0.945615	no
XLOC_002054	XLOC_002054	VC2095	NC_002505.1:2256153-2257800	AB_WT2_1	AB_HNS2_1	OK	305.519	280.776	-1.08812	-0.121846	-0.316325	0.67925	0.904925	no
XLOC_002055	XLOC_002055	VC2096	NC_002505.1:2257908-2258442	AB_WT2_1	AB_HNS2_1	OK	370.094	393.726	1.06385	0.0893016	0.312293	0.77015	0.937914	no
XLOC_002056	XLOC_002056	VC2100	NC_002505.1:2260274-2260964	AB_WT2_1	AB_HNS2_1	OK	11.1224	6.92762	-1.60552	-0.683033	-2.29374	0.0224	0.11546	no
XLOC_002057	XLOC_002057	VC2101,VC2102	NC_002505.1:2260969-2261510	AB_WT2_1	AB_HNS2_1	OK	47.7083	14.7664	-3.23087	-1.69192	-1.35243	0.1274	0.403516	no
XLOC_002058	XLOC_002058	VC2104,VC2105	NC_002505.1:2262407-2262909	AB_WT2_1	AB_HNS2_1	OK	430.264	406.541	-1.05835	-0.0818213	-0.164554	0.8126	0.945615	no
XLOC_002059	XLOC_002059	VC2107,VC2108	NC_002505.1:2263808-2265969	AB_WT2_1	AB_HNS2_1	OK	255.576	266.902	1.04432	0.0625543	0.161172	0.8385	0.953609	no
XLOC_002060	XLOC_002060	VC2109	NC_002505.1:2266154-2267365	AB_WT2_1	AB_HNS2_1	OK	520.192	608.446	1.16966	0.226084	0.618576	0.4361	0.775139	no
XLOC_002061	XLOC_002061	VC2111	NC_002505.1:2269585-2270113	AB_WT2_1	AB_HNS2_1	OK	203.576	122.825	-1.65745	-0.728961	-2.6881	0.01115	0.0665914	no
XLOC_002062	XLOC_002062	VC2112	NC_002505.1:2270320-2270584	AB_WT2_1	AB_HNS2_1	OK	109.836	139.685	1.27176	0.346827	2.25055	0.2124	0.541369	no
XLOC_002063	XLOC_002063	VC2113	NC_002505.1:2270622-2271153	AB_WT2_1	AB_HNS2_1	OK	46.9476	39.6147	-1.18511	-0.245014	-0.862203	0.37505	0.73223	no
XLOC_002064	XLOC_002064	VC2114	NC_002505.1:2271343-2271460	AB_WT2_1	AB_HNS2_1	OK	97.1607	113.576	1.16895	0.225209	14.7967	0.72085	0.919744	no
XLOC_002065	XLOC_002065	VC2116	NC_002505.1:2272221-2273307	AB_WT2_1	AB_HNS2_1	OK	215.182	229.428	1.0662	0.0924847	0.23716	0.7617	0.933392	no
XLOC_002066	XLOC_002066	VC2118	NC_002505.1:2273404-2274481	AB_WT2_1	AB_HNS2_1	OK	171.507	197.502	1.15157	0.203598	0.46787	0.5122	0.820942	no
XLOC_002067	XLOC_002067	flhB	NC_002505.1:2275103-2276234	AB_WT2_1	AB_HNS2_1	OK	141.693	144.827	1.02212	0.0315651	0.0839972	0.9176	0.969938	no
XLOC_002068	XLOC_002068	fliR	NC_002505.1:2276243-2277026	AB_WT2_1	AB_HNS2_1	OK	88.4995	74.1869	-1.19293	-0.254504	-0.853057	0.36145	0.72154	no
XLOC_002069	XLOC_002069	fliQ	NC_002505.1:2277034-2277304	AB_WT2_1	AB_HNS2_1	OK	206.536	201.345	-1.02578	-0.0367242	-0.235208	0.89405	0.964469	no
XLOC_002070	XLOC_002070	VC2124,fliP	NC_002505.1:2277316-2278583	AB_WT2_1	AB_HNS2_1	OK	625.455	492.523	-1.2699	-0.344716	-0.695095	0.34425	0.700841	no
XLOC_002071	XLOC_002071	fliN	NC_002505.1:2278586-2279003	AB_WT2_1	AB_HNS2_1	OK	849.352	770.877	-1.1018	-0.139862	-0.476576	0.64725	0.893453	no
XLOC_002072	XLOC_002072	fliM	NC_002505.1:2279067-2280117	AB_WT2_1	AB_HNS2_1	OK	526.955	407.691	-1.29254	-0.370205	-0.966393	0.21195	0.541074	no
XLOC_002073	XLOC_002073	fliL	NC_002505.1:2280124-2280628	AB_WT2_1	AB_HNS2_1	OK	717.353	614.578	-1.16723	-0.223087	-0.73617	0.46605	0.794111	no
XLOC_002074	XLOC_002074	VC2128	NC_002505.1:2280662-2282687	AB_WT2_1	AB_HNS2_1	OK	205.567	198.738	-1.03436	-0.0487355	-0.11627	0.8693	0.958875	no
XLOC_002075	XLOC_002075	fliI,fliJ	NC_002505.1:2282850-2284628	AB_WT2_1	AB_HNS2_1	OK	247.198	209.29	-1.18113	-0.240167	-0.571539	0.45205	0.788868	no
XLOC_002076	XLOC_002076	fliH	NC_002505.1:2284631-2285444	AB_WT2_1	AB_HNS2_1	OK	292.492	205.501	-1.42331	-0.509249	-1.35061	0.08915	0.317468	no
XLOC_002077	XLOC_002077	fliF,fliG	NC_002505.1:2285524-2288306	AB_WT2_1	AB_HNS2_1	OK	689.083	460.834	-1.4953	-0.580429	-1.4277	0.05315	0.221996	no
XLOC_002078	XLOC_002078	fliE	NC_002505.1:2288321-2288633	AB_WT2_1	AB_HNS2_1	OK	510.941	304.078	-1.6803	-0.748715	-3.65743	0.0091	0.0571975	no
XLOC_002079	XLOC_002079	VC2135,VC2136	NC_002505.1:2288708-2291200	AB_WT2_1	AB_HNS2_1	OK	362.387	247.397	-1.4648	-0.550702	-1.29221	0.0773	0.287465	no
XLOC_002080	XLOC_002080	VC2137	NC_002505.1:2291311-2292778	AB_WT2_1	AB_HNS2_1	OK	253.943	258.257	1.01699	0.0243008	0.0616498	0.9342	0.972243	no
XLOC_002081	XLOC_002081	fliS	NC_002505.1:2293009-2293420	AB_WT2_1	AB_HNS2_1	OK	783.051	747.98	-1.04689	-0.0661072	-0.242498	0.82715	0.94874	no
XLOC_002082	XLOC_002082	VC2139,fliD	NC_002505.1:2293430-2295738	AB_WT2_1	AB_HNS2_1	OK	1167.49	1079.67	-1.08134	-0.112812	-0.246829	0.7618	0.933392	no
XLOC_002083	XLOC_002083	VC2141	NC_002505.1:2295759-2296221	AB_WT2_1	AB_HNS2_1	OK	2884.42	2622.26	-1.09997	-0.137472	-0.49057	0.63805	0.889095	no
XLOC_002084	XLOC_002084	VC2142	NC_002505.1:2296294-2297425	AB_WT2_1	AB_HNS2_1	OK	2956.31	2908.69	-1.01637	-0.0234299	-0.0657802	0.9351	0.972243	no
XLOC_002085	XLOC_002085	VC2143	NC_002505.1:2297660-2298794	AB_WT2_1	AB_HNS2_1	OK	3432.78	3528.92	1.02801	0.0398499	0.113463	0.88905	0.964079	no
XLOC_002086	XLOC_002086	VC2144	NC_002505.1:2299083-2300220	AB_WT2_1	AB_HNS2_1	OK	349.787	363.294	1.03861	0.0546617	0.140032	0.854	0.955619	no
XLOC_002087	XLOC_002087	VC2145	NC_002505.1:2300343-2301252	AB_WT2_1	AB_HNS2_1	OK	190.125	276.599	1.45483	0.540849	1.48386	0.07685	0.286924	no
XLOC_002088	XLOC_002088	VC2146	NC_002505.1:2301317-2301782	AB_WT2_1	AB_HNS2_1	OK	68.5851	64.2001	-1.0683	-0.0953177	-0.372664	0.72685	0.923396	no
XLOC_002089	XLOC_002089	VC2148,VC2149	NC_002505.1:2301925-2302636	AB_WT2_1	AB_HNS2_1	OK	1088.8	2793.3	2.56548	1.35923	9.76544	5e-05	0.000592857	yes
XLOC_002090	XLOC_002090	VC2151	NC_002505.1:2302838-2305368	AB_WT2_1	AB_HNS2_1	OK	487.915	534.141	1.09474	0.130589	2.38383	0.39215	0.743602	no
XLOC_002091	XLOC_002091	VC2155	NC_002505.1:2302838-2305368	AB_WT2_1	AB_HNS2_1	OK	1824.9	1482.68	-1.23081	-0.299616	-0.0447713	0.7819	0.940146	no
XLOC_002092	XLOC_002092	VC2156	NC_002505.1:2305381-2306401	AB_WT2_1	AB_HNS2_1	OK	459.636	517.138	1.1251	0.170057	0.470844	0.56545	0.850991	no
XLOC_002093	XLOC_002093	dapA	NC_002505.1:2306458-2307337	AB_WT2_1	AB_HNS2_1	OK	431.503	544.566	1.26202	0.335737	0.899422	0.2608	0.608598	no
XLOC_002094	XLOC_002094	VC2161	NC_002505.1:2308740-2310612	AB_WT2_1	AB_HNS2_1	OK	543.877	359.883	-1.51126	-0.595753	-1.51924	0.04345	0.191879	no
XLOC_002095	XLOC_002095	VC2162,VC2163	NC_002505.1:2310802-2312096	AB_WT2_1	AB_HNS2_1	OK	324.531	375.58	1.1573	0.210765	0.28205	0.71325	0.917664	no
XLOC_002096	XLOC_002096	VC2168	NC_002505.1:2315310-2316459	AB_WT2_1	AB_HNS2_1	OK	166.296	175.791	1.0571	0.0801034	0.212997	0.7925	0.945338	no
XLOC_002097	XLOC_002097	VC2169,VC2170	NC_002505.1:2316512-2317933	AB_WT2_1	AB_HNS2_1	OK	93.2538	89.547	-1.0414	-0.0585174	-0.476368	0.672	0.901841	no
XLOC_002098	XLOC_002098	VC2172	NC_002505.1:2318003-2318486	AB_WT2_1	AB_HNS2_1	OK	32.0454	37.0151	1.15508	0.207998	0.751716	0.4428	0.78282	no
XLOC_002099	XLOC_002099	VC2173	NC_002505.1:2318503-2318614	AB_WT2_1	AB_HNS2_1	OK	102.432	96.877	-1.05734	-0.0804466	-5.33999	0.9058	0.966365	no
XLOC_002100	XLOC_002100	ushA	NC_002505.1:2318620-2320282	AB_WT2_1	AB_HNS2_1	OK	1061.96	788.062	-1.34756	-0.430343	-1.10236	0.13915	0.424933	no
XLOC_002101	XLOC_002101	VC2175	NC_002505.1:2320823-2321675	AB_WT2_1	AB_HNS2_1	OK	404.303	343.519	-1.17695	-0.235046	-0.626583	0.43655	0.775158	no
XLOC_002102	XLOC_002102	VC2176	NC_002505.1:2321694-2322507	AB_WT2_1	AB_HNS2_1	OK	169.039	126.444	-1.33687	-0.418867	-1.20732	0.15805	0.456385	no
XLOC_002103	XLOC_002103	VC2177,VC2178	NC_002505.1:2322522-2323766	AB_WT2_1	AB_HNS2_1	OK	358.693	234.053	-1.53253	-0.615912	-1.81564	0.0506	0.214669	no
XLOC_002104	XLOC_002104	prfA	NC_002505.1:2323769-2324858	AB_WT2_1	AB_HNS2_1	OK	209.087	198.033	-1.05582	-0.0783638	-0.200565	0.7982	0.945615	no
XLOC_002105	XLOC_002105	hemA	NC_002505.1:2324887-2326147	AB_WT2_1	AB_HNS2_1	OK	168.346	136.596	-1.23244	-0.301512	-0.754685	0.32315	0.680128	no
XLOC_002106	XLOC_002106	VC2187	NC_002505.1:2332844-2334101	AB_WT2_1	AB_HNS2_1	OK	3359.45	3207.51	-1.04737	-0.06677	-0.159059	0.8132	0.945615	no
XLOC_002107	XLOC_002107	VC2188	NC_002505.1:2334655-2335795	AB_WT2_1	AB_HNS2_1	OK	1612.53	1870.61	1.16005	0.21418	0.596958	0.4534	0.788868	no
XLOC_002108	XLOC_002108	VC2189	NC_002505.1:2335943-2336123	AB_WT2_1	AB_HNS2_1	OK	1597.69	1632.98	1.02209	0.0315177	0.422959	0.9106	0.967699	no
XLOC_002109	XLOC_002109	flgL	NC_002505.1:2336202-2337396	AB_WT2_1	AB_HNS2_1	OK	181.59	193.857	1.06755	0.0943124	0.242035	0.7581	0.932005	no
XLOC_002110	XLOC_002110	flgK	NC_002505.1:2337408-2339283	AB_WT2_1	AB_HNS2_1	OK	245.275	232.167	-1.05646	-0.0792395	-0.198562	0.7882	0.942989	no
XLOC_002111	XLOC_002111	flgJ	NC_002505.1:2339462-2340401	AB_WT2_1	AB_HNS2_1	OK	263.484	229.301	-1.14907	-0.200473	-0.515167	0.50685	0.816255	no
[truncated: 1,238 more rows]

## Sheet: significant = yes
test_id	gene_id	gene	locus	sample_1	sample_2	status	WT2 FPKM	HNS2 FPKM	HNS2 vs. WT2 fold change	log2(fold_change)	test_stat	p_value	q_value	significant
XLOC_000034	XLOC_000034	VC0069	NC_002505.1:69295-70498	AB_WT2_1	AB_HNS2_1	OK	200.627	44.3527	-4.52345	-2.17742	-6.29309	5e-05	0.000592857	yes
XLOC_000040	XLOC_000040	VC0079	NC_002505.1:77402-77726	AB_WT2_1	AB_HNS2_1	OK	757.945	380.291	-1.99307	-0.994989	-5.04511	0.00105	0.00928648	yes
XLOC_000048	XLOC_000048	VC0089	NC_002505.1:86573-87575	AB_WT2_1	AB_HNS2_1	OK	887.71	296.138	-2.99762	-1.58382	-4.12979	5e-05	0.000592857	yes
XLOC_000069	XLOC_000069	VC0142	NC_002505.1:133964-134333	AB_WT2_1	AB_HNS2_1	OK	505.041	234.638	-2.15243	-1.10597	-5.07199	0.0001	0.00111237	yes
XLOC_000070	XLOC_000070	VC0143	NC_002505.1:134835-135093	AB_WT2_1	AB_HNS2_1	OK	95.7463	43.6389	-2.19406	-1.1336	-7.69509	0.0001	0.00111237	yes
XLOC_000092	XLOC_000092	VC0170	NC_002505.1:168531-170247	AB_WT2_1	AB_HNS2_1	OK	267.494	141.111	-1.89563	-0.922674	-2.26252	0.0029	0.0222448	yes
XLOC_000093	XLOC_000093	VC0171	NC_002505.1:170266-171895	AB_WT2_1	AB_HNS2_1	OK	1261.61	671.073	-1.87999	-0.910726	-2.3552	0.00205	0.016185	yes
XLOC_000094	XLOC_000094	VC0172	NC_002505.1:171998-173027	AB_WT2_1	AB_HNS2_1	OK	276.526	110.467	-2.50325	-1.3238	-3.64967	5e-05	0.000592857	yes
XLOC_000095	XLOC_000095	VC0173	NC_002505.1:173029-173968	AB_WT2_1	AB_HNS2_1	OK	187.31	84.5199	-2.21616	-1.14806	-3.19371	0.0002	0.00205524	yes
XLOC_000097	XLOC_000097	VC0177	NC_002505.1:177860-178424	AB_WT2_1	AB_HNS2_1	OK	18.0909	82.2051	4.544	2.18396	7.77744	5e-05	0.000592857	yes
XLOC_000120	XLOC_000120	VC0228	NC_002505.1:232708-233668	AB_WT2_1	AB_HNS2_1	OK	51.3847	450.381	8.76489	3.13173	10.2336	5e-05	0.000592857	yes
XLOC_000125	XLOC_000125	VC0248	NC_002505.1:254504-254747	AB_WT2_1	AB_HNS2_1	OK	1547.08	3635.98	2.35022	1.2328	8.79105	0.0001	0.00111237	yes
XLOC_000126	XLOC_000126	VC0249	NC_002505.1:254752-256168	AB_WT2_1	AB_HNS2_1	OK	700.233	1489.03	2.12648	1.08847	3.15137	0.00015	0.00159197	yes
XLOC_000127	XLOC_000127	VC0250,VC0251	NC_002505.1:256176-259769	AB_WT2_1	AB_HNS2_1	OK	1893.22	4481.13	2.36694	1.24302	3.37116	0.0002	0.00205524	yes
XLOC_000202	XLOC_000202	VC0364	NC_002505.1:383246-383435	AB_WT2_1	AB_HNS2_1	OK	76.4531	174.289	2.27969	1.18884	14.6377	0.0002	0.00205524	yes
XLOC_000203	XLOC_000203	VC0365	NC_002505.1:383504-383981	AB_WT2_1	AB_HNS2_1	OK	1079.52	420.619	-2.5665	-1.3598	-4.78651	5e-05	0.000592857	yes
XLOC_000213	XLOC_000213	VC0384,VC0385,VC0386	NC_002505.1:396875-401207	AB_WT2_1	AB_HNS2_1	OK	161.579	486.534	3.01112	1.5903	2.66917	0.0003	0.00295167	yes
XLOC_000264	XLOC_000264	VC0483	NC_002505.1:513479-514196	AB_WT2_1	AB_HNS2_1	OK	243.193	631.84	2.5981	1.37746	3.78034	5e-05	0.000592857	yes
XLOC_000285	XLOC_000285	VC0538	NC_002505.1:569958-570960	AB_WT2_1	AB_HNS2_1	OK	96.683	293.126	3.03183	1.60019	3.56529	0.0001	0.00111237	yes
XLOC_000322	XLOC_000322	VC0587	NC_002505.1:614895-616542	AB_WT2_1	AB_HNS2_1	OK	47.7641	96.3796	2.01783	1.0128	2.65074	0.0007	0.00640085	yes
XLOC_000331	XLOC_000331	VC0605	NC_002505.1:636641-637022	AB_WT2_1	AB_HNS2_1	OK	149.608	87.761	-1.70472	-0.769533	-3.41598	0.00555	0.0385523	yes
XLOC_000337	XLOC_000337	VC0625	NC_002505.1:664047-664203	AB_WT2_1	AB_HNS2_1	OK	129.432	312.808	2.41677	1.27308	31.1841	5e-05	0.000592857	yes
XLOC_000357	XLOC_000357	vmrA	NC_002505.1:693953-695291	AB_WT2_1	AB_HNS2_1	OK	42.3139	93.9479	2.22026	1.15073	3.26233	0.00015	0.00159197	yes
XLOC_000438	XLOC_000438	VC0770	NC_002505.1:825291-825885	AB_WT2_1	AB_HNS2_1	OK	28.4115	16.8171	-1.68944	-0.756544	-2.67467	0.00705	0.0471505	yes
XLOC_000448	XLOC_000448	VC0796	NC_002505.1:853164-854235	AB_WT2_1	AB_HNS2_1	OK	9.7063	19.4626	2.00515	1.00371	2.9206	0.0009	0.00811504	yes
XLOC_000454	XLOC_000454	VC0809	NC_002505.1:863288-865058	AB_WT2_1	AB_HNS2_1	OK	26.348	91.1089	3.45791	1.7899	4.5321	5e-05	0.000592857	yes
XLOC_000455	XLOC_000455	VC0810	NC_002505.1:865249-865765	AB_WT2_1	AB_HNS2_1	OK	18.308	377.122	20.5988	4.36449	15.9503	5e-05	0.000592857	yes
XLOC_000457	XLOC_000457	VC0820	NC_002505.1:876973-880015	AB_WT2_1	AB_HNS2_1	OK	5.17724	1976.81	381.827	8.57678	25.5325	5e-05	0.000592857	yes
XLOC_000458	XLOC_000458	VC0821	NC_002505.1:880127-881267	AB_WT2_1	AB_HNS2_1	OK	7.58705	2140.38	282.11	8.14011	26.1525	5e-05	0.000592857	yes
XLOC_000459	XLOC_000459	VC0822,VC0823	NC_002505.1:881389-885663	AB_WT2_1	AB_HNS2_1	OK	56.1268	5662.1	100.881	6.6565	15.0647	5e-05	0.000592857	yes
XLOC_000460	XLOC_000460	tpx	NC_002505.1:885772-886267	AB_WT2_1	AB_HNS2_1	OK	463.101	22996.6	49.6579	5.63395	22.1158	5e-05	0.000592857	yes
XLOC_000461	XLOC_000461	VC0826,VC0827	NC_002505.1:888845-889906	AB_WT2_1	AB_HNS2_1	OK	129.109	3839.21	29.7362	4.89415	13.5094	5e-05	0.000592857	yes
XLOC_000463	XLOC_000463	VC0829,VC0830	NC_002505.1:891202-892947	AB_WT2_1	AB_HNS2_1	OK	16.9929	5094.87	299.823	8.22797	17.5811	5e-05	0.000592857	yes
XLOC_000464	XLOC_000464	VC0831,VC0832,VC0833	NC_002505.1:892949-895691	AB_WT2_1	AB_HNS2_1	OK	28.7847	8551.98	297.102	8.21481	23.3882	5e-05	0.000592857	yes
XLOC_000465	XLOC_000465	VC0834,VC0835,VC0836	NC_002505.1:895706-898663	AB_WT2_1	AB_HNS2_1	OK	23.9885	10663.7	444.534	8.79614	25.7699	5e-05	0.000592857	yes
XLOC_000466	XLOC_000466	VC0837	NC_002505.1:898672-899689	AB_WT2_1	AB_HNS2_1	OK	51.3199	18126.7	353.21	8.46438	27.8024	5e-05	0.000592857	yes
XLOC_000467	XLOC_000467	VC0838,VC0839	NC_002505.1:899895-901487	AB_WT2_1	AB_HNS2_1	OK	14.4159	4615.44	320.163	8.32266	26.8671	5e-05	0.000592857	yes
XLOC_000468	XLOC_000468	VC0840	NC_002505.1:901493-903374	AB_WT2_1	AB_HNS2_1	OK	13.1781	1974.74	149.85	7.22738	22.0205	5e-05	0.000592857	yes
XLOC_000469	XLOC_000469	VC0841	NC_002505.1:903379-904150	AB_WT2_1	AB_HNS2_1	OK	44.8085	7888.47	176.049	7.45983	25.6163	5e-05	0.000592857	yes
XLOC_000470	XLOC_000470	VC0842	NC_002505.1:904165-904639	AB_WT2_1	AB_HNS2_1	OK	10.4598	2122.21	202.892	7.66457	29.9008	5e-05	0.000592857	yes
XLOC_000471	XLOC_000471	VC0843	NC_002505.1:904647-905556	AB_WT2_1	AB_HNS2_1	OK	9.05548	1620.17	178.916	7.48314	25.0176	5e-05	0.000592857	yes
XLOC_000472	XLOC_000472	VC0845	NC_002505.1:906378-910941	AB_WT2_1	AB_HNS2_1	OK	20.4388	1423.1	69.6274	6.12158	16.2693	5e-05	0.000592857	yes
XLOC_000477	XLOC_000477	VC0858,VC0859,VC0860,VC0861	NC_002505.1:924223-926984	AB_WT2_1	AB_HNS2_1	OK	59.2156	175.781	2.96849	1.56973	3.89265	5e-05	0.000592857	yes
XLOC_000484	XLOC_000484	VC0880	NC_002505.1:941186-942791	AB_WT2_1	AB_HNS2_1	OK	146.741	79.004	-1.85739	-0.893272	-2.3071	0.0045	0.0322268	yes
XLOC_000497	XLOC_000497	VC0910	NC_002505.1:969787-971224	AB_WT2_1	AB_HNS2_1	OK	79.3846	36.2548	-2.18963	-1.13069	-3.05222	0.0001	0.00111237	yes
XLOC_000498	XLOC_000498	VC0911	NC_002505.1:971303-972992	AB_WT2_1	AB_HNS2_1	OK	51.0611	19.9915	-2.55414	-1.35284	-3.65706	5e-05	0.000592857	yes
XLOC_000502	XLOC_000502	VC0916	NC_002505.1:978643-979144	AB_WT2_1	AB_HNS2_1	OK	5.52681	392.097	70.9445	6.14862	21.2709	5e-05	0.000592857	yes
XLOC_000503	XLOC_000503	VC0917	NC_002505.1:979456-980575	AB_WT2_1	AB_HNS2_1	OK	5.56749	346.986	62.3236	5.96171	16.2503	5e-05	0.000592857	yes
XLOC_000504	XLOC_000504	VC0919,VC0920,VC0921,VC0922,wecC	NC_002505.1:980594-986155	AB_WT2_1	AB_HNS2_1	OK	81.9665	1035.53	12.6336	3.65919	10.0538	5e-05	0.000592857	yes
XLOC_000505	XLOC_000505	VC0923,VC0924,VC0925,VC0926,VC0927	NC_002505.1:986165-990921	AB_WT2_1	AB_HNS2_1	OK	223.402	903.097	4.04248	2.01524	5.30519	5e-05	0.000592857	yes
XLOC_000506	XLOC_000506	VC0928	NC_002505.1:991116-991932	AB_WT2_1	AB_HNS2_1	OK	42.1491	2000.94	47.4729	5.56903	17.424	5e-05	0.000592857	yes
XLOC_000507	XLOC_000507	VC0930	NC_002505.1:993627-996501	AB_WT2_1	AB_HNS2_1	OK	54.9858	523.622	9.52286	3.2514	8.12508	5e-05	0.000592857	yes
XLOC_000508	XLOC_000508	VC0934	NC_002505.1:999241-1000639	AB_WT2_1	AB_HNS2_1	OK	2.33273	313.4	134.349	7.06984	18.6347	5e-05	0.000592857	yes
XLOC_000509	XLOC_000509	VC0935	NC_002505.1:1000709-1001906	AB_WT2_1	AB_HNS2_1	OK	16.8256	422.129	25.0885	4.64895	12.8521	5e-05	0.000592857	yes
XLOC_000510	XLOC_000510	VC0936	NC_002505.1:1001909-1002437	AB_WT2_1	AB_HNS2_1	OK	62.6202	377.031	6.02092	2.58998	9.26184	5e-05	0.000592857	yes
XLOC_000511	XLOC_000511	VC0937,VC0938,VC0939	NC_002505.1:1002461-1005792	AB_WT2_1	AB_HNS2_1	OK	169.243	501.898	2.96555	1.5683	2.85429	0.00015	0.00159197	yes
XLOC_000527	XLOC_000527	VC0995	NC_002505.1:1061323-1062895	AB_WT2_1	AB_HNS2_1	OK	1193.48	628.156	-1.89997	-0.925979	-2.60478	0.0018	0.0146766	yes
XLOC_000554	XLOC_000554	VC1050	NC_002505.1:1120188-1121295	AB_WT2_1	AB_HNS2_1	OK	340.58	151.727	-2.24469	-1.16652	-3.21314	5e-05	0.000592857	yes
XLOC_000571	XLOC_000571	VC1073	NC_002505.1:1139645-1142912	AB_WT2_1	AB_HNS2_1	OK	11.5225	46.4862	4.03438	2.01235	4.82236	5e-05	0.000592857	yes
XLOC_000574	XLOC_000574	VC1080,VC1081	NC_002505.1:1147493-1148998	AB_WT2_1	AB_HNS2_1	OK	1390.16	737.387	-1.88525	-0.914759	-2.69355	0.0062	0.0422514	yes
XLOC_000575	XLOC_000575	VC1082,VC1083	NC_002505.1:1149032-1149979	AB_WT2_1	AB_HNS2_1	OK	1125.9	567.8	-1.98292	-0.987627	-2.96915	0.0013	0.0111918	yes
XLOC_000576	XLOC_000576	VC1084	NC_002505.1:1149989-1151309	AB_WT2_1	AB_HNS2_1	OK	290.772	158.316	-1.83666	-0.877086	-2.24512	0.00425	0.0307081	yes
XLOC_000577	XLOC_000577	VC1085,VC1086	NC_002505.1:1151320-1154235	AB_WT2_1	AB_HNS2_1	OK	410.267	166.762	-2.46019	-1.29877	-3.21857	5e-05	0.000592857	yes
XLOC_000578	XLOC_000578	VC1087	NC_002505.1:1154251-1155595	AB_WT2_1	AB_HNS2_1	OK	418.57	186.633	-2.24274	-1.16526	-2.95067	0.00015	0.00159197	yes
XLOC_000579	XLOC_000579	VC1091	NC_002505.1:1158667-1160299	AB_WT2_1	AB_HNS2_1	OK	5808.8	3237.87	-1.79402	-0.843196	-2.33424	0.0025	0.01936	yes
XLOC_000580	XLOC_000580	oppB	NC_002505.1:1160447-1161368	AB_WT2_1	AB_HNS2_1	OK	896.099	258.384	-3.46809	-1.79414	-5.33287	5e-05	0.000592857	yes
XLOC_000581	XLOC_000581	VC1093	NC_002505.1:1161381-1162284	AB_WT2_1	AB_HNS2_1	OK	868.346	309.039	-2.80983	-1.49048	-4.38135	5e-05	0.000592857	yes
XLOC_000582	XLOC_000582	VC1095,oppD	NC_002505.1:1162308-1164272	AB_WT2_1	AB_HNS2_1	OK	2281.39	945.638	-2.41254	-1.27055	-3.25926	0.0001	0.00111237	yes
XLOC_000593	XLOC_000593	VC1117	NC_002505.1:1186156-1187020	AB_WT2_1	AB_HNS2_1	OK	249.52	476.26	1.9087	0.932595	2.67309	0.0019	0.0151859	yes
XLOC_000594	XLOC_000594	VC1118,VC1119	NC_002505.1:1187229-1188380	AB_WT2_1	AB_HNS2_1	OK	73.2937	43.1911	-1.69696	-0.762955	-2.42145	0.00635	0.0431827	yes
XLOC_000617	XLOC_000617	VC1185	NC_002505.1:1259188-1260520	AB_WT2_1	AB_HNS2_1	OK	41.417	18.0735	-2.29159	-1.19635	-3.46621	5e-05	0.000592857	yes
XLOC_000618	XLOC_000618	VC1189	NC_002505.1:1263811-1264234	AB_WT2_1	AB_HNS2_1	OK	1473.78	779.434	-1.89083	-0.91902	-3.2844	0.00505	0.0356141	yes
XLOC_000635	XLOC_000635	VC1221	NC_002505.1:1300119-1300254	AB_WT2_1	AB_HNS2_1	OK	3679.11	1549.51	-2.37437	-1.24755	-72.6738	5e-05	0.000592857	yes
XLOC_000665	XLOC_000665	VC1281	NC_002505.1:1356925-1357231	AB_WT2_1	AB_HNS2_1	OK	149.892	354.025	2.36187	1.23993	6.88245	5e-05	0.000592857	yes
XLOC_000679	XLOC_000679	VC1314	NC_002505.1:1397025-1398489	AB_WT2_1	AB_HNS2_1	OK	118.758	214.814	1.80884	0.855059	2.3375	0.0056	0.0388163	yes
XLOC_000683	XLOC_000683	VC1327	NC_002505.1:1410121-1411768	AB_WT2_1	AB_HNS2_1	OK	3969.54	1888.67	-2.10176	-1.0716	-2.58052	0.00035	0.00335192	yes
XLOC_000684	XLOC_000684	mglC	NC_002505.1:1411772-1412786	AB_WT2_1	AB_HNS2_1	OK	2523.33	1348.64	-1.87102	-0.903826	-2.64751	0.002	0.0158289	yes
XLOC_000685	XLOC_000685	VC1329	NC_002505.1:1413195-1413834	AB_WT2_1	AB_HNS2_1	OK	112.363	223.635	1.99029	0.992982	3.08409	0.00095	0.00849489	yes
XLOC_000686	XLOC_000686	VC1330	NC_002505.1:1414154-1414982	AB_WT2_1	AB_HNS2_1	OK	19.8668	64.4443	3.24382	1.69769	5.88788	5e-05	0.000592857	yes
XLOC_000687	XLOC_000687	VC1335,prpB	NC_002505.1:1419021-1420636	AB_WT2_1	AB_HNS2_1	OK	180.739	83.0028	-2.1775	-1.12268	-2.87222	0.0002	0.00205524	yes
XLOC_000688	XLOC_000688	VC1337	NC_002505.1:1420811-1421945	AB_WT2_1	AB_HNS2_1	OK	102.704	26.2669	-3.91002	-1.96718	-5.36199	5e-05	0.000592857	yes
XLOC_000689	XLOC_000689	VC1338	NC_002505.1:1422040-1424647	AB_WT2_1	AB_HNS2_1	OK	93.2175	37.1899	-2.50653	-1.32569	-3.11905	5e-05	0.000592857	yes
XLOC_000690	XLOC_000690	VC1339,VC1340	NC_002505.1:1424655-1427740	AB_WT2_1	AB_HNS2_1	OK	292.362	114.793	-2.54686	-1.34872	-3.15893	5e-05	0.000592857	yes
XLOC_000703	XLOC_000703	VC1369,VC1370	NC_002505.1:1458739-1461084	AB_WT2_1	AB_HNS2_1	OK	133.775	58.6086	-2.28251	-1.19062	-3.1456	5e-05	0.000592857	yes
XLOC_000711	XLOC_000711	VC1387,lplA	NC_002505.1:1479064-1480172	AB_WT2_1	AB_HNS2_1	OK	28.1349	113.992	4.05162	2.0185	6.22238	5e-05	0.000592857	yes
XLOC_000719	XLOC_000719	VC1409,VC1410	NC_002505.1:1501626-1504282	AB_WT2_1	AB_HNS2_1	OK	105.321	27.9043	-3.77436	-1.91623	-4.5788	5e-05	0.000592857	yes
XLOC_000721	XLOC_000721	VC1415	NC_002505.1:1509631-1510150	AB_WT2_1	AB_HNS2_1	OK	38.7303	158.879	4.10219	2.03639	7.43736	5e-05	0.000592857	yes
XLOC_000723	XLOC_000723	VC1418,VC1419	NC_002505.1:1514610-1517276	AB_WT2_1	AB_HNS2_1	OK	57.5002	341.845	5.94511	2.57171	5.71921	5e-05	0.000592857	yes
XLOC_000724	XLOC_000724	VC1420	NC_002505.1:1517420-1518158	AB_WT2_1	AB_HNS2_1	OK	10.5704	104.021	9.84078	3.29877	11.4406	5e-05	0.000592857	yes
XLOC_000725	XLOC_000725	VC1421	NC_002505.1:1518245-1518884	AB_WT2_1	AB_HNS2_1	OK	52.5322	142.694	2.71631	1.44165	5.14111	5e-05	0.000592857	yes
XLOC_000731	XLOC_000731	VC1449	NC_002505.1:1549276-1549636	AB_WT2_1	AB_HNS2_1	OK	33.715	1263.32	37.4706	5.22769	21.6419	5e-05	0.000592857	yes
XLOC_000732	XLOC_000732	VC1450,VC1451	NC_002505.1:1549661-1563784	AB_WT2_1	AB_HNS2_1	OK	36.2789	972.585	26.8086	4.74462	4.9422	5e-05	0.000592857	yes
XLOC_000762	XLOC_000762	VC1559	NC_002505.1:1670918-1671020	AB_WT2_1	AB_HNS2_1	OK	4023.31	1425.47	-2.82244	-1.49695	-431.357	5e-05	0.000592857	yes
XLOC_000763	XLOC_000763	VC1560	NC_002505.1:1671040-1673215	AB_WT2_1	AB_HNS2_1	OK	1479.07	646.828	-2.28665	-1.19323	-3.00442	5e-05	0.000592857	yes
XLOC_000766	XLOC_000766	VC1565,VC1566	NC_002505.1:1676744-1679218	AB_WT2_1	AB_HNS2_1	OK	67.9917	130.423	1.91822	0.939766	2.24104	0.003	0.0228494	yes
XLOC_000770	XLOC_000770	VC1581,VC1582	NC_002505.1:1691205-1695269	AB_WT2_1	AB_HNS2_1	OK	9.00796	17.0748	1.89552	0.922599	2.30275	0.00085	0.00768561	yes
XLOC_000771	XLOC_000771	VC1587	NC_002505.1:1698375-1698897	AB_WT2_1	AB_HNS2_1	OK	1.97028	51.2701	26.0217	4.70164	9.18831	5e-05	0.000592857	yes
XLOC_000773	XLOC_000773	VC1590,VC1591	NC_002505.1:1700983-1703442	AB_WT2_1	AB_HNS2_1	OK	80.9328	39.5301	-2.04737	-1.03377	-2.24249	0.0015	0.0127441	yes
XLOC_000774	XLOC_000774	VC1592	NC_002505.1:1703679-1704534	AB_WT2_1	AB_HNS2_1	OK	10.7786	5.93048	-1.81749	-0.861946	-2.62841	0.00365	0.0268524	yes
XLOC_000775	XLOC_000775	VC1593	NC_002505.1:1704616-1705906	AB_WT2_1	AB_HNS2_1	OK	140.253	60.7419	-2.309	-1.20727	-3.30499	0.00015	0.00159197	yes
XLOC_000785	XLOC_000785	VC1619	NC_002505.1:1732237-1732786	AB_WT2_1	AB_HNS2_1	OK	85.6091	48.6584	-1.75939	-0.815076	-2.95033	0.00325	0.0243524	yes
XLOC_000790	XLOC_000790	VC1637	NC_002505.1:1763860-1764268	AB_WT2_1	AB_HNS2_1	OK	66.0055	171.121	2.59253	1.37436	5.38669	5e-05	0.000592857	yes
XLOC_000791	XLOC_000791	VC1638,VC1639	NC_002505.1:1764279-1766302	AB_WT2_1	AB_HNS2_1	OK	105.897	204.681	1.93283	0.950714	2.45151	0.00255	0.0196532	yes
XLOC_000799	XLOC_000799	VC1657	NC_002505.1:1789283-1789424	AB_WT2_1	AB_HNS2_1	OK	115.607	31.6837	-3.64878	-1.86741	-44.416	0.0019	0.0151859	yes
XLOC_000814	XLOC_000814	VC1696	NC_002505.1:1830320-1830701	AB_WT2_1	AB_HNS2_1	OK	334.873	182.181	-1.83813	-0.878239	-4.01766	0.0018	0.0146766	yes
XLOC_000827	XLOC_000827	VC1721	NC_002505.1:1859520-1860531	AB_WT2_1	AB_HNS2_1	OK	192.03	90.0781	-2.13182	-1.09208	-2.94666	0.0004	0.00379707	yes
XLOC_000831	XLOC_000831	VC1728	NC_002505.1:1866681-1866816	AB_WT2_1	AB_HNS2_1	OK	1043	535.941	-1.94611	-0.960593	-50.8289	0.00145	0.0123843	yes
XLOC_000849	XLOC_000849	VC1780,VC1781,VC1782	NC_002505.1:1929988-1931746	AB_WT2_1	AB_HNS2_1	OK	597.147	136.932	-4.3609	-2.12463	-5.75324	5e-05	0.000592857	yes
XLOC_000850	XLOC_000850	VC1783	NC_002505.1:1931749-1932886	AB_WT2_1	AB_HNS2_1	OK	176.688	76.7939	-2.30081	-1.20214	-3.3642	0.00035	0.00335192	yes
XLOC_000851	XLOC_000851	VC1784	NC_002505.1:1933230-1935654	AB_WT2_1	AB_HNS2_1	OK	344.225	90.792	-3.79136	-1.92271	-4.76007	5e-05	0.000592857	yes
XLOC_000855	XLOC_000855	VC1805	NC_002505.1:1949164-1949611	AB_WT2_1	AB_HNS2_1	OK	18.5254	32.6166	1.76064	0.816098	3.21278	0.00375	0.0274012	yes
XLOC_000856	XLOC_000856	VC1806	NC_002505.1:1949717-1950704	AB_WT2_1	AB_HNS2_1	OK	7.00869	169.665	24.2078	4.5974	13.1002	5e-05	0.000592857	yes
XLOC_000857	XLOC_000857	VC1808	NC_002505.1:1951670-1952516	AB_WT2_1	AB_HNS2_1	OK	61.779	949.679	15.3722	3.94225	12.6658	5e-05	0.000592857	yes
XLOC_000860	XLOC_000860	VC1819	NC_002505.1:1959244-1960765	AB_WT2_1	AB_HNS2_1	OK	67.9108	16.349	-4.15382	-2.05444	-5.05661	5e-05	0.000592857	yes
XLOC_000861	XLOC_000861	VC1820	NC_002505.1:1961097-1961538	AB_WT2_1	AB_HNS2_1	OK	26.4841	142.366	5.37553	2.4264	9.23462	5e-05	0.000592857	yes
XLOC_000862	XLOC_000862	VC1821	NC_002505.1:1961549-1962953	AB_WT2_1	AB_HNS2_1	OK	210.043	500.685	2.38373	1.25322	3.36725	0.00015	0.00159197	yes
XLOC_000871	XLOC_000871	VC1851	NC_002505.1:1990170-1991385	AB_WT2_1	AB_HNS2_1	OK	348.008	119.402	-2.91459	-1.5433	-4.29672	5e-05	0.000592857	yes
XLOC_000877	XLOC_000877	VC1865	NC_002505.1:2005134-2006688	AB_WT2_1	AB_HNS2_1	OK	38.5186	118.318	3.07171	1.61905	4.24491	5e-05	0.000592857	yes
XLOC_000883	XLOC_000883	VC1872	NC_002505.1:2014954-2016889	AB_WT2_1	AB_HNS2_1	OK	2547.4	1155.08	-2.20539	-1.14103	-3.13412	5e-05	0.000592857	yes
XLOC_000884	XLOC_000884	VC1873	NC_002505.1:2017033-2018305	AB_WT2_1	AB_HNS2_1	OK	952.933	309.189	-3.08204	-1.62389	-4.30351	5e-05	0.000592857	yes
XLOC_000885	XLOC_000885	VC1874	NC_002505.1:2018317-2019868	AB_WT2_1	AB_HNS2_1	OK	826.211	276.772	-2.98517	-1.57781	-4.0724	5e-05	0.000592857	yes
XLOC_000902	XLOC_000902	VC1926	NC_002505.1:2077536-2078877	AB_WT2_1	AB_HNS2_1	OK	47.6394	26.3848	-1.80556	-0.852449	-2.27172	0.00315	0.0236579	yes
XLOC_000903	XLOC_000903	VC1933,VC1934	NC_002505.1:2084345-2086747	AB_WT2_1	AB_HNS2_1	OK	317.412	117.005	-2.71281	-1.43979	-3.88044	5e-05	0.000592857	yes
XLOC_000904	XLOC_000904	VC1935	NC_002505.1:2086825-2087584	AB_WT2_1	AB_HNS2_1	OK	19.1767	32.233	1.68084	0.749187	2.47798	0.00695	0.0466746	yes
XLOC_000905	XLOC_000905	VC1936	NC_002505.1:2087586-2088519	AB_WT2_1	AB_HNS2_1	OK	14.7407	24.697	1.67543	0.744525	2.37653	0.0072	0.0480544	yes
XLOC_000907	XLOC_000907	VC1938	NC_002505.1:2089287-2089737	AB_WT2_1	AB_HNS2_1	OK	91.7303	212.026	2.31141	1.20877	4.54584	5e-05	0.000592857	yes
XLOC_000910	XLOC_000910	VC1944,VC1945	NC_002505.1:2094740-2097148	AB_WT2_1	AB_HNS2_1	OK	22.6647	267.827	11.8169	3.56278	9.53451	5e-05	0.000592857	yes
XLOC_000911	XLOC_000911	VC1948,VC1949	NC_002505.1:2098270-2100258	AB_WT2_1	AB_HNS2_1	OK	5.08821	526.642	103.502	6.69352	18.7888	5e-05	0.000592857	yes
XLOC_000917	XLOC_000917	VC1962	NC_002505.1:2113167-2113659	AB_WT2_1	AB_HNS2_1	OK	79.8164	252.258	3.16048	1.66015	5.97464	5e-05	0.000592857	yes
XLOC_000920	XLOC_000920	VC1967	NC_002505.1:2117922-2119977	AB_WT2_1	AB_HNS2_1	OK	75.5778	36.8717	-2.04975	-1.03545	-2.69568	0.00075	0.00683873	yes
XLOC_000938	XLOC_000938	VC2008	NC_002505.1:2160988-2162434	AB_WT2_1	AB_HNS2_1	OK	257.36	120.555	-2.13479	-1.0941	-2.71656	0.00035	0.00335192	yes
XLOC_000940	XLOC_000940	VC2012	NC_002505.1:2164850-2166434	AB_WT2_1	AB_HNS2_1	OK	62.849	33.1077	-1.89832	-0.924723	-2.56699	0.00155	0.0130321	yes
XLOC_000945	XLOC_000945	VC2032	NC_002505.1:2186632-2187508	AB_WT2_1	AB_HNS2_1	OK	48.0137	97.6511	2.03382	1.02419	3.22998	0.0003	0.00295167	yes
XLOC_000963	XLOC_000963	VC2094	NC_002505.1:2255330-2256104	AB_WT2_1	AB_HNS2_1	OK	125.914	71.8654	-1.75208	-0.809068	-2.6637	0.0052	0.0363551	yes
XLOC_001015	XLOC_001015	VC2226	NC_002505.1:2380541-2381582	AB_WT2_1	AB_HNS2_1	OK	191.268	378.66	1.97974	0.985307	2.51869	0.00185	0.0148966	yes
XLOC_001016	XLOC_001016	purN	NC_002505.1:2381584-2382223	AB_WT2_1	AB_HNS2_1	OK	89.1533	278.83	3.12753	1.64503	5.40452	5e-05	0.000592857	yes
XLOC_001018	XLOC_001018	fadE	NC_002505.1:2384164-2386609	AB_WT2_1	AB_HNS2_1	OK	116.191	263.499	2.26781	1.1813	2.92334	5e-05	0.000592857	yes
XLOC_001035	XLOC_001035	VC2316	NC_002505.1:2464703-2466212	AB_WT2_1	AB_HNS2_1	OK	32.4945	16.2715	-1.99702	-0.997849	-2.83181	0.0002	0.00205524	yes
XLOC_001044	XLOC_001044	VC2340	NC_002505.1:2492236-2493391	AB_WT2_1	AB_HNS2_1	OK	355.176	144.824	-2.45247	-1.29423	-3.73023	5e-05	0.000592857	yes
XLOC_001048	XLOC_001048	VC2351	NC_002505.1:2507951-2508140	AB_WT2_1	AB_HNS2_1	OK	585.226	304.946	-1.91911	-0.940441	-12.8994	0.0007	0.00640085	yes
XLOC_001058	XLOC_001058	VC2378	NC_002505.1:2543735-2544170	AB_WT2_1	AB_HNS2_1	OK	740.53	410.893	-1.80225	-0.849795	-3.12273	0.006	0.0413234	yes
XLOC_001063	XLOC_001063	VC2385	NC_002505.1:2549641-2550613	AB_WT2_1	AB_HNS2_1	OK	130.805	754.879	5.77103	2.52882	7.97185	5e-05	0.000592857	yes
XLOC_001064	XLOC_001064	VC2386	NC_002505.1:2550613-2552236	AB_WT2_1	AB_HNS2_1	OK	63.8549	614.357	9.62114	3.26621	9.92588	5e-05	0.000592857	yes
XLOC_001065	XLOC_001065	VC2387	NC_002505.1:2552248-2552866	AB_WT2_1	AB_HNS2_1	OK	49.7026	749.231	15.0743	3.91402	13.9166	5e-05	0.000592857	yes
XLOC_001066	XLOC_001066	VC2388	NC_002505.1:2553476-2553959	AB_WT2_1	AB_HNS2_1	OK	36.0075	73.5303	2.04208	1.03004	3.92005	0.00025	0.00252891	yes
XLOC_001092	XLOC_001092	VC2490	NC_002505.1:2670175-2671726	AB_WT2_1	AB_HNS2_1	OK	58.4551	100.851	1.72527	0.786827	2.05895	0.00665	0.0448459	yes
XLOC_001099	XLOC_001099	VC2502	NC_002505.1:2688154-2688604	AB_WT2_1	AB_HNS2_1	OK	76.4744	40.0846	-1.90782	-0.93193	-3.60887	0.0007	0.00640085	yes
XLOC_001102	XLOC_001102	VC2508	NC_002505.1:2698344-2699349	AB_WT2_1	AB_HNS2_1	OK	57.4452	22.1663	-2.59156	-1.37382	-3.79122	5e-05	0.000592857	yes
XLOC_001120	XLOC_001120	VC2550	NC_002505.1:2733403-2733955	AB_WT2_1	AB_HNS2_1	OK	1100.79	522.801	-2.10556	-1.07421	-3.55151	0.00055	0.00516043	yes
XLOC_001160	XLOC_001160	metF	NC_002505.1:2854185-2855073	AB_WT2_1	AB_HNS2_1	OK	57.5599	124.834	2.16877	1.11688	3.22544	0.0001	0.00111237	yes
XLOC_001172	XLOC_001172	VC2705	NC_002505.1:2877282-2878803	AB_WT2_1	AB_HNS2_1	OK	305.766	151.482	-2.0185	-1.01329	-2.42921	0.00315	0.0236579	yes
XLOC_001177	XLOC_001177	VC2712	NC_002505.1:2885598-2887041	AB_WT2_1	AB_HNS2_1	OK	24.1897	45.7792	1.89251	0.920297	2.6069	0.0012	0.0103584	yes
XLOC_001194	XLOC_001194	VC2761	NC_002505.1:2946812-2948015	AB_WT2_1	AB_HNS2_1	OK	146.458	357.283	2.43949	1.28658	3.43684	5e-05	0.000592857	yes
XLOC_001221	XLOC_001221	VC0051	NC_002505.1:48323-49457	AB_WT2_1	AB_HNS2_1	OK	68.372	173.739	2.54108	1.34544	3.49413	5e-05	0.000592857	yes
XLOC_001222	XLOC_001222	VC0052	NC_002505.1:49460-49946	AB_WT2_1	AB_HNS2_1	OK	166.616	309.752	1.85908	0.894589	3.25141	0.0027	0.0207599	yes
XLOC_001230	XLOC_001230	VC0090	NC_002505.1:87680-89045	AB_WT2_1	AB_HNS2_1	OK	76.541	43.5508	-1.75751	-0.813533	-2.3801	0.0061	0.0419229	yes
XLOC_001236	XLOC_001236	VC0098	NC_002505.1:95591-97571	AB_WT2_1	AB_HNS2_1	OK	135.078	60.7294	-2.22426	-1.15333	-2.78182	5e-05	0.000592857	yes
XLOC_001248	XLOC_001248	VC0121	NC_002505.1:115890-116037	AB_WT2_1	AB_HNS2_1	OK	653.61	243.811	-2.68081	-1.42267	-46.9386	5e-05	0.000592857	yes
XLOC_001253	XLOC_001253	VC0138	NC_002505.1:132618-132738	AB_WT2_1	AB_HNS2_1	OK	1672.99	694.045	-2.41049	-1.26933	-133.689	0.0002	0.00205524	yes
XLOC_001254	XLOC_001254	VC0139	NC_002505.1:132790-133261	AB_WT2_1	AB_HNS2_1	OK	670.969	302.16	-2.22058	-1.15093	-3.92261	0.00015	0.00159197	yes
XLOC_001259	XLOC_001259	VC0157	NC_002505.1:147277-148885	AB_WT2_1	AB_HNS2_1	OK	56.8122	176.456	3.10595	1.63503	4.3255	5e-05	0.000592857	yes
XLOC_001267	XLOC_001267	VC0169	NC_002505.1:168231-168399	AB_WT2_1	AB_HNS2_1	OK	321.941	79.1395	-4.06802	-2.02433	-34.784	5e-05	0.000592857	yes
XLOC_001268	XLOC_001268	VC0175	NC_002505.1:175342-176941	AB_WT2_1	AB_HNS2_1	OK	192.404	415.81	2.16113	1.11178	3.04547	0.00035	0.00335192	yes
XLOC_001269	XLOC_001269	VC0176	NC_002505.1:177449-177758	AB_WT2_1	AB_HNS2_1	OK	57.758	162.951	2.82127	1.49634	7.70495	5e-05	0.000592857	yes
XLOC_001270	XLOC_001270	VC0182,VC0183	NC_002505.1:183956-186471	AB_WT2_1	AB_HNS2_1	OK	115.046	255.371	2.21973	1.15038	3.18334	0.0017	0.0141463	yes
XLOC_001271	XLOC_001271	VC0184,VC0185	NC_002505.1:186480-189380	AB_WT2_1	AB_HNS2_1	OK	76.6668	151.325	1.9738	0.980976	2.5131	0.0016	0.0134176	yes
XLOC_001290	XLOC_001290	VC0229,VC0230,VC0231,VC0232,VC0233,VC0234,VC0235,VC0236,VC0237	NC_002505.1:233671-242636	AB_WT2_1	AB_HNS2_1	OK	1232.77	2693.53	2.18494	1.12759	3.19767	0.0003	0.00295167	yes
XLOC_001291	XLOC_001291	VC0238	NC_002505.1:242637-243204	AB_WT2_1	AB_HNS2_1	OK	210.238	393.885	1.87352	0.905751	3.05674	0.0035	0.0259256	yes
XLOC_001300	XLOC_001300	purH	NC_002505.1:280886-282479	AB_WT2_1	AB_HNS2_1	OK	91.5751	220.368	2.40642	1.26688	3.03576	5e-05	0.000592857	yes
XLOC_001330	XLOC_001330	VC0370	NC_002505.1:385658-386468	AB_WT2_1	AB_HNS2_1	OK	19.9989	33.6534	1.68276	0.750833	2.36483	0.00745	0.0494173	yes
XLOC_001384	XLOC_001384	VC0490	NC_002505.1:523155-525117	AB_WT2_1	AB_HNS2_1	OK	330.508	655.127	1.98218	0.987089	2.66073	0.00115	0.0100069	yes
XLOC_001395	XLOC_001395	VC0508	NC_002505.1:538602-539046	AB_WT2_1	AB_HNS2_1	OK	18.457	9.49161	-1.94456	-0.959443	-3.46747	0.00185	0.0148966	yes
XLOC_001405	XLOC_001405	cysM	NC_002505.1:568687-569575	AB_WT2_1	AB_HNS2_1	OK	47.8962	84.1522	1.75697	0.81309	2.29741	0.0049	0.0347836	yes
XLOC_001452	XLOC_001452	VC0687	NC_002505.1:733797-735282	AB_WT2_1	AB_HNS2_1	OK	15.1865	28.2271	1.8587	0.894292	2.69071	0.00185	0.0148966	yes
XLOC_001457	XLOC_001457	VC0697	NC_002505.1:745813-746245	AB_WT2_1	AB_HNS2_1	OK	809.459	421.392	-1.92092	-0.941793	-3.59152	0.0021	0.0165394	yes
XLOC_001461	XLOC_001461	VC0706	NC_002505.1:756242-756569	AB_WT2_1	AB_HNS2_1	OK	2489.83	5688.65	2.28475	1.19204	5.30869	5e-05	0.000592857	yes
XLOC_001477	XLOC_001477	VC0773	NC_002505.1:828820-830008	AB_WT2_1	AB_HNS2_1	OK	3.48151	1.7405	-2.00029	-1.00021	-2.55984	0.0018	0.0146766	yes
XLOC_001490	XLOC_001490	VC0811	NC_002505.1:866098-866803	AB_WT2_1	AB_HNS2_1	OK	211.862	1541.09	7.27403	2.86276	9.48368	5e-05	0.000592857	yes
XLOC_001495	XLOC_001495	VC0818	NC_002505.1:874250-874931	AB_WT2_1	AB_HNS2_1	OK	10.4715	138.338	13.2109	3.72366	11.842	5e-05	0.000592857	yes
XLOC_001496	XLOC_001496	VC0819	NC_002505.1:875272-876898	AB_WT2_1	AB_HNS2_1	OK	4.04059	1656.28	409.91	8.67916	26.026	5e-05	0.000592857	yes
XLOC_001497	XLOC_001497	VC0825	NC_002505.1:886542-888405	AB_WT2_1	AB_HNS2_1	OK	11.7405	745.747	63.5192	5.98912	17.1009	5e-05	0.000592857	yes
XLOC_001498	XLOC_001498	VC0844	NC_002505.1:905558-906206	AB_WT2_1	AB_HNS2_1	OK	21.9396	7309.32	333.156	8.38006	29.7421	5e-05	0.000592857	yes
XLOC_001499	XLOC_001499	VC0846	NC_002505.1:911516-912207	AB_WT2_1	AB_HNS2_1	OK	10.8019	69.7547	6.45763	2.69101	9.3336	5e-05	0.000592857	yes
XLOC_001506	XLOC_001506	VC0865	NC_002505.1:929636-929768	AB_WT2_1	AB_HNS2_1	OK	2355.11	1056.04	-2.23013	-1.15713	-64.7652	0.0001	0.00111237	yes
XLOC_001510	XLOC_001510	VC0873	NC_002505.1:936967-937612	AB_WT2_1	AB_HNS2_1	OK	133.733	439.754	3.2883	1.71734	5.09061	5e-05	0.000592857	yes
XLOC_001523	XLOC_001523	VC0899	NC_002505.1:957261-958635	AB_WT2_1	AB_HNS2_1	OK	482.036	224.486	-2.14729	-1.10252	-2.80077	0.00025	0.00252891	yes
XLOC_001533	XLOC_001533	VC0929	NC_002505.1:992137-993364	AB_WT2_1	AB_HNS2_1	OK	26.5855	383.187	14.4134	3.84934	11.7199	5e-05	0.000592857	yes
XLOC_001534	XLOC_001534	VC0931	NC_002505.1:996655-997972	AB_WT2_1	AB_HNS2_1	OK	7.62157	90.3776	11.8581	3.5678	11.0007	5e-05	0.000592857	yes
XLOC_001535	XLOC_001535	VC0932,VC0933	NC_002505.1:998147-998752	AB_WT2_1	AB_HNS2_1	OK	27.1979	2038.57	74.9532	6.22792	14.4103	5e-05	0.000592857	yes
XLOC_001546	XLOC_001546	VC0955	NC_002505.1:1018686-1018791	AB_WT2_1	AB_HNS2_1	OK	173.379	0	0	#NAME?	nan	0.00095	0.00849489	yes
XLOC_001556	XLOC_001556	VC0968	NC_002505.1:1032169-1033138	AB_WT2_1	AB_HNS2_1	OK	508.898	1140.38	2.24088	1.16407	2.69076	0.0012	0.0103584	yes
XLOC_001601	XLOC_001601	VC1088	NC_002505.1:1155623-1157228	AB_WT2_1	AB_HNS2_1	OK	75.8495	28.6301	-2.64929	-1.40561	-3.83489	5e-05	0.000592857	yes
XLOC_001602	XLOC_001602	VC1089	NC_002505.1:1157231-1158044	AB_WT2_1	AB_HNS2_1	OK	106.725	49.443	-2.15855	-1.11006	-3.56425	0.0001	0.00111237	yes
XLOC_001613	XLOC_001613	VC1130	NC_002505.1:1198166-1198580	AB_WT2_1	AB_HNS2_1	OK	2242.35	0	0	#NAME?	nan	5e-05	0.000592857	yes
XLOC_001620	XLOC_001620	VC1150	NC_002505.1:1222073-1222679	AB_WT2_1	AB_HNS2_1	OK	582.072	277.859	-2.09485	-1.06685	-3.35877	0.00065	0.00601157	yes
XLOC_001645	XLOC_001645	VC1195	NC_002505.1:1267847-1268519	AB_WT2_1	AB_HNS2_1	OK	73.4743	127.916	1.74096	0.799889	2.55293	0.00435	0.031291	yes
XLOC_001667	XLOC_001667	VC1247	NC_002505.1:1318802-1319198	AB_WT2_1	AB_HNS2_1	OK	1616.66	841.935	-1.92017	-0.941236	-3.68215	0.00225	0.0176778	yes
XLOC_001668	XLOC_001668	VC1248	NC_002505.1:1319245-1320856	AB_WT2_1	AB_HNS2_1	OK	1244.41	299.004	-4.16185	-2.05723	-5.34333	5e-05	0.000592857	yes
XLOC_001684	XLOC_001684	VC1294,VC1295	NC_002505.1:1372936-1374572	AB_WT2_1	AB_HNS2_1	OK	40.069	22.9847	-1.74329	-0.801813	-2.19778	0.0058	0.0400311	yes
XLOC_001686	XLOC_001686	VC1298	NC_002505.1:1377541-1379173	AB_WT2_1	AB_HNS2_1	OK	610.001	316.473	-1.9275	-0.94673	-2.4906	0.00175	0.0144879	yes
XLOC_001692	XLOC_001692	alr	NC_002505.1:1393725-1394949	AB_WT2_1	AB_HNS2_1	OK	131.008	57.455	-2.28018	-1.18915	-3.14661	0.00015	0.00159197	yes
XLOC_001693	XLOC_001693	VC1313	NC_002505.1:1395060-1396692	AB_WT2_1	AB_HNS2_1	OK	135.621	76.9722	-1.76195	-0.817175	-1.96702	0.0074	0.0491864	yes
XLOC_001702	XLOC_001702	VC1332	NC_002505.1:1415132-1416662	AB_WT2_1	AB_HNS2_1	OK	259.022	21.0168	-12.3245	-3.62346	-9.92709	5e-05	0.000592857	yes
XLOC_001703	XLOC_001703	VC1333	NC_002505.1:1416671-1417223	AB_WT2_1	AB_HNS2_1	OK	188.661	8.89622	-21.2069	-4.40646	-14.3795	5e-05	0.000592857	yes
XLOC_001704	XLOC_001704	VC1334	NC_002505.1:1417420-1418392	AB_WT2_1	AB_HNS2_1	OK	266.841	14.2747	-18.6933	-4.22445	-11.7913	5e-05	0.000592857	yes
XLOC_001705	XLOC_001705	VC1343	NC_002505.1:1429933-1431040	AB_WT2_1	AB_HNS2_1	OK	21.1072	36.5512	1.73169	0.792189	2.22824	0.00465	0.0330814	yes
XLOC_001711	XLOC_001711	VC1358	NC_002505.1:1447034-1447706	AB_WT2_1	AB_HNS2_1	OK	983.182	1746.24	1.77611	0.828726	2.83247	0.00615	0.042177	yes
XLOC_001712	XLOC_001712	VC1359	NC_002505.1:1447950-1448706	AB_WT2_1	AB_HNS2_1	OK	410.116	100.305	-4.08869	-2.03164	-6.20016	5e-05	0.000592857	yes
XLOC_001713	XLOC_001713	VC1360	NC_002505.1:1448728-1449826	AB_WT2_1	AB_HNS2_1	OK	234.958	66.7906	-3.51783	-1.81469	-5.12812	5e-05	0.000592857	yes
XLOC_001714	XLOC_001714	VC1361	NC_002505.1:1449828-1451034	AB_WT2_1	AB_HNS2_1	OK	241.814	58.4646	-4.13608	-2.04827	-5.7034	5e-05	0.000592857	yes
XLOC_001715	XLOC_001715	VC1362	NC_002505.1:1451159-1452188	AB_WT2_1	AB_HNS2_1	OK	1649.91	317.945	-5.18929	-2.37554	-6.76198	5e-05	0.000592857	yes
XLOC_001718	XLOC_001718	VC1371	NC_002505.1:1461134-1461815	AB_WT2_1	AB_HNS2_1	OK	86.3774	48.6127	-1.77685	-0.82932	-2.7284	0.0035	0.0259256	yes
XLOC_001727	XLOC_001727	VC1394	NC_002505.1:1485192-1486428	AB_WT2_1	AB_HNS2_1	OK	217.003	93.6084	-2.3182	-1.21301	-3.20083	5e-05	0.000592857	yes
XLOC_001729	XLOC_001729	VC1400,VC1401	NC_002505.1:1490565-1492285	AB_WT2_1	AB_HNS2_1	OK	513.105	260.909	-1.96661	-0.975706	-2.50798	0.0014	0.0119889	yes
XLOC_001730	XLOC_001730	VC1402	NC_002505.1:1492305-1493868	AB_WT2_1	AB_HNS2_1	OK	430.217	150.808	-2.85275	-1.51235	-3.94425	5e-05	0.000592857	yes
XLOC_001731	XLOC_001731	VC1403	NC_002505.1:1493880-1495806	AB_WT2_1	AB_HNS2_1	OK	507.242	190.047	-2.66903	-1.41632	-3.58831	5e-05	0.000592857	yes
XLOC_001736	XLOC_001736	VC1422	NC_002505.1:1518956-1520333	AB_WT2_1	AB_HNS2_1	OK	84.8115	26.2877	-3.22628	-1.68987	-4.74573	5e-05	0.000592857	yes
XLOC_001746	XLOC_001746	VC1439	NC_002505.1:1536328-1537309	AB_WT2_1	AB_HNS2_1	OK	4692.57	1291.33	-3.6339	-1.86152	-5.62052	5e-05	0.000592857	yes
XLOC_001747	XLOC_001747	VC1440	NC_002505.1:1537316-1537481	AB_WT2_1	AB_HNS2_1	OK	4996.23	1645.82	-3.03571	-1.60203	-32.9783	5e-05	0.000592857	yes
XLOC_001748	XLOC_001748	VC1441	NC_002505.1:1537492-1538113	AB_WT2_1	AB_HNS2_1	OK	3855.43	1418.68	-2.71762	-1.44234	-4.82801	5e-05	0.000592857	yes
XLOC_001749	XLOC_001749	VC1442	NC_002505.1:1538126-1539560	AB_WT2_1	AB_HNS2_1	OK	4537.84	2028.36	-2.2372	-1.16169	-3.54823	5e-05	0.000592857	yes
XLOC_001750	XLOC_001750	VC1446	NC_002505.1:1543230-1545396	AB_WT2_1	AB_HNS2_1	OK	8.14683	27.7973	3.41204	1.77063	4.663	5e-05	0.000592857	yes
XLOC_001751	XLOC_001751	VC1447,VC1448	NC_002505.1:1545398-1548919	AB_WT2_1	AB_HNS2_1	OK	10.0594	57.0884	5.67513	2.50465	6.43723	5e-05	0.000592857	yes
XLOC_001753	XLOC_001753	VC1453,VC1454	NC_002505.1:1564469-1565901	AB_WT2_1	AB_HNS2_1	OK	60.1535	158.824	2.64031	1.40071	5.87955	5e-05	0.000592857	yes
XLOC_001756	XLOC_001756	VC1461	NC_002505.1:1570992-1571241	AB_WT2_1	AB_HNS2_1	OK	112.256	344.755	3.07115	1.61878	11.336	5e-05	0.000592857	yes
XLOC_001757	XLOC_001757	VC1462,VC1463	NC_002505.1:1571376-1572817	AB_WT2_1	AB_HNS2_1	OK	22.7239	63.3452	2.7876	1.47902	5.78744	5e-05	0.000592857	yes
XLOC_001774	XLOC_001774	VC1490	NC_002505.1:1595799-1596342	AB_WT2_1	AB_HNS2_1	OK	665.457	204.641	-3.25183	-1.70125	-5.88639	5e-05	0.000592857	yes
XLOC_001779	XLOC_001779	VC1495	NC_002505.1:1605685-1606402	AB_WT2_1	AB_HNS2_1	OK	15.5976	6.49551	-2.40129	-1.26381	-4.01998	5e-05	0.000592857	yes
XLOC_001815	XLOC_001815	VC1583	NC_002505.1:1695313-1695829	AB_WT2_1	AB_HNS2_1	OK	49.674	549.667	11.0655	3.468	11.8344	5e-05	0.000592857	yes
XLOC_001816	XLOC_001816	VC1584	NC_002505.1:1695868-1696435	AB_WT2_1	AB_HNS2_1	OK	15.96	301.107	18.8664	4.23774	14.0402	5e-05	0.000592857	yes
XLOC_001817	XLOC_001817	VC1585	NC_002505.1:1696498-1698202	AB_WT2_1	AB_HNS2_1	OK	30.428	1617.52	53.1589	5.73224	15.9199	5e-05	0.000592857	yes
XLOC_001829	XLOC_001829	VC1603	NC_002505.1:1716548-1717325	AB_WT2_1	AB_HNS2_1	OK	354.25	174.255	-2.03294	-1.02357	-2.89209	0.00115	0.0100069	yes
XLOC_001846	XLOC_001846	VC1642	NC_002505.1:1767752-1768154	AB_WT2_1	AB_HNS2_1	OK	47.1566	99.2319	2.10431	1.07334	4.52108	0.0001	0.00111237	yes
XLOC_001850	XLOC_001850	VC1651	NC_002505.1:1779307-1780969	AB_WT2_1	AB_HNS2_1	OK	54.7717	150.115	2.74074	1.45456	3.72681	5e-05	0.000592857	yes
XLOC_001851	XLOC_001851	VC1652	NC_002505.1:1780980-1782735	AB_WT2_1	AB_HNS2_1	OK	92.147	322.409	3.49886	1.80688	4.60464	5e-05	0.000592857	yes
XLOC_001852	XLOC_001852	VC1653	NC_002505.1:1782739-1786180	AB_WT2_1	AB_HNS2_1	OK	38.3876	173.989	4.53243	2.18028	5.37503	5e-05	0.000592857	yes
XLOC_001856	XLOC_001856	VC1669	NC_002505.1:1800424-1801771	AB_WT2_1	AB_HNS2_1	OK	32.1849	16.7603	-1.92031	-0.941335	-2.90171	0.00085	0.00768561	yes
XLOC_001857	XLOC_001857	VC1672	NC_002505.1:1805138-1805720	AB_WT2_1	AB_HNS2_1	OK	122.068	50.0921	-2.43687	-1.28503	-4.34995	5e-05	0.000592857	yes
XLOC_001858	XLOC_001858	VC1673,VC1674,VC1675	NC_002505.1:1805806-1811010	AB_WT2_1	AB_HNS2_1	OK	311.641	129.862	-2.39979	-1.26291	-2.55301	0.00025	0.00252891	yes
XLOC_001862	XLOC_001862	VC1689	NC_002505.1:1822751-1823312	AB_WT2_1	AB_HNS2_1	OK	58.8482	30.1353	-1.9528	-0.965543	-3.59367	0.0006	0.00559712	yes
XLOC_001864	XLOC_001864	VC1692	NC_002505.1:1824694-1827157	AB_WT2_1	AB_HNS2_1	OK	19.6269	56.0165	2.85407	1.51302	3.66683	5e-05	0.000592857	yes
XLOC_001865	XLOC_001865	VC1693	NC_002505.1:1827180-1828365	AB_WT2_1	AB_HNS2_1	OK	9.5569	35.317	3.69545	1.88575	5.10224	5e-05	0.000592857	yes
XLOC_001866	XLOC_001866	VC1694	NC_002505.1:1828411-1828630	AB_WT2_1	AB_HNS2_1	OK	12.5602	49.5529	3.94523	1.98011	13.7648	5e-05	0.000592857	yes
XLOC_001868	XLOC_001868	VC1704	NC_002505.1:1835074-1837360	AB_WT2_1	AB_HNS2_1	OK	108.348	212.308	1.9595	0.970484	2.30754	0.00245	0.0190641	yes
XLOC_001878	XLOC_001878	glgC	NC_002505.1:1865332-1866550	AB_WT2_1	AB_HNS2_1	OK	1530.62	684.999	-2.23449	-1.15994	-3.08482	0.0001	0.00111237	yes
XLOC_001883	XLOC_001883	VC1740	NC_002505.1:1875516-1877799	AB_WT2_1	AB_HNS2_1	OK	129.332	242.443	1.87458	0.906565	2.15319	0.0042	0.0304148	yes
XLOC_001884	XLOC_001884	VC1741	NC_002505.1:1877854-1878529	AB_WT2_1	AB_HNS2_1	OK	42.9507	115.135	2.68063	1.42258	4.37851	5e-05	0.000592857	yes
XLOC_001895	XLOC_001895	VC1774	NC_002505.1:1923894-1925049	AB_WT2_1	AB_HNS2_1	OK	73.8899	25.9071	-2.85211	-1.51203	-4.26008	5e-05	0.000592857	yes
XLOC_001896	XLOC_001896	VC1775	NC_002505.1:1925230-1926067	AB_WT2_1	AB_HNS2_1	OK	269.606	128.55	-2.09729	-1.06852	-2.9311	0.0007	0.00640085	yes
XLOC_001897	XLOC_001897	VC1776	NC_002505.1:1926195-1927092	AB_WT2_1	AB_HNS2_1	OK	583.983	92.4004	-6.32013	-2.65995	-7.96481	5e-05	0.000592857	yes
XLOC_001898	XLOC_001898	VC1777	NC_002505.1:1927129-1928413	AB_WT2_1	AB_HNS2_1	OK	462.225	85.8277	-5.3855	-2.42908	-6.74013	5e-05	0.000592857	yes
XLOC_001899	XLOC_001899	VC1778	NC_002505.1:1928420-1928942	AB_WT2_1	AB_HNS2_1	OK	808.206	152.658	-5.29423	-2.40442	-8.99855	5e-05	0.000592857	yes
XLOC_001900	XLOC_001900	VC1779	NC_002505.1:1928992-1929958	AB_WT2_1	AB_HNS2_1	OK	1385.97	186.271	-7.44061	-2.89542	-8.10193	5e-05	0.000592857	yes
XLOC_001912	XLOC_001912	VC1807	NC_002505.1:1950738-1951379	AB_WT2_1	AB_HNS2_1	OK	0.841735	309.684	367.912	8.52322	20.7244	5e-05	0.000592857	yes
XLOC_001913	XLOC_001913	VC1809	NC_002505.1:1952630-1952861	AB_WT2_1	AB_HNS2_1	OK	27.6387	131.483	4.75721	2.25011	16.1594	5e-05	0.000592857	yes
XLOC_001932	XLOC_001932	VC1843	NC_002505.1:1981696-1982833	AB_WT2_1	AB_HNS2_1	OK	849.884	468.525	-1.81396	-0.859141	-2.41941	0.0052	0.0363551	yes
XLOC_001939	XLOC_001939	VC1854	NC_002505.1:1992726-1993833	AB_WT2_1	AB_HNS2_1	OK	10996.8	224.179	-49.0537	-5.6163	-16.428	5e-05	0.000592857	yes
XLOC_001945	XLOC_001945	VC1868	NC_002505.1:2010411-2012292	AB_WT2_1	AB_HNS2_1	OK	217.94	82.3392	-2.64686	-1.40428	-3.38544	5e-05	0.000592857	yes
XLOC_001950	XLOC_001950	VC1890	NC_002505.1:2038193-2039498	AB_WT2_1	AB_HNS2_1	OK	92.4631	185.438	2.00554	1.00399	2.57389	0.00165	0.0137656	yes
XLOC_001970	XLOC_001970	VC1919	NC_002505.1:2068909-2069182	AB_WT2_1	AB_HNS2_1	OK	9716.77	5241.69	-1.85375	-0.890443	-5.07474	0.00295	0.0225216	yes
XLOC_001975	XLOC_001975	VC1927	NC_002505.1:2078992-2080354	AB_WT2_1	AB_HNS2_1	OK	329.429	165.044	-1.99601	-0.997121	-2.57197	0.0018	0.0146766	yes
XLOC_001976	XLOC_001976	VC1928	NC_002505.1:2080357-2081056	AB_WT2_1	AB_HNS2_1	OK	289.684	123.644	-2.34289	-1.22829	-3.98528	5e-05	0.000592857	yes
XLOC_001977	XLOC_001977	VC1929	NC_002505.1:2081086-2082085	AB_WT2_1	AB_HNS2_1	OK	1768.78	751.639	-2.35323	-1.23464	-3.3757	5e-05	0.000592857	yes
XLOC_001985	XLOC_001985	VC1947	NC_002505.1:2097182-2098112	AB_WT2_1	AB_HNS2_1	OK	15.3071	339.652	22.1892	4.47178	13.0404	5e-05	0.000592857	yes
XLOC_001988	XLOC_001988	VC1952	NC_002505.1:2104178-2106719	AB_WT2_1	AB_HNS2_1	OK	96.9321	35.9517	-2.69618	-1.43091	-3.46179	5e-05	0.000592857	yes
XLOC_002012	XLOC_002012	VC2013	NC_002505.1:2166646-2168149	AB_WT2_1	AB_HNS2_1	OK	2941.66	1053.23	-2.79299	-1.48182	-4.44436	5e-05	0.000592857	yes
XLOC_002038	XLOC_002038	VC2064	NC_002505.1:2219991-2220711	AB_WT2_1	AB_HNS2_1	OK	1474.02	814.536	-1.80964	-0.855708	-2.5818	0.0045	0.0322268	yes
XLOC_002047	XLOC_002047	VC2084,sucC	NC_002505.1:2243200-2245239	AB_WT2_1	AB_HNS2_1	OK	10136.1	5125.87	-1.97744	-0.983635	-2.68249	0.00035	0.00335192	yes
XLOC_002050	XLOC_002050	sdhB	NC_002505.1:2249548-2250259	AB_WT2_1	AB_HNS2_1	OK	6112.44	3429.54	-1.78229	-0.833732	-2.71141	0.0034	0.0253007	yes
XLOC_002051	XLOC_002051	sdhA	NC_002505.1:2250273-2252040	AB_WT2_1	AB_HNS2_1	OK	4262.03	2297.37	-1.85518	-0.891555	-2.45504	0.0018	0.0146766	yes
XLOC_002089	XLOC_002089	VC2148,VC2149	NC_002505.1:2301925-2302636	AB_WT2_1	AB_HNS2_1	OK	1088.8	2793.3	2.56548	1.35923	9.76544	5e-05	0.000592857	yes
XLOC_002127	XLOC_002127	VC2213	NC_002505.1:2365292-2366258	AB_WT2_1	AB_HNS2_1	OK	3131.36	9795.57	3.12822	1.64534	4.84491	5e-05	0.000592857	yes
XLOC_002177	XLOC_002177	VC2288	NC_002505.1:2443522-2443756	AB_WT2_1	AB_HNS2_1	OK	469.764	224.743	-2.09023	-1.06366	-8.38421	0.0001	0.00111237	yes
XLOC_002178	XLOC_002178	VC2289	NC_002505.1:2443772-2444876	AB_WT2_1	AB_HNS2_1	OK	474.187	214.203	-2.21373	-1.14648	-3.03279	0.00015	0.00159197	yes
XLOC_002179	XLOC_002179	VC2290	NC_002505.1:2444922-2446149	AB_WT2_1	AB_HNS2_1	OK	3336.66	1946.13	-1.71451	-0.777798	-2.20773	0.0066	0.0446017	yes
XLOC_002180	XLOC_002180	VC2291	NC_002505.1:2446182-2446779	AB_WT2_1	AB_HNS2_1	OK	2965.39	1625.65	-1.82413	-0.867204	-2.94802	0.00395	0.0287976	yes
XLOC_002182	XLOC_002182	VC2296	NC_002505.1:2451256-2451577	AB_WT2_1	AB_HNS2_1	OK	625.939	334.097	-1.87352	-0.905754	-4.42541	0.00255	0.0196532	yes
XLOC_002205	XLOC_002205	VC2348	NC_002505.1:2504398-2505619	AB_WT2_1	AB_HNS2_1	OK	582.758	254.675	-2.28824	-1.19424	-3.05696	0.00015	0.00159197	yes
XLOC_002206	XLOC_002206	deoA	NC_002505.1:2505636-2506983	AB_WT2_1	AB_HNS2_1	OK	202.043	90.5804	-2.23054	-1.15739	-2.93842	0.0001	0.00111237	yes
XLOC_002208	XLOC_002208	VC2352	NC_002505.1:2508451-2509708	AB_WT2_1	AB_HNS2_1	OK	1530.43	467.515	-3.27354	-1.71085	-4.86351	5e-05	0.000592857	yes
XLOC_002239	XLOC_002239	pdhR	NC_002505.1:2587604-2588375	AB_WT2_1	AB_HNS2_1	OK	169.584	80.2064	-2.11434	-1.08021	-3.24119	0.00015	0.00159197	yes
XLOC_002261	XLOC_002261	VC2456	NC_002505.1:2639072-2640410	AB_WT2_1	AB_HNS2_1	OK	207.337	111.525	-1.85911	-0.894617	-2.25756	0.0036	0.0265449	yes
XLOC_002278	XLOC_002278	leuO	NC_002505.1:2666144-2667110	AB_WT2_1	AB_HNS2_1	OK	63.0063	202.935	3.22087	1.68745	4.99189	5e-05	0.000592857	yes
XLOC_002295	XLOC_002295	VC2504	NC_002505.1:2691636-2692614	AB_WT2_1	AB_HNS2_1	OK	104.138	38.4636	-2.70744	-1.43693	-4.13817	5e-05	0.000592857	yes
XLOC_002311	XLOC_002311	VC2558	NC_002505.1:2739164-2739812	AB_WT2_1	AB_HNS2_1	OK	60.6513	223.437	3.68396	1.88126	4.61698	5e-05	0.000592857	yes
XLOC_002312	XLOC_002312	cysN	NC_002505.1:2739822-2741253	AB_WT2_1	AB_HNS2_1	OK	49.3491	184.976	3.74832	1.90624	3.75185	5e-05	0.000592857	yes
XLOC_002313	XLOC_002313	VC2560	NC_002505.1:2741270-2742179	AB_WT2_1	AB_HNS2_1	OK	25.5867	101.68	3.97394	1.99057	4.26494	5e-05	0.000592857	yes
XLOC_002314	XLOC_002314	VC2561	NC_002505.1:2742281-2743181	AB_WT2_1	AB_HNS2_1	OK	21.8059	65.734	3.01451	1.59192	3.57695	0.00015	0.00159197	yes
XLOC_002340	XLOC_002340	rplC	NC_002505.1:2763825-2764455	AB_WT2_1	AB_HNS2_1	OK	2031.54	1119.39	-1.81486	-0.859864	-2.68854	0.00505	0.0356141	yes
XLOC_002341	XLOC_002341	rpsJ	NC_002505.1:2764469-2764781	AB_WT2_1	AB_HNS2_1	OK	1998.99	1072.73	-1.86346	-0.897989	-4.41247	0.0037	0.0271585	yes
XLOC_002357	XLOC_002357	VC2622	NC_002505.1:2793336-2794110	AB_WT2_1	AB_HNS2_1	OK	96.7333	35.5026	-2.72468	-1.44609	-4.48203	5e-05	0.000592857	yes
XLOC_002379	XLOC_002379	VC2662	NC_002505.1:2831848-2832424	AB_WT2_1	AB_HNS2_1	OK	646.714	2021.21	3.12535	1.64402	5.12723	5e-05	0.000592857	yes
XLOC_002396	XLOC_002396	cpxP	NC_002505.1:2859113-2859617	AB_WT2_1	AB_HNS2_1	OK	8.21149	31.6859	3.85873	1.94812	6.31759	5e-05	0.000592857	yes
XLOC_002421	XLOC_002421	23Sg	NC_002505.1:2928142-2931031	AB_WT2_1	AB_HNS2_1	OK	0.212587	7.91379	37.2261	5.21824	9.00253	5e-05	0.000592857	yes
XLOC_002428	XLOC_002428	23Sh	NC_002505.1:2933890-2936778	AB_WT2_1	AB_HNS2_1	OK	0.201739	0.532584	2.63997	1.40052	2.40039	0.00165	0.0137656	yes
XLOC_002455	XLOC_002455	VCA0007	NC_002506.1:5572-6520	AB_WT2_1	AB_HNS2_1	OK	79.548	44.0728	-1.80492	-0.851938	-2.41754	0.0034	0.0253007	yes
XLOC_002456	XLOC_002456	VCA0009,VCA0010	NC_002506.1:8287-8919	AB_WT2_1	AB_HNS2_1	OK	231.838	129.471	-1.79066	-0.840491	-3.08622	0.00295	0.0225216	yes
XLOC_002461	XLOC_002461	VCA0017	NC_002506.1:19780-20299	AB_WT2_1	AB_HNS2_1	OK	45.0053	166.485	3.69923	1.88723	6.93169	5e-05	0.000592857	yes
XLOC_002466	XLOC_002466	VCA0027	NC_002506.1:33034-35584	AB_WT2_1	AB_HNS2_1	OK	28.5805	50.4607	1.76556	0.820129	2.01179	0.007	0.046913	yes
XLOC_002468	XLOC_002468	VCA0030	NC_002506.1:36684-37527	AB_WT2_1	AB_HNS2_1	OK	133.057	68.4792	-1.94303	-0.958308	-2.83374	0.00155	0.0130321	yes
XLOC_002470	XLOC_002470	VCA0035	NC_002506.1:43201-44026	AB_WT2_1	AB_HNS2_1	OK	50.249	203.977	4.05932	2.02124	6.02123	5e-05	0.000592857	yes
XLOC_002477	XLOC_002477	VCA0060	NC_002506.1:67081-67258	AB_WT2_1	AB_HNS2_1	OK	60.5718	26.1173	-2.31922	-1.21364	-13.9721	0.00235	0.0183743	yes
XLOC_002494	XLOC_002494	VCA0093	NC_002506.1:101394-101568	AB_WT2_1	AB_HNS2_1	OK	0	52.6553	0	inf	nan	5e-05	0.000592857	yes
XLOC_002495	XLOC_002495	VCA0094	NC_002506.1:101795-102152	AB_WT2_1	AB_HNS2_1	OK	7.90825	1413.14	178.692	7.48133	30.3708	5e-05	0.000592857	yes
XLOC_002496	XLOC_002496	VCA0095	NC_002506.1:102420-103119	AB_WT2_1	AB_HNS2_1	OK	2.30195	118.622	51.5311	5.68737	14.5175	5e-05	0.000592857	yes
XLOC_002497	XLOC_002497	VCA0096	NC_002506.1:103161-104385	AB_WT2_1	AB_HNS2_1	OK	16.6283	319.064	19.188	4.26213	11.3629	5e-05	0.000592857	yes
XLOC_002502	XLOC_002502	VCA0107	NC_002506.1:116845-117352	AB_WT2_1	AB_HNS2_1	OK	166.944	322.853	1.9339	0.951509	3.16794	0.0018	0.0146766	yes
XLOC_002503	XLOC_002503	VCA0108	NC_002506.1:117392-118871	AB_WT2_1	AB_HNS2_1	OK	215.515	426.116	1.9772	0.983457	2.54161	0.0019	0.0151859	yes
XLOC_002506	XLOC_002506	VCA0112	NC_002506.1:122068-123556	AB_WT2_1	AB_HNS2_1	OK	44.1021	119.09	2.70032	1.43313	3.78619	5e-05	0.000592857	yes
XLOC_002507	XLOC_002507	VCA0113	NC_002506.1:123558-124035	AB_WT2_1	AB_HNS2_1	OK	62.9412	157.769	2.50661	1.32573	5.07379	5e-05	0.000592857	yes
XLOC_002508	XLOC_002508	VCA0114	NC_002506.1:124041-125376	AB_WT2_1	AB_HNS2_1	OK	51.1718	111.58	2.1805	1.12466	2.98746	0.0003	0.00295167	yes
XLOC_002509	XLOC_002509	VCA0115	NC_002506.1:125378-126152	AB_WT2_1	AB_HNS2_1	OK	53.8469	123.352	2.29079	1.19585	3.71327	5e-05	0.000592857	yes
XLOC_002510	XLOC_002510	VCA0116	NC_002506.1:126177-128787	AB_WT2_1	AB_HNS2_1	OK	59.9247	138.762	2.31561	1.21139	2.91568	5e-05	0.000592857	yes
XLOC_002512	XLOC_002512	VCA0119	NC_002506.1:131044-132454	AB_WT2_1	AB_HNS2_1	OK	41.3718	87.8819	2.1242	1.08692	2.72085	0.0003	0.00295167	yes
XLOC_002513	XLOC_002513	VCA0120	NC_002506.1:132469-136015	AB_WT2_1	AB_HNS2_1	OK	47.412	119.601	2.52259	1.33491	3.19463	5e-05	0.000592857	yes
XLOC_002514	XLOC_002514	VCA0121	NC_002506.1:136062-137328	AB_WT2_1	AB_HNS2_1	OK	25.7228	49.3632	1.91904	0.940388	2.57228	0.0011	0.00964959	yes
XLOC_002515	XLOC_002515	VCA0122,VCA0123,VCA0124	NC_002506.1:137378-140999	AB_WT2_1	AB_HNS2_1	OK	226.833	646.411	2.84972	1.51082	2.45221	0.00305	0.0231757	yes
XLOC_002524	XLOC_002524	VCA0140	NC_002506.1:153871-155080	AB_WT2_1	AB_HNS2_1	OK	147.734	310.547	2.10207	1.07181	2.70892	0.00035	0.00335192	yes
XLOC_002529	XLOC_002529	VCA0148	NC_002506.1:163831-167839	AB_WT2_1	AB_HNS2_1	OK	10.0037	5.61983	-1.78007	-0.831943	-2.10703	0.00335	0.0250438	yes
XLOC_002533	XLOC_002533	VCA0163	NC_002506.1:180705-180918	AB_WT2_1	AB_HNS2_1	OK	322.367	641.656	1.99045	0.993095	9.16773	0.00065	0.00601157	yes
XLOC_002538	XLOC_002538	VCA0179	NC_002506.1:196602-197811	AB_WT2_1	AB_HNS2_1	OK	5.412	1.81306	-2.98501	-1.57773	-4.16184	5e-05	0.000592857	yes
XLOC_002550	XLOC_002550	VCA0199,VCA0200,VCA0201	NC_002506.1:215848-219757	AB_WT2_1	AB_HNS2_1	OK	435.83	1610.15	3.69445	1.88535	5.02157	5e-05	0.000592857	yes
XLOC_002552	XLOC_002552	VCA0210	NC_002506.1:225590-227159	AB_WT2_1	AB_HNS2_1	OK	178.431	70.0557	-2.54699	-1.34879	-3.52703	5e-05	0.000592857	yes
XLOC_002553	XLOC_002553	VCA0212	NC_002506.1:229337-230387	AB_WT2_1	AB_HNS2_1	OK	93.5156	39.9612	-2.34016	-1.22661	-3.39781	5e-05	0.000592857	yes
XLOC_002555	XLOC_002555	VCA0219	NC_002506.1:237589-239815	AB_WT2_1	AB_HNS2_1	OK	463.249	1492.35	3.22149	1.68773	4.37132	5e-05	0.000592857	yes
XLOC_002566	XLOC_002566	VCA0235	NC_002506.1:256239-257433	AB_WT2_1	AB_HNS2_1	OK	52.7887	109.299	2.0705	1.04998	2.87204	0.0004	0.00379707	yes
XLOC_002567	XLOC_002567	VCA0236	NC_002506.1:257513-257810	AB_WT2_1	AB_HNS2_1	OK	59.5779	125.579	2.10781	1.07575	5.83281	0.0001	0.00111237	yes
XLOC_002575	XLOC_002575	VCA0268	NC_002506.1:285033-286965	AB_WT2_1	AB_HNS2_1	OK	113.273	41.3946	-2.73642	-1.45229	-3.5906	5e-05	0.000592857	yes
XLOC_002576	XLOC_002576	VCA0269	NC_002506.1:286980-288654	AB_WT2_1	AB_HNS2_1	OK	106.49	36.498	-2.91769	-1.54483	-4.09302	5e-05	0.000592857	yes
XLOC_002581	XLOC_002581	VCA0274	NC_002506.1:291258-291978	AB_WT2_1	AB_HNS2_1	OK	69.3233	32.2371	-2.15042	-1.10462	-3.52861	0.0001	0.00111237	yes
XLOC_002588	XLOC_002588	VCA0286	NC_002506.1:305872-306223	AB_WT2_1	AB_HNS2_1	OK	33.0154	62.2068	1.88418	0.913931	4.58916	0.0012	0.0103584	yes
XLOC_002599	XLOC_002599	VCA0299	NC_002506.1:314716-315160	AB_WT2_1	AB_HNS2_1	OK	290.403	167.257	-1.73627	-0.795988	-3.19651	0.0057	0.039425	yes
XLOC_002600	XLOC_002600	VCA0300	NC_002506.1:315310-315940	AB_WT2_1	AB_HNS2_1	OK	287.773	157.019	-1.83273	-0.873988	-2.96068	0.004	0.0290314	yes
XLOC_002602	XLOC_002602	VCA0302	NC_002506.1:317149-317332	AB_WT2_1	AB_HNS2_1	OK	328.028	178.586	-1.83681	-0.877196	-11.6527	0.002	0.0158289	yes
XLOC_002604	XLOC_002604	VCA0304	NC_002506.1:318209-318392	AB_WT2_1	AB_HNS2_1	OK	236.106	129.564	-1.82231	-0.86577	-11.3502	0.0025	0.01936	yes
XLOC_002605	XLOC_002605	VCA0306	NC_002506.1:318629-318928	AB_WT2_1	AB_HNS2_1	OK	311.029	156.797	-1.98364	-0.988149	-2.13864	0.00195	0.0155472	yes
XLOC_002615	XLOC_002615	VCA0325	NC_002506.1:328798-329122	AB_WT2_1	AB_HNS2_1	OK	311.925	185.461	-1.68189	-0.750086	-3.83985	0.0074	0.0491864	yes
XLOC_002622	XLOC_002622	VCA0334	NC_002506.1:334534-335341	AB_WT2_1	AB_HNS2_1	OK	26.9117	81.6686	3.03469	1.60155	5.94189	5e-05	0.000592857	yes
XLOC_002635	XLOC_002635	VCA0350	NC_002506.1:343996-344512	AB_WT2_1	AB_HNS2_1	OK	65.5496	34.7592	-1.88582	-0.915191	-3.20537	0.00095	0.00849489	yes
XLOC_002641	XLOC_002641	VCA0357	NC_002506.1:348712-348892	AB_WT2_1	AB_HNS2_1	OK	113.791	37.527	-3.03224	-1.60038	-18.2848	5e-05	0.000592857	yes
XLOC_002644	XLOC_002644	VCA0363	NC_002506.1:351511-352195	AB_WT2_1	AB_HNS2_1	OK	8.58294	62.1872	7.24544	2.85707	10.0055	5e-05	0.000592857	yes
XLOC_002648	XLOC_002648	VCA0367,VCA0368	NC_002506.1:354861-356431	AB_WT2_1	AB_HNS2_1	OK	175.412	514.314	2.93203	1.5519	3.56169	5e-05	0.000592857	yes
XLOC_002650	XLOC_002650	VCA0374	NC_002506.1:358748-359786	AB_WT2_1	AB_HNS2_1	OK	9.84314	36.07	3.66448	1.87361	5.95557	5e-05	0.000592857	yes
XLOC_002651	XLOC_002651	VCA0375	NC_002506.1:359965-360289	AB_WT2_1	AB_HNS2_1	OK	18.948	88.404	4.66561	2.22207	11.0628	5e-05	0.000592857	yes
XLOC_002652	XLOC_002652	VCA0376	NC_002506.1:360541-360937	AB_WT2_1	AB_HNS2_1	OK	5.18963	12.098	2.33119	1.22107	4.71126	0.00115	0.0100069	yes
XLOC_002680	XLOC_002680	VCA0410	NC_002506.1:380379-380742	AB_WT2_1	AB_HNS2_1	OK	52.7193	89.4084	1.69593	0.762078	3.49429	0.0062	0.0422514	yes
XLOC_002682	XLOC_002682	VCA0413	NC_002506.1:381419-382073	AB_WT2_1	AB_HNS2_1	OK	20.1321	39.4243	1.95828	0.969586	3.61451	0.0003	0.00295167	yes
XLOC_002683	XLOC_002683	VCA0414	NC_002506.1:382197-382623	AB_WT2_1	AB_HNS2_1	OK	43.4668	104.178	2.39673	1.26107	5.19654	5e-05	0.000592857	yes
XLOC_002684	XLOC_002684	VCA0415	NC_002506.1:382785-383145	AB_WT2_1	AB_HNS2_1	OK	45.3569	123.988	2.73361	1.45081	6.5185	5e-05	0.000592857	yes
XLOC_002698	XLOC_002698	VCA0433	NC_002506.1:392514-393372	AB_WT2_1	AB_HNS2_1	OK	63.9432	120.416	1.88317	0.913167	2.93166	0.00185	0.0148966	yes
XLOC_002703	XLOC_002703	VCA0440	NC_002506.1:396401-396848	AB_WT2_1	AB_HNS2_1	OK	66.1066	116.119	1.75654	0.812738	3.55103	0.00315	0.0236579	yes
XLOC_002704	XLOC_002704	VCA0441	NC_002506.1:396967-397897	AB_WT2_1	AB_HNS2_1	OK	66.415	217.228	3.27077	1.70963	5.18632	5e-05	0.000592857	yes
XLOC_002705	XLOC_002705	VCA0442	NC_002506.1:398031-398508	AB_WT2_1	AB_HNS2_1	OK	17.8618	49.4782	2.77006	1.46992	5.68733	5e-05	0.000592857	yes
XLOC_002706	XLOC_002706	VCA0443	NC_002506.1:398644-399160	AB_WT2_1	AB_HNS2_1	OK	36.035	89.5163	2.48415	1.31275	4.57324	5e-05	0.000592857	yes
XLOC_002707	XLOC_002707	VCA0446	NC_002506.1:400088-400280	AB_WT2_1	AB_HNS2_1	OK	958.237	1671.75	1.74461	0.8029	9.82881	0.00535	0.0373232	yes
XLOC_002708	XLOC_002708	VCA0447	NC_002506.1:400355-401048	AB_WT2_1	AB_HNS2_1	OK	48.506	288.757	5.95302	2.57362	8.69399	5e-05	0.000592857	yes
XLOC_002709	XLOC_002709	VCA0448	NC_002506.1:401319-401745	AB_WT2_1	AB_HNS2_1	OK	4.33069	19.966	4.61035	2.20488	7.77504	5e-05	0.000592857	yes
XLOC_002710	XLOC_002710	VCA0449	NC_002506.1:401918-402348	AB_WT2_1	AB_HNS2_1	OK	2.98692	15.8898	5.31979	2.41137	7.64022	5e-05	0.000592857	yes
XLOC_002711	XLOC_002711	VCA0450	NC_002506.1:402498-403029	AB_WT2_1	AB_HNS2_1	OK	9.71618	48.6247	5.00451	2.32323	8.7946	5e-05	0.000592857	yes
XLOC_002712	XLOC_002712	VCA0451	NC_002506.1:403166-403667	AB_WT2_1	AB_HNS2_1	OK	6.68227	37.5564	5.62031	2.49065	8.96199	5e-05	0.000592857	yes
XLOC_002715	XLOC_002715	VCA0457	NC_002506.1:407777-408392	AB_WT2_1	AB_HNS2_1	OK	37.4384	66.6938	1.78143	0.833035	3.15632	0.00245	0.0190641	yes
XLOC_002716	XLOC_002716	VCA0458	NC_002506.1:408538-409396	AB_WT2_1	AB_HNS2_1	OK	61.1913	152.38	2.49022	1.31627	4.07614	5e-05	0.000592857	yes
XLOC_002717	XLOC_002717	VCA0459	NC_002506.1:409542-410103	AB_WT2_1	AB_HNS2_1	OK	51.4687	118.851	2.30919	1.20739	4.39301	5e-05	0.000592857	yes
XLOC_002718	XLOC_002718	VCA0460	NC_002506.1:410245-410593	AB_WT2_1	AB_HNS2_1	OK	15.5421	27.955	1.79866	0.846924	3.75617	0.0064	0.0434314	yes
XLOC_002726	XLOC_002726	VCA0473	NC_002506.1:417603-417921	AB_WT2_1	AB_HNS2_1	OK	36.2206	13.6779	-2.64811	-1.40496	-6.54675	5e-05	0.000592857	yes
XLOC_002731	XLOC_002731	VCA0480	NC_002506.1:421432-421585	AB_WT2_1	AB_HNS2_1	OK	239.644	101.975	-2.35003	-1.23267	-30.5651	0.0003	0.00295167	yes
XLOC_002737	XLOC_002737	VCA0490	NC_002506.1:426311-427325	AB_WT2_1	AB_HNS2_1	OK	99.3812	55.5217	-1.78995	-0.839921	-2.69356	0.00435	0.031291	yes
XLOC_002741	XLOC_002741	VCA0494	NC_002506.1:428877-429054	AB_WT2_1	AB_HNS2_1	OK	106.821	37.6209	-2.83941	-1.50559	-18.701	0.0001	0.00111237	yes
XLOC_002760	XLOC_002760	VCA0527	NC_002506.1:461370-462360	AB_WT2_1	AB_HNS2_1	OK	98.203	48.2127	-2.03687	-1.02635	-3.0105	0.00035	0.00335192	yes
XLOC_002770	XLOC_002770	VCA0547	NC_002506.1:485539-485728	AB_WT2_1	AB_HNS2_1	OK	1543.43	891.217	-1.73182	-0.792289	-10.121	0.005	0.0354158	yes
XLOC_002786	XLOC_002786	VCA0576	NC_002506.1:514943-517040	AB_WT2_1	AB_HNS2_1	OK	6.81478	39.0562	5.7311	2.51881	7.0266	5e-05	0.000592857	yes
XLOC_002789	XLOC_002789	VCA0583	NC_002506.1:521496-522282	AB_WT2_1	AB_HNS2_1	OK	88.2332	31.9603	-2.76071	-1.46504	-4.69909	5e-05	0.000592857	yes
XLOC_002802	XLOC_002802	VCA0615	NC_002506.1:549955-551140	AB_WT2_1	AB_HNS2_1	OK	17.993	9.13248	-1.97022	-0.978361	-2.76844	0.00065	0.00601157	yes
XLOC_002816	XLOC_002816	VCA0644	NC_002506.1:578594-580298	AB_WT2_1	AB_HNS2_1	OK	63.7824	32.903	-1.9385	-0.954938	-2.46155	0.0015	0.0127441	yes
XLOC_002828	XLOC_002828	VCA0676	NC_002506.1:611705-612212	AB_WT2_1	AB_HNS2_1	OK	75.4224	163.201	2.16383	1.11358	3.64472	0.00105	0.00928648	yes
XLOC_002839	XLOC_002839	glgC	NC_002506.1:637338-638562	AB_WT2_1	AB_HNS2_1	OK	221.541	90.5919	-2.44548	-1.29012	-3.42648	5e-05	0.000592857	yes
XLOC_002849	XLOC_002849	VCA0721	NC_002506.1:665839-666151	AB_WT2_1	AB_HNS2_1	OK	29.0797	121.558	4.18017	2.06356	10.2845	5e-05	0.000592857	yes
XLOC_002852	XLOC_002852	VCA0732	NC_002506.1:678402-678801	AB_WT2_1	AB_HNS2_1	OK	196.19	1146.89	5.84581	2.5474	9.61473	5e-05	0.000592857	yes
XLOC_002857	XLOC_002857	VCA0743	NC_002506.1:687761-688013	AB_WT2_1	AB_HNS2_1	OK	197.334	106.721	-1.84906	-0.886802	-5.96406	0.00135	0.0115914	yes
XLOC_002861	XLOC_002861	VCA0754	NC_002506.1:698699-699530	AB_WT2_1	AB_HNS2_1	OK	8.92455	4.93817	-1.80726	-0.853803	-2.46845	0.00455	0.0325129	yes
XLOC_002876	XLOC_002876	VCA0789	NC_002506.1:733637-734225	AB_WT2_1	AB_HNS2_1	OK	38.1852	69.4224	1.81804	0.862386	3.29009	0.00185	0.0148966	yes
XLOC_002887	XLOC_002887	VCA0812	NC_002506.1:757264-758695	AB_WT2_1	AB_HNS2_1	OK	194.652	49.7468	-3.91285	-1.96822	-5.07761	5e-05	0.000592857	yes
XLOC_002888	XLOC_002888	VCA0813	NC_002506.1:758729-760235	AB_WT2_1	AB_HNS2_1	OK	426.535	194.982	-2.18756	-1.12933	-2.8119	0.0003	0.00295167	yes
XLOC_002902	XLOC_002902	VCA0844,VCA0845	NC_002506.1:787372-787782	AB_WT2_1	AB_HNS2_1	OK	128.841	705.662	5.477	2.45338	6.52386	5e-05	0.000592857	yes
XLOC_002908	XLOC_002908	VCA0863	NC_002506.1:813129-815520	AB_WT2_1	AB_HNS2_1	OK	38.0182	19.421	-1.95758	-0.969073	-2.43957	0.00085	0.00768561	yes
XLOC_002909	XLOC_002909	VCA0864	NC_002506.1:815880-817278	AB_WT2_1	AB_HNS2_1	OK	48.0258	27.7075	-1.73331	-0.793533	-2.29165	0.0062	0.0422514	yes
XLOC_002915	XLOC_002915	VCA0873	NC_002506.1:825555-826692	AB_WT2_1	AB_HNS2_1	OK	30.1749	76.2231	2.52604	1.33688	4.1625	5e-05	0.000592857	yes
XLOC_002916	XLOC_002916	VCA0874	NC_002506.1:827513-827717	AB_WT2_1	AB_HNS2_1	OK	22.8113	1118.46	49.031	5.61562	48.5955	5e-05	0.000592857	yes
XLOC_002917	XLOC_002917	VCA0876	NC_002506.1:829466-830411	AB_WT2_1	AB_HNS2_1	OK	24.1961	69.2971	2.86398	1.51802	4.83596	5e-05	0.000592857	yes
XLOC_002927	XLOC_002927	VCA0895	NC_002506.1:846931-849877	AB_WT2_1	AB_HNS2_1	OK	190.894	68.457	-2.78852	-1.4795	-3.65147	5e-05	0.000592857	yes
XLOC_002931	XLOC_002931	VCA0900,VCA0901	NC_002506.1:854461-855999	AB_WT2_1	AB_HNS2_1	OK	691.028	236.802	-2.91817	-1.54506	-3.57309	5e-05	0.000592857	yes
XLOC_002939	XLOC_002939	VCA0923	NC_002506.1:874441-876400	AB_WT2_1	AB_HNS2_1	OK	89.9493	44.9522	-2.001	-1.00072	-2.51215	0.00105	0.00928648	yes
XLOC_002943	XLOC_002943	VCA0933	NC_002506.1:886067-886280	AB_WT2_1	AB_HNS2_1	OK	306.467	2123.67	6.92952	2.79276	24.8115	5e-05	0.000592857	yes
XLOC_002944	XLOC_002944	VCA0935	NC_002506.1:886849-887206	AB_WT2_1	AB_HNS2_1	OK	4043.53	1183.85	-3.41558	-1.77213	-7.52288	5e-05	0.000592857	yes
XLOC_002959	XLOC_002959	VCA0962	NC_002506.1:911091-912300	AB_WT2_1	AB_HNS2_1	OK	45.587	81.2201	1.78165	0.833215	2.35912	0.00315	0.0236579	yes
XLOC_002967	XLOC_002967	VCA0983	NC_002506.1:931048-932797	AB_WT2_1	AB_HNS2_1	OK	105.597	15.7536	-6.70304	-2.74481	-7.3029	5e-05	0.000592857	yes
XLOC_002968	XLOC_002968	lldD	NC_002506.1:932919-934056	AB_WT2_1	AB_HNS2_1	OK	301.598	32.8607	-9.17808	-3.19819	-8.532	5e-05	0.000592857	yes
XLOC_002969	XLOC_002969	VCA0985	NC_002506.1:934153-937033	AB_WT2_1	AB_HNS2_1	OK	258.806	51.8482	-4.99161	-2.3195	-5.42107	5e-05	0.000592857	yes
XLOC_002971	XLOC_002971	VCA0988	NC_002506.1:940678-942235	AB_WT2_1	AB_HNS2_1	OK	31.5678	16.5934	-1.90243	-0.927846	-2.54703	0.0011	0.00964959	yes
XLOC_002996	XLOC_002996	VCA1039	NC_002506.1:989434-990271	AB_WT2_1	AB_HNS2_1	OK	511.427	256.673	-1.99252	-0.994594	-2.71987	0.00155	0.0130321	yes
XLOC_002997	XLOC_002997	VCA1040	NC_002506.1:990271-991168	AB_WT2_1	AB_HNS2_1	OK	163.098	91.0786	-1.79074	-0.840552	-2.39219	0.00695	0.0466746	yes
XLOC_003000	XLOC_003000	VCA1045	NC_002506.1:994880-996830	AB_WT2_1	AB_HNS2_1	OK	453.213	63.4019	-7.14826	-2.83759	-7.20846	5e-05	0.000592857	yes
XLOC_003001	XLOC_003001	VCA1046	NC_002506.1:996930-998085	AB_WT2_1	AB_HNS2_1	OK	431.373	69.6086	-6.19712	-2.6316	-7.2117	5e-05	0.000592857	yes
XLOC_003002	XLOC_003002	mtlR	NC_002506.1:998133-998715	AB_WT2_1	AB_HNS2_1	OK	186.033	50.8349	-3.65955	-1.87167	-6.34716	5e-05	0.000592857	yes
XLOC_003009	XLOC_003009	VCA1064	NC_002506.1:1015488-1015611	AB_WT2_1	AB_HNS2_1	OK	175.688	1550.89	8.82752	3.14202	228.455	5e-05	0.000592857	yes
XLOC_003021	XLOC_003021	VCA1113	NC_002506.1:1068926-1069958	AB_WT2_1	AB_HNS2_1	OK	847.512	198.697	-4.26535	-2.09267	-5.75512	5e-05	0.000592857	yes
XLOC_003024	XLOC_003024	VCA0008	NC_002506.1:6623-8285	AB_WT2_1	AB_HNS2_1	OK	134.249	49.4729	-2.71359	-1.4402	-3.56381	5e-05	0.000592857	yes
XLOC_003030	XLOC_003030	VCA0031	NC_002506.1:37647-39213	AB_WT2_1	AB_HNS2_1	OK	505.794	136.005	-3.71894	-1.89489	-4.83724	5e-05	0.000592857	yes
XLOC_003031	XLOC_003031	VCA0032	NC_002506.1:39310-39871	AB_WT2_1	AB_HNS2_1	OK	1081.87	316.921	-3.41369	-1.77133	-5.47161	5e-05	0.000592857	yes
XLOC_003032	XLOC_003032	VCA0034	NC_002506.1:42213-43086	AB_WT2_1	AB_HNS2_1	OK	653.184	159.214	-4.10255	-2.03652	-5.76919	5e-05	0.000592857	yes
XLOC_003034	XLOC_003034	VCA0037	NC_002506.1:45637-46090	AB_WT2_1	AB_HNS2_1	OK	1075.44	389.216	-2.76309	-1.46628	-5.33812	5e-05	0.000592857	yes
XLOC_003043	XLOC_003043	VCA0059	NC_002506.1:66525-66885	AB_WT2_1	AB_HNS2_1	OK	30919	13264.6	-2.33094	-1.22091	-5.8778	5e-05	0.000592857	yes
XLOC_003049	XLOC_003049	VCA0080	NC_002506.1:90557-92381	AB_WT2_1	AB_HNS2_1	OK	91.9505	51.2512	-1.79411	-0.843272	-2.31436	0.00545	0.037939	yes
XLOC_003052	XLOC_003052	VCA0088	NC_002506.1:97545-98820	AB_WT2_1	AB_HNS2_1	OK	285.351	114.683	-2.48817	-1.31509	-3.56676	5e-05	0.000592857	yes
XLOC_003054	XLOC_003054	VCA0092	NC_002506.1:100665-101295	AB_WT2_1	AB_HNS2_1	OK	42.6415	86.2752	2.02327	1.01669	3.50433	5e-05	0.000592857	yes
XLOC_003059	XLOC_003059	VCA0125	NC_002506.1:141146-141591	AB_WT2_1	AB_HNS2_1	OK	127.61	317.703	2.48964	1.31594	8.46776	5e-05	0.000592857	yes
XLOC_003060	XLOC_003060	glpQ	NC_002506.1:150111-151179	AB_WT2_1	AB_HNS2_1	OK	63.628	36.6279	-1.73715	-0.796719	-2.39747	0.00515	0.0362403	yes
XLOC_003063	XLOC_003063	VCA0139	NC_002506.1:153116-153464	AB_WT2_1	AB_HNS2_1	OK	27.8357	56.3691	2.02506	1.01797	4.65802	0.00055	0.00516043	yes
XLOC_003066	XLOC_003066	VCA0152,VCA0153,VCA0154,VCA0155,VCA0156,VCA0157	NC_002506.1:170048-175637	AB_WT2_1	AB_HNS2_1	OK	1587.59	668.368	-2.37532	-1.24812	-3.31981	0.00175	0.0144879	yes
XLOC_003067	XLOC_003067	VCA0158	NC_002506.1:175783-175984	AB_WT2_1	AB_HNS2_1	OK	83.2437	148.586	1.78495	0.835883	8.7731	0.00465	0.0330814	yes
XLOC_003077	XLOC_003077	VCA0178	NC_002506.1:195303-195957	AB_WT2_1	AB_HNS2_1	OK	110.427	53.2456	-2.07392	-1.05236	-3.45249	0.0004	0.00379707	yes
XLOC_003083	XLOC_003083	VCA0195	NC_002506.1:212000-212549	AB_WT2_1	AB_HNS2_1	OK	298.344	133.505	-2.2347	-1.16008	-3.94284	5e-05	0.000592857	yes
XLOC_003084	XLOC_003084	VCA0196	NC_002506.1:212664-213042	AB_WT2_1	AB_HNS2_1	OK	11.5797	5.99495	-1.93158	-0.949781	-3.52868	0.0066	0.0446017	yes
XLOC_003090	XLOC_003090	VCA0211	NC_002506.1:227216-229163	AB_WT2_1	AB_HNS2_1	OK	127.63	55.5014	-2.29958	-1.20137	-3.03559	5e-05	0.000592857	yes
XLOC_003094	XLOC_003094	VCA0217	NC_002506.1:233906-235243	AB_WT2_1	AB_HNS2_1	OK	27.107	14.1928	-1.90991	-0.933511	-2.32804	0.0031	0.0235005	yes
XLOC_003097	XLOC_003097	VCA0224	NC_002506.1:246826-247132	AB_WT2_1	AB_HNS2_1	OK	65.2509	140.371	2.15125	1.10518	6.03764	0.00015	0.00159197	yes
XLOC_003108	XLOC_003108	VCA0250	NC_002506.1:270199-271600	AB_WT2_1	AB_HNS2_1	OK	133.655	44.2053	-3.02351	-1.59622	-4.51674	5e-05	0.000592857	yes
XLOC_003111	XLOC_003111	VCA0258	NC_002506.1:278540-279053	AB_WT2_1	AB_HNS2_1	OK	19.4373	34.4576	1.77276	0.825996	2.81937	0.00375	0.0274012	yes
XLOC_003130	XLOC_003130	VCA0321	NC_002506.1:327160-327271	AB_WT2_1	AB_HNS2_1	OK	3348.31	1505.99	-2.22333	-1.15272	-236.85	0.00055	0.00516043	yes
XLOC_003149	XLOC_003149	VCA0453	NC_002506.1:404319-404784	AB_WT2_1	AB_HNS2_1	OK	8.78388	61.091	6.9549	2.79803	10.4365	5e-05	0.000592857	yes
XLOC_003150	XLOC_003150	VCA0454	NC_002506.1:405166-406152	AB_WT2_1	AB_HNS2_1	OK	10.4241	65.3087	6.26516	2.64735	7.81774	5e-05	0.000592857	yes
XLOC_003157	XLOC_003157	VCA0499,VCA0500	NC_002506.1:431957-432220	AB_WT2_1	AB_HNS2_1	OK	4639.12	2374.94	-1.95336	-0.965961	-2.43814	0.004	0.0290314	yes
XLOC_003161	XLOC_003161	VCA0516	NC_002506.1:445160-446903	AB_WT2_1	AB_HNS2_1	OK	61.3251	26.6708	-2.29933	-1.20122	-3.1436	0.0001	0.00111237	yes
XLOC_003164	XLOC_003164	VCA0523	NC_002506.1:457022-458192	AB_WT2_1	AB_HNS2_1	OK	195.075	855.497	4.38548	2.13274	6.12256	5e-05	0.000592857	yes
XLOC_003165	XLOC_003165	VCA0524	NC_002506.1:458388-459432	AB_WT2_1	AB_HNS2_1	OK	24.6145	68.1274	2.76778	1.46873	4.83038	5e-05	0.000592857	yes
XLOC_003173	XLOC_003173	VCA0540	NC_002506.1:476604-478056	AB_WT2_1	AB_HNS2_1	OK	12.2723	6.75351	-1.81717	-0.861696	-2.4365	0.00235	0.0183743	yes
XLOC_003182	XLOC_003182	VCA0570	NC_002506.1:508284-508596	AB_WT2_1	AB_HNS2_1	OK	920.093	527.427	-1.74449	-0.802809	-3.83872	0.0075	0.0496472	yes
XLOC_003196	XLOC_003196	VCA0593	NC_002506.1:531210-532143	AB_WT2_1	AB_HNS2_1	OK	255.265	108.891	-2.34422	-1.22911	-3.46022	0.0002	0.00205524	yes
XLOC_003213	XLOC_003213	VCA0638,VCA0639	NC_002506.1:572692-576857	AB_WT2_1	AB_HNS2_1	OK	357.156	148.008	-2.41309	-1.27087	-2.33349	0.0005	0.00473246	yes
XLOC_003217	XLOC_003217	VCA0645	NC_002506.1:580390-580771	AB_WT2_1	AB_HNS2_1	OK	240.827	102.662	-2.34582	-1.2301	-5.27635	5e-05	0.000592857	yes
XLOC_003218	XLOC_003218	VCA0646,VCA0647	NC_002506.1:580886-583075	AB_WT2_1	AB_HNS2_1	OK	119.735	51.569	-2.32184	-1.21527	-2.17407	0.002	0.0158289	yes
XLOC_003219	XLOC_003219	VCA0648,VCA0649	NC_002506.1:583085-584374	AB_WT2_1	AB_HNS2_1	OK	86.2474	33.3972	-2.58247	-1.36875	-3.68945	5e-05	0.000592857	yes
XLOC_003220	XLOC_003220	VCA0650,VCA0651	NC_002506.1:584462-586177	AB_WT2_1	AB_HNS2_1	OK	27.1442	11.6896	-2.32208	-1.21542	-2.99993	5e-05	0.000592857	yes
XLOC_003221	XLOC_003221	VCA0653	NC_002506.1:587051-588491	AB_WT2_1	AB_HNS2_1	OK	18.4602	8.48703	-2.17511	-1.12109	-3.16792	5e-05	0.000592857	yes
XLOC_003232	XLOC_003232	VCA0681	NC_002506.1:616343-617639	AB_WT2_1	AB_HNS2_1	OK	143.462	61.3896	-2.33691	-1.22461	-3.21623	5e-05	0.000592857	yes
XLOC_003249	XLOC_003249	VCA0719,VCA0720	NC_002506.1:664192-665712	AB_WT2_1	AB_HNS2_1	OK	260.954	95.7674	-2.72487	-1.44619	-3.45911	5e-05	0.000592857	yes
XLOC_003257	XLOC_003257	VCA0736	NC_002506.1:679769-683045	AB_WT2_1	AB_HNS2_1	OK	146.792	76.0004	-1.93146	-0.94969	-1.89278	0.00755	0.0498762	yes
XLOC_003258	XLOC_003258	VCA0737	NC_002506.1:683062-684157	AB_WT2_1	AB_HNS2_1	OK	284.741	133.609	-2.13115	-1.09163	-2.92725	0.0006	0.00559712	yes
XLOC_003259	XLOC_003259	VCA0738	NC_002506.1:684368-685529	AB_WT2_1	AB_HNS2_1	OK	1616.88	273.714	-5.90719	-2.56247	-6.79111	5e-05	0.000592857	yes
XLOC_003286	XLOC_003286	VCA0797	NC_002506.1:739094-739464	AB_WT2_1	AB_HNS2_1	OK	449.883	234.352	-1.91969	-0.94087	-2.19808	0.0011	0.00964959	yes
XLOC_003290	XLOC_003290	VCA0803	NC_002506.1:745354-746347	AB_WT2_1	AB_HNS2_1	OK	171.741	72.7645	-2.36023	-1.23893	-3.68476	5e-05	0.000592857	yes
XLOC_003301	XLOC_003301	VCA0825	NC_002506.1:771213-771735	AB_WT2_1	AB_HNS2_1	OK	121.316	61.0153	-1.98829	-0.991533	-3.44344	0.001	0.00891736	yes
XLOC_003311	XLOC_003311	VCA0846	NC_002506.1:787830-788445	AB_WT2_1	AB_HNS2_1	OK	72.7437	189.523	2.60535	1.38148	4.67007	5e-05	0.000592857	yes
XLOC_003312	XLOC_003312	VCA0848	NC_002506.1:789917-790898	AB_WT2_1	AB_HNS2_1	OK	201.384	69.8306	-2.88389	-1.52802	-4.3795	5e-05	0.000592857	yes
XLOC_003318	XLOC_003318	VCA0856	NC_002506.1:807069-807741	AB_WT2_1	AB_HNS2_1	OK	5.21149	2.63616	-1.97692	-0.983257	-2.76088	0.0052	0.0363551	yes
XLOC_003320	XLOC_003320	VCA0865	NC_002506.1:817358-819413	AB_WT2_1	AB_HNS2_1	OK	722.72	226.016	-3.19765	-1.67701	-4.3124	5e-05	0.000592857	yes
XLOC_003321	XLOC_003321	VCA0867	NC_002506.1:819608-820262	AB_WT2_1	AB_HNS2_1	OK	15635.8	7232.78	-2.1618	-1.11223	-3.9054	5e-05	0.000592857	yes
XLOC_003323	XLOC_003323	VCA0875	NC_002506.1:827933-829259	AB_WT2_1	AB_HNS2_1	OK	20.9188	43.6215	2.08528	1.06024	3.0188	0.00035	0.00335192	yes
XLOC_003327	XLOC_003327	VCA0891	NC_002506.1:843529-844942	AB_WT2_1	AB_HNS2_1	OK	24.8693	11.2482	-2.21096	-1.14466	-3.10938	5e-05	0.000592857	yes
XLOC_003334	XLOC_003334	VCA0906	NC_002506.1:860946-862683	AB_WT2_1	AB_HNS2_1	OK	295.248	121.272	-2.43459	-1.28368	-3.14175	5e-05	0.000592857	yes
XLOC_003344	XLOC_003344	VCA0934	NC_002506.1:886376-886478	AB_WT2_1	AB_HNS2_1	OK	0	344.303	0	inf	nan	5e-05	0.000592857	yes
XLOC_003351	XLOC_003351	VCA0952	NC_002506.1:901425-902100	AB_WT2_1	AB_HNS2_1	OK	18.9213	551.263	29.1345	4.86466	15.8837	5e-05	0.000592857	yes
XLOC_003362	XLOC_003362	VCA0975	NC_002506.1:921797-924158	AB_WT2_1	AB_HNS2_1	OK	420.531	196.483	-2.14029	-1.09781	-2.72419	0.00025	0.00252891	yes
XLOC_003363	XLOC_003363	VCA0978	NC_002506.1:926670-927402	AB_WT2_1	AB_HNS2_1	OK	682.004	210.852	-3.23452	-1.69355	-4.99551	5e-05	0.000592857	yes
XLOC_003364	XLOC_003364	VCA0979	NC_002506.1:927421-928306	AB_WT2_1	AB_HNS2_1	OK	227.925	51.9315	-4.38895	-2.13388	-5.69615	5e-05	0.000592857	yes
XLOC_003365	XLOC_003365	VCA0980	NC_002506.1:928325-928970	AB_WT2_1	AB_HNS2_1	OK	488.442	141.377	-3.45489	-1.78864	-5.15508	5e-05	0.000592857	yes
XLOC_003366	XLOC_003366	VCA0981	NC_002506.1:929100-929844	AB_WT2_1	AB_HNS2_1	OK	1045.58	344.46	-3.03542	-1.6019	-4.84717	5e-05	0.000592857	yes
XLOC_003380	XLOC_003380	VCA1017	NC_002506.1:965609-966083	AB_WT2_1	AB_HNS2_1	OK	215.882	109.342	-1.97437	-0.981394	-3.64521	0.00035	0.00335192	yes
XLOC_003383	XLOC_003383	VCA1024	NC_002506.1:971810-972152	AB_WT2_1	AB_HNS2_1	OK	520.693	236.61	-2.20064	-1.13793	-5.0394	0.00015	0.00159197	yes
XLOC_003385	XLOC_003385	VCA1027	NC_002506.1:974667-975504	AB_WT2_1	AB_HNS2_1	OK	238.733	128.588	-1.85657	-0.89264	-2.54347	0.00355	0.026236	yes
XLOC_003386	XLOC_003386	lamB	NC_002506.1:975708-976959	AB_WT2_1	AB_HNS2_1	OK	30.1671	64.6075	2.14165	1.09872	3.0781	0.0002	0.00205524	yes
XLOC_003387	XLOC_003387	VCA1032	NC_002506.1:981941-982349	AB_WT2_1	AB_HNS2_1	OK	68.9663	37.1681	-1.85552	-0.891829	-3.62138	0.00155	0.0130321	yes
XLOC_003388	XLOC_003388	VCA1033	NC_002506.1:982616-983993	AB_WT2_1	AB_HNS2_1	OK	469.744	145.054	-3.23841	-1.69528	-4.34951	5e-05	0.000592857	yes
XLOC_003389	XLOC_003389	VCA1034	NC_002506.1:984001-986002	AB_WT2_1	AB_HNS2_1	OK	330.594	112.902	-2.92815	-1.54999	-3.65804	5e-05	0.000592857	yes
XLOC_003391	XLOC_003391	VCA1042,VCA1043	NC_002506.1:993042-994298	AB_WT2_1	AB_HNS2_1	OK	805.224	1826.92	2.26883	1.18195	2.50913	0.0002	0.00205524	yes
XLOC_003396	XLOC_003396	VCA1054	NC_002506.1:1003729-1004368	AB_WT2_1	AB_HNS2_1	OK	380.909	176.801	-2.15445	-1.10732	-3.28597	0.00025	0.00252891	yes
XLOC_003397	XLOC_003397	VCA1056	NC_002506.1:1005433-1007746	AB_WT2_1	AB_HNS2_1	OK	48.8681	22.861	-2.13762	-1.096	-2.80865	0.0002	0.00205524	yes
XLOC_003399	XLOC_003399	ribB	NC_002506.1:1010683-1011340	AB_WT2_1	AB_HNS2_1	OK	126.101	60.8224	-2.07327	-1.05191	-3.33435	0.0003	0.00295167	yes
XLOC_003400	XLOC_003400	potE	NC_002506.1:1011798-1013118	AB_WT2_1	AB_HNS2_1	OK	18.2328	108.348	5.94248	2.57106	7.13802	5e-05	0.000592857	yes
XLOC_003401	XLOC_003401	VCA1063	NC_002506.1:1013185-1015348	AB_WT2_1	AB_HNS2_1	OK	9.66555	89.0366	9.21175	3.20347	8.07076	5e-05	0.000592857	yes
XLOC_003402	XLOC_003402	VCA1065	NC_002506.1:1015687-1015810	AB_WT2_1	AB_HNS2_1	OK	325.3	2579.85	7.93068	2.98745	242.044	5e-05	0.000592857	yes
XLOC_003413	XLOC_003413	VCA1086	NC_002506.1:1041476-1043183	AB_WT2_1	AB_HNS2_1	OK	242.389	89.7093	-2.70194	-1.43399	-3.72918	5e-05	0.000592857	yes
XLOC_003414	XLOC_003414	VCA1087	NC_002506.1:1043206-1043506	AB_WT2_1	AB_HNS2_1	OK	190.42	83.0921	-2.29167	-1.1964	-6.31692	5e-05	0.000592857	yes
XLOC_003415	XLOC_003415	VCA1088	NC_002506.1:1043515-1044670	AB_WT2_1	AB_HNS2_1	OK	127.169	50.915	-2.49767	-1.32058	-3.5753	5e-05	0.000592857	yes
XLOC_003416	XLOC_003416	VCA1090,VCA1091	NC_002506.1:1044712-1047219	AB_WT2_1	AB_HNS2_1	OK	882.468	276.795	-3.18816	-1.67273	-3.82323	5e-05	0.000592857	yes
XLOC_003417	XLOC_003417	VCA1092	NC_002506.1:1047233-1049270	AB_WT2_1	AB_HNS2_1	OK	339.253	132.845	-2.55375	-1.35262	-3.23937	5e-05	0.000592857	yes
XLOC_003418	XLOC_003418	VCA1093,VCA1094	NC_002506.1:1049283-1050269	AB_WT2_1	AB_HNS2_1	OK	831.994	296.45	-2.80652	-1.48878	-4.36955	5e-05	0.000592857	yes
XLOC_003419	XLOC_003419	VCA1095	NC_002506.1:1050277-1052440	AB_WT2_1	AB_HNS2_1	OK	337.452	129.877	-2.59824	-1.37754	-3.296	5e-05	0.000592857	yes
XLOC_003420	XLOC_003420	VCA1096,VCA1097	NC_002506.1:1052488-1053164	AB_WT2_1	AB_HNS2_1	OK	1368.14	546.908	-2.50159	-1.32285	-3.37317	0.0001	0.00111237	yes
XLOC_003423	XLOC_003423	VCA1108	NC_002506.1:1062829-1063627	AB_WT2_1	AB_HNS2_1	OK	51.0955	18.1892	-2.80911	-1.49012	-4.44551	5e-05	0.000592857	yes

## Sheet: FC2; q0.05
test_id	gene_id	gene	locus	sample_1	sample_2	status	WT2 FPKM	HNS2 FPKM	HNS2 vs. WT2 fold change	log2(fold_change)	test_stat	p_value	q_value	significant
XLOC_000465	XLOC_000465	VC0834,VC0835,VC0836	NC_002505.1:895706-898663	AB_WT2_1	AB_HNS2_1	OK	23.9885	10663.7	444.534	8.79614	25.7699	5e-05	0.000592857	yes
XLOC_001496	XLOC_001496	VC0819	NC_002505.1:875272-876898	AB_WT2_1	AB_HNS2_1	OK	4.04059	1656.28	409.91	8.67916	26.026	5e-05	0.000592857	yes
XLOC_000457	XLOC_000457	VC0820	NC_002505.1:876973-880015	AB_WT2_1	AB_HNS2_1	OK	5.17724	1976.81	381.827	8.57678	25.5325	5e-05	0.000592857	yes
XLOC_001912	XLOC_001912	VC1807	NC_002505.1:1950738-1951379	AB_WT2_1	AB_HNS2_1	OK	0.841735	309.684	367.912	8.52322	20.7244	5e-05	0.000592857	yes
XLOC_000466	XLOC_000466	VC0837	NC_002505.1:898672-899689	AB_WT2_1	AB_HNS2_1	OK	51.3199	18126.7	353.21	8.46438	27.8024	5e-05	0.000592857	yes
XLOC_001498	XLOC_001498	VC0844	NC_002505.1:905558-906206	AB_WT2_1	AB_HNS2_1	OK	21.9396	7309.32	333.156	8.38006	29.7421	5e-05	0.000592857	yes
XLOC_000467	XLOC_000467	VC0838,VC0839	NC_002505.1:899895-901487	AB_WT2_1	AB_HNS2_1	OK	14.4159	4615.44	320.163	8.32266	26.8671	5e-05	0.000592857	yes
XLOC_000463	XLOC_000463	VC0829,VC0830	NC_002505.1:891202-892947	AB_WT2_1	AB_HNS2_1	OK	16.9929	5094.87	299.823	8.22797	17.5811	5e-05	0.000592857	yes
XLOC_000464	XLOC_000464	VC0831,VC0832,VC0833	NC_002505.1:892949-895691	AB_WT2_1	AB_HNS2_1	OK	28.7847	8551.98	297.102	8.21481	23.3882	5e-05	0.000592857	yes
XLOC_000458	XLOC_000458	VC0821	NC_002505.1:880127-881267	AB_WT2_1	AB_HNS2_1	OK	7.58705	2140.38	282.11	8.14011	26.1525	5e-05	0.000592857	yes
XLOC_000470	XLOC_000470	VC0842	NC_002505.1:904165-904639	AB_WT2_1	AB_HNS2_1	OK	10.4598	2122.21	202.892	7.66457	29.9008	5e-05	0.000592857	yes
XLOC_000471	XLOC_000471	VC0843	NC_002505.1:904647-905556	AB_WT2_1	AB_HNS2_1	OK	9.05548	1620.17	178.916	7.48314	25.0176	5e-05	0.000592857	yes
XLOC_002495	XLOC_002495	VCA0094	NC_002506.1:101795-102152	AB_WT2_1	AB_HNS2_1	OK	7.90825	1413.14	178.692	7.48133	30.3708	5e-05	0.000592857	yes
XLOC_000469	XLOC_000469	VC0841	NC_002505.1:903379-904150	AB_WT2_1	AB_HNS2_1	OK	44.8085	7888.47	176.049	7.45983	25.6163	5e-05	0.000592857	yes
XLOC_000468	XLOC_000468	VC0840	NC_002505.1:901493-903374	AB_WT2_1	AB_HNS2_1	OK	13.1781	1974.74	149.85	7.22738	22.0205	5e-05	0.000592857	yes
XLOC_000508	XLOC_000508	VC0934	NC_002505.1:999241-1000639	AB_WT2_1	AB_HNS2_1	OK	2.33273	313.4	134.349	7.06984	18.6347	5e-05	0.000592857	yes
XLOC_000911	XLOC_000911	VC1948,VC1949	NC_002505.1:2098270-2100258	AB_WT2_1	AB_HNS2_1	OK	5.08821	526.642	103.502	6.69352	18.7888	5e-05	0.000592857	yes
XLOC_000459	XLOC_000459	VC0822,VC0823	NC_002505.1:881389-885663	AB_WT2_1	AB_HNS2_1	OK	56.1268	5662.1	100.881	6.6565	15.0647	5e-05	0.000592857	yes
XLOC_001535	XLOC_001535	VC0932,VC0933	NC_002505.1:998147-998752	AB_WT2_1	AB_HNS2_1	OK	27.1979	2038.57	74.9532	6.22792	14.4103	5e-05	0.000592857	yes
XLOC_000502	XLOC_000502	VC0916	NC_002505.1:978643-979144	AB_WT2_1	AB_HNS2_1	OK	5.52681	392.097	70.9445	6.14862	21.2709	5e-05	0.000592857	yes
XLOC_000472	XLOC_000472	VC0845	NC_002505.1:906378-910941	AB_WT2_1	AB_HNS2_1	OK	20.4388	1423.1	69.6274	6.12158	16.2693	5e-05	0.000592857	yes
XLOC_001497	XLOC_001497	VC0825	NC_002505.1:886542-888405	AB_WT2_1	AB_HNS2_1	OK	11.7405	745.747	63.5192	5.98912	17.1009	5e-05	0.000592857	yes
XLOC_000503	XLOC_000503	VC0917	NC_002505.1:979456-980575	AB_WT2_1	AB_HNS2_1	OK	5.56749	346.986	62.3236	5.96171	16.2503	5e-05	0.000592857	yes
XLOC_001817	XLOC_001817	VC1585	NC_002505.1:1696498-1698202	AB_WT2_1	AB_HNS2_1	OK	30.428	1617.52	53.1589	5.73224	15.9199	5e-05	0.000592857	yes
XLOC_002496	XLOC_002496	VCA0095	NC_002506.1:102420-103119	AB_WT2_1	AB_HNS2_1	OK	2.30195	118.622	51.5311	5.68737	14.5175	5e-05	0.000592857	yes
XLOC_000460	XLOC_000460	tpx	NC_002505.1:885772-886267	AB_WT2_1	AB_HNS2_1	OK	463.101	22996.6	49.6579	5.63395	22.1158	5e-05	0.000592857	yes
XLOC_002916	XLOC_002916	VCA0874	NC_002506.1:827513-827717	AB_WT2_1	AB_HNS2_1	OK	22.8113	1118.46	49.031	5.61562	48.5955	5e-05	0.000592857	yes
XLOC_000506	XLOC_000506	VC0928	NC_002505.1:991116-991932	AB_WT2_1	AB_HNS2_1	OK	42.1491	2000.94	47.4729	5.56903	17.424	5e-05	0.000592857	yes
XLOC_000731	XLOC_000731	VC1449	NC_002505.1:1549276-1549636	AB_WT2_1	AB_HNS2_1	OK	33.715	1263.32	37.4706	5.22769	21.6419	5e-05	0.000592857	yes
XLOC_002421	XLOC_002421	23Sg	NC_002505.1:2928142-2931031	AB_WT2_1	AB_HNS2_1	OK	0.212587	7.91379	37.2261	5.21824	9.00253	5e-05	0.000592857	yes
XLOC_000461	XLOC_000461	VC0826,VC0827	NC_002505.1:888845-889906	AB_WT2_1	AB_HNS2_1	OK	129.109	3839.21	29.7362	4.89415	13.5094	5e-05	0.000592857	yes
XLOC_003351	XLOC_003351	VCA0952	NC_002506.1:901425-902100	AB_WT2_1	AB_HNS2_1	OK	18.9213	551.263	29.1345	4.86466	15.8837	5e-05	0.000592857	yes
XLOC_000732	XLOC_000732	VC1450,VC1451	NC_002505.1:1549661-1563784	AB_WT2_1	AB_HNS2_1	OK	36.2789	972.585	26.8086	4.74462	4.9422	5e-05	0.000592857	yes
XLOC_000771	XLOC_000771	VC1587	NC_002505.1:1698375-1698897	AB_WT2_1	AB_HNS2_1	OK	1.97028	51.2701	26.0217	4.70164	9.18831	5e-05	0.000592857	yes
XLOC_000509	XLOC_000509	VC0935	NC_002505.1:1000709-1001906	AB_WT2_1	AB_HNS2_1	OK	16.8256	422.129	25.0885	4.64895	12.8521	5e-05	0.000592857	yes
XLOC_000856	XLOC_000856	VC1806	NC_002505.1:1949717-1950704	AB_WT2_1	AB_HNS2_1	OK	7.00869	169.665	24.2078	4.5974	13.1002	5e-05	0.000592857	yes
XLOC_001985	XLOC_001985	VC1947	NC_002505.1:2097182-2098112	AB_WT2_1	AB_HNS2_1	OK	15.3071	339.652	22.1892	4.47178	13.0404	5e-05	0.000592857	yes
XLOC_000455	XLOC_000455	VC0810	NC_002505.1:865249-865765	AB_WT2_1	AB_HNS2_1	OK	18.308	377.122	20.5988	4.36449	15.9503	5e-05	0.000592857	yes
XLOC_002497	XLOC_002497	VCA0096	NC_002506.1:103161-104385	AB_WT2_1	AB_HNS2_1	OK	16.6283	319.064	19.188	4.26213	11.3629	5e-05	0.000592857	yes
XLOC_001816	XLOC_001816	VC1584	NC_002505.1:1695868-1696435	AB_WT2_1	AB_HNS2_1	OK	15.96	301.107	18.8664	4.23774	14.0402	5e-05	0.000592857	yes
XLOC_000857	XLOC_000857	VC1808	NC_002505.1:1951670-1952516	AB_WT2_1	AB_HNS2_1	OK	61.779	949.679	15.3722	3.94225	12.6658	5e-05	0.000592857	yes
XLOC_001065	XLOC_001065	VC2387	NC_002505.1:2552248-2552866	AB_WT2_1	AB_HNS2_1	OK	49.7026	749.231	15.0743	3.91402	13.9166	5e-05	0.000592857	yes
XLOC_001533	XLOC_001533	VC0929	NC_002505.1:992137-993364	AB_WT2_1	AB_HNS2_1	OK	26.5855	383.187	14.4134	3.84934	11.7199	5e-05	0.000592857	yes
XLOC_001495	XLOC_001495	VC0818	NC_002505.1:874250-874931	AB_WT2_1	AB_HNS2_1	OK	10.4715	138.338	13.2109	3.72366	11.842	5e-05	0.000592857	yes
XLOC_000504	XLOC_000504	VC0919,VC0920,VC0921,VC0922,wecC	NC_002505.1:980594-986155	AB_WT2_1	AB_HNS2_1	OK	81.9665	1035.53	12.6336	3.65919	10.0538	5e-05	0.000592857	yes
XLOC_001534	XLOC_001534	VC0931	NC_002505.1:996655-997972	AB_WT2_1	AB_HNS2_1	OK	7.62157	90.3776	11.8581	3.5678	11.0007	5e-05	0.000592857	yes
XLOC_000910	XLOC_000910	VC1944,VC1945	NC_002505.1:2094740-2097148	AB_WT2_1	AB_HNS2_1	OK	22.6647	267.827	11.8169	3.56278	9.53451	5e-05	0.000592857	yes
XLOC_001815	XLOC_001815	VC1583	NC_002505.1:1695313-1695829	AB_WT2_1	AB_HNS2_1	OK	49.674	549.667	11.0655	3.468	11.8344	5e-05	0.000592857	yes
XLOC_000724	XLOC_000724	VC1420	NC_002505.1:1517420-1518158	AB_WT2_1	AB_HNS2_1	OK	10.5704	104.021	9.84078	3.29877	11.4406	5e-05	0.000592857	yes
XLOC_001064	XLOC_001064	VC2386	NC_002505.1:2550613-2552236	AB_WT2_1	AB_HNS2_1	OK	63.8549	614.357	9.62114	3.26621	9.92588	5e-05	0.000592857	yes
XLOC_000507	XLOC_000507	VC0930	NC_002505.1:993627-996501	AB_WT2_1	AB_HNS2_1	OK	54.9858	523.622	9.52286	3.2514	8.12508	5e-05	0.000592857	yes
XLOC_003401	XLOC_003401	VCA1063	NC_002506.1:1013185-1015348	AB_WT2_1	AB_HNS2_1	OK	9.66555	89.0366	9.21175	3.20347	8.07076	5e-05	0.000592857	yes
XLOC_003009	XLOC_003009	VCA1064	NC_002506.1:1015488-1015611	AB_WT2_1	AB_HNS2_1	OK	175.688	1550.89	8.82752	3.14202	228.455	5e-05	0.000592857	yes
XLOC_000120	XLOC_000120	VC0228	NC_002505.1:232708-233668	AB_WT2_1	AB_HNS2_1	OK	51.3847	450.381	8.76489	3.13173	10.2336	5e-05	0.000592857	yes
XLOC_003402	XLOC_003402	VCA1065	NC_002506.1:1015687-1015810	AB_WT2_1	AB_HNS2_1	OK	325.3	2579.85	7.93068	2.98745	242.044	5e-05	0.000592857	yes
XLOC_001490	XLOC_001490	VC0811	NC_002505.1:866098-866803	AB_WT2_1	AB_HNS2_1	OK	211.862	1541.09	7.27403	2.86276	9.48368	5e-05	0.000592857	yes
XLOC_002644	XLOC_002644	VCA0363	NC_002506.1:351511-352195	AB_WT2_1	AB_HNS2_1	OK	8.58294	62.1872	7.24544	2.85707	10.0055	5e-05	0.000592857	yes
XLOC_003149	XLOC_003149	VCA0453	NC_002506.1:404319-404784	AB_WT2_1	AB_HNS2_1	OK	8.78388	61.091	6.9549	2.79803	10.4365	5e-05	0.000592857	yes
XLOC_002943	XLOC_002943	VCA0933	NC_002506.1:886067-886280	AB_WT2_1	AB_HNS2_1	OK	306.467	2123.67	6.92952	2.79276	24.8115	5e-05	0.000592857	yes
XLOC_001499	XLOC_001499	VC0846	NC_002505.1:911516-912207	AB_WT2_1	AB_HNS2_1	OK	10.8019	69.7547	6.45763	2.69101	9.3336	5e-05	0.000592857	yes
XLOC_003150	XLOC_003150	VCA0454	NC_002506.1:405166-406152	AB_WT2_1	AB_HNS2_1	OK	10.4241	65.3087	6.26516	2.64735	7.81774	5e-05	0.000592857	yes
XLOC_000510	XLOC_000510	VC0936	NC_002505.1:1001909-1002437	AB_WT2_1	AB_HNS2_1	OK	62.6202	377.031	6.02092	2.58998	9.26184	5e-05	0.000592857	yes
XLOC_002708	XLOC_002708	VCA0447	NC_002506.1:400355-401048	AB_WT2_1	AB_HNS2_1	OK	48.506	288.757	5.95302	2.57362	8.69399	5e-05	0.000592857	yes
XLOC_000723	XLOC_000723	VC1418,VC1419	NC_002505.1:1514610-1517276	AB_WT2_1	AB_HNS2_1	OK	57.5002	341.845	5.94511	2.57171	5.71921	5e-05	0.000592857	yes
XLOC_003400	XLOC_003400	potE	NC_002506.1:1011798-1013118	AB_WT2_1	AB_HNS2_1	OK	18.2328	108.348	5.94248	2.57106	7.13802	5e-05	0.000592857	yes
XLOC_002852	XLOC_002852	VCA0732	NC_002506.1:678402-678801	AB_WT2_1	AB_HNS2_1	OK	196.19	1146.89	5.84581	2.5474	9.61473	5e-05	0.000592857	yes
XLOC_001063	XLOC_001063	VC2385	NC_002505.1:2549641-2550613	AB_WT2_1	AB_HNS2_1	OK	130.805	754.879	5.77103	2.52882	7.97185	5e-05	0.000592857	yes
XLOC_002786	XLOC_002786	VCA0576	NC_002506.1:514943-517040	AB_WT2_1	AB_HNS2_1	OK	6.81478	39.0562	5.7311	2.51881	7.0266	5e-05	0.000592857	yes
XLOC_001751	XLOC_001751	VC1447,VC1448	NC_002505.1:1545398-1548919	AB_WT2_1	AB_HNS2_1	OK	10.0594	57.0884	5.67513	2.50465	6.43723	5e-05	0.000592857	yes
XLOC_002712	XLOC_002712	VCA0451	NC_002506.1:403166-403667	AB_WT2_1	AB_HNS2_1	OK	6.68227	37.5564	5.62031	2.49065	8.96199	5e-05	0.000592857	yes
XLOC_002902	XLOC_002902	VCA0844,VCA0845	NC_002506.1:787372-787782	AB_WT2_1	AB_HNS2_1	OK	128.841	705.662	5.477	2.45338	6.52386	5e-05	0.000592857	yes
XLOC_000861	XLOC_000861	VC1820	NC_002505.1:1961097-1961538	AB_WT2_1	AB_HNS2_1	OK	26.4841	142.366	5.37553	2.4264	9.23462	5e-05	0.000592857	yes
XLOC_002710	XLOC_002710	VCA0449	NC_002506.1:401918-402348	AB_WT2_1	AB_HNS2_1	OK	2.98692	15.8898	5.31979	2.41137	7.64022	5e-05	0.000592857	yes
XLOC_002711	XLOC_002711	VCA0450	NC_002506.1:402498-403029	AB_WT2_1	AB_HNS2_1	OK	9.71618	48.6247	5.00451	2.32323	8.7946	5e-05	0.000592857	yes
XLOC_001913	XLOC_001913	VC1809	NC_002505.1:1952630-1952861	AB_WT2_1	AB_HNS2_1	OK	27.6387	131.483	4.75721	2.25011	16.1594	5e-05	0.000592857	yes
XLOC_002651	XLOC_002651	VCA0375	NC_002506.1:359965-360289	AB_WT2_1	AB_HNS2_1	OK	18.948	88.404	4.66561	2.22207	11.0628	5e-05	0.000592857	yes
XLOC_002709	XLOC_002709	VCA0448	NC_002506.1:401319-401745	AB_WT2_1	AB_HNS2_1	OK	4.33069	19.966	4.61035	2.20488	7.77504	5e-05	0.000592857	yes
XLOC_000097	XLOC_000097	VC0177	NC_002505.1:177860-178424	AB_WT2_1	AB_HNS2_1	OK	18.0909	82.2051	4.544	2.18396	7.77744	5e-05	0.000592857	yes
XLOC_001852	XLOC_001852	VC1653	NC_002505.1:1782739-1786180	AB_WT2_1	AB_HNS2_1	OK	38.3876	173.989	4.53243	2.18028	5.37503	5e-05	0.000592857	yes
XLOC_003164	XLOC_003164	VCA0523	NC_002506.1:457022-458192	AB_WT2_1	AB_HNS2_1	OK	195.075	855.497	4.38548	2.13274	6.12256	5e-05	0.000592857	yes
XLOC_002849	XLOC_002849	VCA0721	NC_002506.1:665839-666151	AB_WT2_1	AB_HNS2_1	OK	29.0797	121.558	4.18017	2.06356	10.2845	5e-05	0.000592857	yes
XLOC_000721	XLOC_000721	VC1415	NC_002505.1:1509631-1510150	AB_WT2_1	AB_HNS2_1	OK	38.7303	158.879	4.10219	2.03639	7.43736	5e-05	0.000592857	yes
XLOC_002470	XLOC_002470	VCA0035	NC_002506.1:43201-44026	AB_WT2_1	AB_HNS2_1	OK	50.249	203.977	4.05932	2.02124	6.02123	5e-05	0.000592857	yes
XLOC_000711	XLOC_000711	VC1387,lplA	NC_002505.1:1479064-1480172	AB_WT2_1	AB_HNS2_1	OK	28.1349	113.992	4.05162	2.0185	6.22238	5e-05	0.000592857	yes
[truncated: 276 more rows]
